# Supplementary material for: Self-grown mycelium in confined geometries as nanofluidic devices
Source: Nat Commun. 2026 May 15;17:6461. doi: 10.1038/s41467-026-72999-0 (PMC13376398; doi:10.1038/s41467-026-72999-0)
Supplement: Supplementary file 8 — Source data [file 41467_2026_72999_MOESM8_ESM.xlsx]

## Sheet: Fig2d
		Zeta potential (mV)
pH	pH_std	P. adiposa	P. adiposa_std
3.09342	0.00619	-8.59742	1.00317
5.17495	0.13916	-11.6796	0.72625
7.05478	0.09454	-12.2782	0.45179
8.95762	0.03254	-12.525	0.12982
		Zeta potential (mV)
pH	pH_std	P. ostreatus	P. ostreatus_std
3.04064	0.00595	1.92409	0.3822
5.05039	0.01352	-8.80884	0.47209
7.07021	0.08186	-12.0619	0.2312
8.90151	0.01943	-13.0303	0.41288
		Zeta potential (mV)
pH	pH_std	G. sessile	G. sessile_std
3.11473	0.00395	-5.14539	0.10506
4.91477	0.01767	-15.5924	0.42814
7.10261	0.01824	-18.0764	0.31799
8.87825	0.02762	-20.6055	0.24055

## Sheet: Fig2e
	Ion conductivity (mS/cm)
Concentration (mol/L)	Bulk	P. adiposa	P. adiposa_std	P. ostreatus	P. ostreatus_std	G. sessile	G. sessile_std
1e-06	0.00015	0.3369	0.0168	0.30893	0.01722	0.45991	0.00987
1e-05	0.00149	0.25533	0.01324	0.19179	0.00386	0.41534	0.00776
0.0001	0.01498	0.22856	0.00851	0.30203	0.01707	0.51531	0.0113
0.001	0.146	0.43098	0.03375	0.425	0.01637	0.54241	0.01105
0.01	1.28	1.88284	0.06749	2.23824	0.13643	1.41583	0.03089
0.1	12.9	12.0551	1.01227	12.5945	0.26778	11.2871	0.21489

## Sheet: Fig2e_rawIV
P. adiposa													P. ostreatus													G. sessile
1e-6 mol/L		1e-5 mol/L		1e-4 mol/L		1e-3 mol/L		1e-2 mol/L		1e-1 mol/L			1e-6 mol/L		1e-5 mol/L		1e-4 mol/L		1e-3 mol/L		1e-2 mol/L		1e-1 mol/L			1e-6 mol/L		1e-5 mol/L		1e-4 mol/L		1e-3 mol/L		1e-2 mol/L		1e-1 mol/L
Ewe/V	<I>/uA	Ewe/V	<I>/uA	Ewe/V	<I>/uA	Ewe/V	<I>/uA	Ewe/V	<I>/uA	Ewe/V	<I>/uA		Ewe/V	<I>/uA	Ewe/V	<I>/uA	Ewe/V	<I>/uA	Ewe/V	<I>/uA	Ewe/V	<I>/uA	Ewe/V	<I>/uA		-2.00114	-2.93709	-2.00103	-2.71521	-2.00025	-3.79618	-2.00094	-3.79781	-2.00052	-8.94301	-1.99794	-72.2961
-2.00082	-4.33696	-2.00082	-4.33696	-1.99899	-3.01003	-2.00048	-5.34166	-1.99758	-23.8387	-1.99451	-148.45		-1.99747	-17.3116	-1.99747	-14.5194	-1.99846	-18.7418	-1.99745	-27.1233	-1.99453	-139.565	-1.99453	-779.127		-2.00062	-2.90169	-2.00001	-2.68788	-1.99975	-3.78018	-2.0001	-3.76144	-2.00002	-8.95709	-1.997	-72.2778
-2.00029	-4.30014	-2.00029	-4.30014	-2.00045	-3.00248	-2.00017	-5.2951	-1.99688	-23.8527	-1.99398	-148.363		-1.99701	-17.2844	-1.99701	-14.4965	-1.99689	-18.7203	-1.99688	-27.0742	-1.99398	-139.467	-1.994	-778.777		-1.99914	-2.91263	-1.99893	-2.67633	-1.99882	-3.75309	-1.99905	-3.77473	-1.99919	-8.90893	-1.99605	-72.1801
-1.9991	-4.29798	-1.9991	-4.29798	-1.99875	-2.98313	-1.99875	-5.29952	-1.99578	-23.8221	-1.99292	-148.296		-1.99605	-17.2852	-1.99605	-14.4972	-1.99589	-18.7252	-1.99591	-27.0678	-1.99297	-139.381	-1.99295	-778.24		-1.99822	-2.90197	-1.99819	-2.69482	-1.9982	-3.77598	-1.99808	-3.76378	-1.99784	-8.93119	-1.99515	-72.1571
-1.99776	-4.31101	-1.99776	-4.31101	-1.99816	-3.01644	-1.99817	-5.30211	-1.99462	-23.8379	-1.99193	-148.179		-1.99483	-17.2549	-1.99483	-14.4718	-1.99499	-18.684	-1.99489	-27.0325	-1.99192	-139.3	-1.992	-777.673		-1.99702	-2.87997	-1.99675	-2.65865	-1.99689	-3.74258	-1.99743	-3.74254	-1.99754	-8.90341	-1.99383	-72.0897
-1.99725	-4.26697	-1.99725	-4.26697	-1.99721	-2.9668	-1.99681	-5.25901	-1.99386	-23.7976	-1.99098	-148.086		-1.99397	-17.261	-1.99397	-14.477	-1.99394	-18.6791	-1.99393	-27.0196	-1.99095	-139.193	-1.99101	-777.098		-1.9963	-2.90833	-1.99568	-2.68587	-1.99585	-3.76305	-1.9961	-3.76922	-1.99582	-8.89641	-1.99303	-72.0177
-1.99551	-4.30286	-1.99551	-4.30286	-1.99607	-3.00004	-1.99572	-5.2953	-1.99323	-23.8073	-1.98994	-148.019		-1.9929	-17.239	-1.9929	-14.4585	-1.99298	-18.6705	-1.99288	-26.996	-1.98997	-139.089	-1.99	-776.57		-1.99506	-2.87925	-1.99508	-2.66547	-1.99499	-3.75124	-1.99515	-3.73472	-1.99516	-8.91604	-1.99192	-72.0053
-1.99514	-4.26474	-1.99514	-4.26474	-1.99475	-2.98309	-1.99509	-5.25754	-1.9919	-23.7475	-1.98896	-147.87		-1.99186	-17.219	-1.99186	-14.4417	-1.992	-18.636	-1.99194	-26.9784	-1.98894	-139.036	-1.98899	-776.013		-1.99401	-2.89796	-1.99386	-2.66108	-1.99412	-3.73392	-1.99419	-3.75797	-1.99385	-8.87885	-1.99106	-71.9291
-1.99383	-4.27759	-1.99383	-4.27759	-1.99365	-2.9691	-1.99371	-5.27236	-1.99089	-23.739	-1.98797	-147.828		-1.99081	-17.2289	-1.99081	-14.45	-1.9909	-18.6495	-1.9909	-26.9757	-1.98798	-138.928	-1.98801	-775.549		-1.99345	-2.88749	-1.99259	-2.68253	-1.99323	-3.7603	-1.99297	-3.74811	-1.99311	-8.90198	-1.99007	-71.9003
-1.99319	-4.29233	-1.99319	-4.29233	-1.99255	-3.00061	-1.9923	-5.28057	-1.99009	-23.7766	-1.98691	-147.723		-1.98987	-17.2009	-1.98987	-14.4265	-1.9899	-18.625	-1.98992	-26.9443	-1.98695	-138.863	-1.987	-775.076		-1.99215	-2.87081	-1.99207	-2.64837	-1.99193	-3.72847	-1.99272	-3.7295	-1.99193	-8.87951	-1.98877	-71.8563
-1.99217	-4.24787	-1.99217	-4.24787	-1.99216	-2.9577	-1.99213	-5.23703	-1.98901	-23.6874	-1.98598	-147.632		-1.98881	-17.2088	-1.98881	-14.4332	-1.98893	-18.6089	-1.98883	-26.9379	-1.98599	-138.797	-1.98598	-774.569		-1.99152	-2.89784	-1.99101	-2.67581	-1.99052	-3.74956	-1.99082	-3.7564	-1.99103	-8.87039	-1.98798	-71.7871
-1.99126	-4.28517	-1.99126	-4.28517	-1.99152	-2.99098	-1.99037	-5.27762	-1.98805	-23.7134	-1.98491	-147.602		-1.98805	-17.191	-1.98805	-14.4183	-1.98798	-18.6052	-1.98798	-26.914	-1.98495	-138.673	-1.98497	-774.14		-1.99057	-2.86631	-1.99007	-2.65793	-1.99011	-3.73667	-1.98985	-3.72271	-1.99026	-8.89158	-1.98706	-71.7734
-1.98974	-4.24969	-1.98974	-4.24969	-1.98973	-2.97171	-1.9897	-5.24141	-1.98707	-23.6868	-1.98397	-147.465		-1.98696	-17.1739	-1.98696	-14.4039	-1.98705	-18.5887	-1.98697	-26.8956	-1.984	-138.617	-1.984	-773.637		-1.98901	-2.88858	-1.9888	-2.65499	-1.98857	-3.72299	-1.98902	-3.74628	-1.9889	-8.85582	-1.98605	-71.7008
-1.98889	-4.26436	-1.98889	-4.26436	-1.98885	-2.95467	-1.98867	-5.25742	-1.98604	-23.6657	-1.98295	-147.422		-1.98604	-17.1766	-1.98604	-14.4062	-1.98597	-18.5826	-1.98599	-26.8941	-1.98298	-138.54	-1.98296	-773.18		-1.98816	-2.88066	-1.98793	-2.67626	-1.98805	-3.74732	-1.98798	-3.7335	-1.98799	-8.87882	-1.985	-71.6754
-1.98761	-4.2752	-1.98761	-4.2752	-1.98783	-2.99471	-1.98777	-5.2639	-1.98494	-23.6793	-1.98206	-147.305		-1.98491	-17.1572	-1.98491	-14.3899	-1.98506	-18.5657	-1.98488	-26.8688	-1.98198	-138.452	-1.98196	-772.761		-1.98759	-2.86195	-1.98703	-2.64199	-1.98704	-3.71444	-1.98715	-3.71625	-1.98732	-8.85574	-1.98422	-71.6166
-1.98656	-4.23462	-1.98656	-4.23462	-1.98745	-2.94923	-1.98686	-5.22284	-1.98388	-23.6258	-1.98094	-147.227		-1.98393	-17.1618	-1.98393	-14.3937	-1.98393	-18.55	-1.98391	-26.8606	-1.98097	-138.388	-1.98093	-772.227		-1.98619	-2.89079	-1.9857	-2.66648	-1.98579	-3.73696	-1.98623	-3.74449	-1.98595	-8.84929	-1.98318	-71.5743
-1.98592	-4.27413	-1.98592	-4.27413	-1.98669	-2.97966	-1.98533	-5.26047	-1.98271	-23.654	-1.97987	-147.162		-1.98291	-17.1403	-1.98291	-14.3757	-1.98315	-18.5536	-1.983	-26.8408	-1.97993	-138.304	-1.97997	-771.8		-1.98518	-2.85905	-1.98476	-2.6485	-1.98527	-3.72576	-1.98533	-3.71203	-1.98549	-8.86996	-1.98211	-71.554
-1.98513	-4.23749	-1.98513	-4.23749	-1.98487	-2.95932	-1.98501	-5.22374	-1.98219	-23.612	-1.97898	-147.065		-1.98188	-17.1335	-1.98188	-14.37	-1.98182	-18.5334	-1.98182	-26.8138	-1.97897	-138.248	-1.97894	-771.297		-1.98435	-2.88143	-1.98382	-2.64711	-1.98374	-3.71091	-1.98424	-3.73317	-1.98436	-8.83269	-1.98114	-71.4846
-1.98377	-4.25025	-1.98377	-4.25025	-1.98396	-2.94928	-1.98356	-5.23862	-1.98083	-23.5809	-1.97798	-146.996		-1.98081	-17.138	-1.98081	-14.3738	-1.98091	-18.5349	-1.9809	-26.815	-1.97798	-138.143	-1.97795	-770.847		-1.9834	-2.87311	-1.98292	-2.66812	-1.98326	-3.73684	-1.98302	-3.72652	-1.98261	-8.8562	-1.97994	-71.4723
-1.98287	-4.26354	-1.98287	-4.26354	-1.98272	-2.98238	-1.98336	-5.24909	-1.97941	-23.6084	-1.97698	-146.891		-1.97994	-17.1081	-1.97994	-14.3487	-1.97992	-18.5107	-1.97989	-26.7899	-1.97698	-138.087	-1.97694	-770.427		-1.98225	-2.8521	-1.98194	-2.63523	-1.98204	-3.70591	-1.98205	-3.70475	-1.98209	-8.83377	-1.97906	-71.4233
-1.98211	-4.22187	-1.98211	-4.22187	-1.98151	-2.93679	-1.98211	-5.20479	-1.97926	-23.5675	-1.97597	-146.842		-1.97899	-17.1188	-1.97899	-14.3577	-1.9789	-18.5109	-1.97903	-26.7762	-1.97595	-137.997	-1.97596	-769.964		-1.98156	-2.88271	-1.98116	-2.6604	-1.98081	-3.72721	-1.98088	-3.73437	-1.98105	-8.82696	-1.97793	-71.366
-1.98134	-4.26406	-1.98134	-4.26406	-1.98078	-2.97035	-1.98057	-5.24676	-1.97823	-23.5894	-1.975	-146.754		-1.97786	-17.0944	-1.97786	-14.3372	-1.97796	-18.5035	-1.97783	-26.7701	-1.97494	-137.926	-1.97493	-769.514		-1.98056	-2.85017	-1.97983	-2.64207	-1.98071	-3.71469	-1.9805	-3.70094	-1.9801	-8.84874	-1.9769	-71.3638
-1.98022	-4.22455	-1.98022	-4.22455	-1.97979	-2.95303	-1.97996	-5.20963	-1.97692	-23.5494	-1.9739	-146.64		-1.97681	-17.0871	-1.97681	-14.3311	-1.97695	-18.4783	-1.97708	-26.7355	-1.97399	-137.855	-1.97397	-769.006		-1.97939	-2.87055	-1.97877	-2.64032	-1.97886	-3.70041	-1.97927	-3.72295	-1.97861	-8.81062	-1.976	-71.2838
-1.97921	-4.23675	-1.97921	-4.23675	-1.979	-2.93816	-1.97913	-5.22727	-1.97592	-23.5181	-1.9729	-146.604		-1.97597	-17.0867	-1.97597	-14.3307	-1.97592	-18.4833	-1.97589	-26.7472	-1.97298	-137.754	-1.97287	-768.602		-1.97883	-2.86165	-1.97871	-2.65737	-1.97816	-3.72713	-1.97805	-3.71573	-1.97806	-8.83632	-1.97511	-71.2685
-1.9777	-4.25256	-1.9777	-4.25256	-1.97773	-2.97612	-1.97813	-5.23466	-1.97497	-23.5479	-1.97199	-146.497		-1.975	-17.066	-1.975	-14.3134	-1.97486	-18.4642	-1.97491	-26.7155	-1.97191	-137.717	-1.97196	-768.148		-1.97753	-2.84575	-1.97723	-2.62538	-1.97715	-3.69348	-1.97714	-3.69631	-1.97696	-8.81136	-1.97391	-71.2238
-1.977	-4.20879	-1.977	-4.20879	-1.97692	-2.93255	-1.9771	-5.19266	-1.97378	-23.4978	-1.97098	-146.415		-1.97399	-17.0669	-1.97399	-14.3142	-1.97392	-18.4459	-1.97382	-26.7155	-1.97097	-137.633	-1.97092	-767.741		-1.97619	-2.8741	-1.97635	-2.65352	-1.9758	-3.71475	-1.97596	-3.72315	-1.97582	-8.80427	-1.97285	-71.1585
-1.97576	-4.24941	-1.97576	-4.24941	-1.97586	-2.96289	-1.97611	-5.23299	-1.97291	-23.534	-1.96989	-146.388		-1.97295	-17.0554	-1.97295	-14.3045	-1.97299	-18.4657	-1.97281	-26.6934	-1.96993	-137.549	-1.9699	-767.331		-1.97544	-2.84182	-1.97506	-2.63466	-1.97477	-3.70415	-1.97481	-3.68989	-1.97476	-8.82607	-1.97186	-71.1597
-1.97471	-4.21051	-1.97471	-4.21051	-1.97492	-2.94533	-1.97503	-5.19755	-1.9719	-23.4827	-1.9689	-146.254		-1.97204	-17.0445	-1.97204	-14.2953	-1.972	-18.4185	-1.97202	-26.6651	-1.96891	-137.477	-1.96892	-766.898		-1.97433	-2.86454	-1.97419	-2.63257	-1.97402	-3.6885	-1.97417	-3.71509	-1.97405	-8.78955	-1.97099	-71.0836
-1.97343	-4.22663	-1.97343	-4.22663	-1.97346	-2.93311	-1.97384	-5.21369	-1.97098	-23.4585	-1.96796	-146.217		-1.97088	-17.0401	-1.97088	-14.2917	-1.97105	-18.4395	-1.97092	-26.6684	-1.96791	-137.404	-1.96795	-766.487		-1.97354	-2.85344	-1.97291	-2.65352	-1.97313	-3.71774	-1.97324	-3.70498	-1.97283	-8.81518	-1.96998	-71.0734
-1.97296	-4.23973	-1.97296	-4.23973	-1.97338	-2.96449	-1.97276	-5.22324	-1.96985	-23.4778	-1.96692	-146.101		-1.96998	-17.0217	-1.96998	-14.2762	-1.96992	-18.4182	-1.97004	-26.6339	-1.96694	-137.349	-1.96699	-766.117		-1.97211	-2.83667	-1.97218	-2.62021	-1.97196	-3.68229	-1.97248	-3.68561	-1.9719	-8.79016	-1.96893	-71.0171
-1.97177	-4.19614	-1.97177	-4.19614	-1.97185	-2.92217	-1.97216	-5.17984	-1.96897	-23.435	-1.96589	-146.007		-1.96904	-17.0221	-1.96904	-14.2766	-1.969	-18.403	-1.96893	-26.641	-1.96596	-137.25	-1.96595	-765.689		-1.97145	-2.86683	-1.97136	-2.64622	-1.97087	-3.70621	-1.97107	-3.71506	-1.9711	-8.78429	-1.96818	-70.9503
-1.97079	-4.23782	-1.97079	-4.23782	-1.97076	-2.95485	-1.97109	-5.21883	-1.96797	-23.4597	-1.96488	-145.984		-1.96795	-17.0076	-1.96795	-14.2644	-1.96792	-18.4032	-1.96785	-26.6213	-1.96493	-137.153	-1.9649	-765.293		-1.97064	-2.83466	-1.97014	-2.6277	-1.97017	-3.69241	-1.97003	-3.68033	-1.96999	-8.80411	-1.96697	-70.9483
-1.96982	-4.20018	-1.96982	-4.20018	-1.96993	-2.93572	-1.97034	-5.18043	-1.96694	-23.4235	-1.96394	-145.861		-1.96694	-16.9927	-1.96694	-14.2519	-1.96698	-18.379	-1.96696	-26.598	-1.96392	-137.094	-1.96395	-764.877		-1.96927	-2.8558	-1.96945	-2.62436	-1.96881	-3.67846	-1.96908	-3.70516	-1.96885	-8.76795	-1.96593	-70.8779
-1.96901	-4.21211	-1.96901	-4.21211	-1.96925	-2.92284	-1.96889	-5.20078	-1.96592	-23.3943	-1.96303	-145.819		-1.96594	-16.9993	-1.96594	-14.2575	-1.96595	-18.3865	-1.96588	-26.6022	-1.96294	-137.003	-1.96298	-764.472		-1.96861	-2.84798	-1.96786	-2.64547	-1.9676	-3.70789	-1.96786	-3.69418	-1.96788	-8.79005	-1.96473	-70.8778
-1.96781	-4.22724	-1.96781	-4.22724	-1.96789	-2.95931	-1.96807	-5.20441	-1.96476	-23.4303	-1.96201	-145.739		-1.96501	-16.973	-1.96501	-14.2354	-1.96485	-18.373	-1.96485	-26.5698	-1.96194	-136.942	-1.96195	-764.085		-1.96738	-2.82976	-1.96729	-2.61279	-1.96676	-3.67178	-1.96693	-3.67594	-1.96705	-8.76694	-1.96414	-70.8025
-1.96676	-4.18561	-1.96676	-4.18561	-1.96681	-2.91256	-1.96699	-5.16492	-1.96401	-23.3726	-1.96105	-145.613		-1.96382	-16.9913	-1.96382	-14.2508	-1.96397	-18.3575	-1.96393	-26.5669	-1.96096	-136.879	-1.96096	-763.625		-1.96619	-2.85738	-1.96597	-2.63849	-1.96619	-3.6952	-1.96625	-3.70419	-1.96629	-8.76094	-1.9627	-70.7639
-1.96549	-4.22481	-1.96549	-4.22481	-1.9663	-2.94454	-1.966	-5.20483	-1.96325	-23.3847	-1.96	-145.588		-1.96301	-16.9581	-1.96301	-14.2229	-1.96292	-18.3601	-1.9629	-26.5481	-1.95996	-136.788	-1.95996	-763.255		-1.96533	-2.82754	-1.96517	-2.61971	-1.9649	-3.68214	-1.96559	-3.67151	-1.96486	-8.78491	-1.96177	-70.7673
-1.9648	-4.18808	-1.9648	-4.18808	-1.96488	-2.92634	-1.96522	-5.16773	-1.96204	-23.3359	-1.95897	-145.479		-1.96188	-16.9468	-1.96188	-14.2134	-1.96199	-18.3229	-1.96196	-26.5231	-1.95898	-136.743	-1.95896	-762.838		-1.96417	-2.85191	-1.96395	-2.6158	-1.96437	-3.66926	-1.96424	-3.69466	-1.96409	-8.74575	-1.96101	-70.686
-1.96355	-4.198	-1.96355	-4.198	-1.96348	-2.91439	-1.96335	-5.18451	-1.96069	-23.3597	-1.95801	-145.425		-1.96099	-16.8903	-1.96099	-14.166	-1.96101	-18.3233	-1.96096	-26.5281	-1.95798	-136.653	-1.95798	-762.443		-1.96291	-2.84125	-1.96309	-2.63748	-1.96325	-3.69548	-1.96319	-3.6829	-1.96315	-8.77169	-1.9598	-70.6695
-1.9628	-4.21478	-1.9628	-4.21478	-1.96246	-2.95078	-1.96319	-5.19317	-1.96016	-23.3519	-1.95701	-145.319		-1.95992	-16.8727	-1.95992	-14.1513	-1.95979	-18.3145	-1.95986	-26.4977	-1.95699	-136.604	-1.95696	-762.079		-1.96186	-2.82053	-1.96197	-2.60506	-1.96218	-3.66204	-1.962	-3.66479	-1.96151	-8.74947	-1.95886	-70.6204
-1.96222	-4.17449	-1.96222	-4.17449	-1.96204	-2.90314	-1.96179	-5.15015	-1.95871	-23.3095	-1.95593	-145.272		-1.9588	-16.9901	-1.9588	-14.2498	-1.95895	-18.2977	-1.95889	-26.4975	-1.95593	-136.533	-1.95595	-761.66		-1.96129	-2.85198	-1.961	-2.63191	-1.96097	-3.68581	-1.96145	-3.69244	-1.96103	-8.74026	-1.95797	-70.5635
-1.96078	-4.21298	-1.96078	-4.21298	-1.9606	-2.93631	-1.96079	-5.19003	-1.95824	-23.3283	-1.95501	-145.171		-1.95791	-17.002	-1.95791	-14.2597	-1.95776	-18.3166	-1.95787	-26.486	-1.955	-136.431	-1.95494	-761.274		-1.96042	-2.81892	-1.96022	-2.6139	-1.95999	-3.67117	-1.95981	-3.66175	-1.95939	-8.76081	-1.95698	-70.5502
-1.96021	-4.17681	-1.96021	-4.17681	-1.96012	-2.91909	-1.9596	-5.15569	-1.95682	-23.2986	-1.95397	-145.072		-1.95683	-16.9135	-1.95683	-14.1855	-1.9569	-18.2808	-1.95689	-26.4569	-1.95397	-136.42	-1.95394	-760.884		-1.95938	-2.84273	-1.95869	-2.60939	-1.95932	-3.65856	-1.95892	-3.68435	-1.95907	-8.72657	-1.9562	-70.4842
-1.95852	-4.19105	-1.95852	-4.19105	-1.95874	-2.90865	-1.95885	-5.1698	-1.95617	-23.2812	-1.95295	-145.026		-1.95601	-16.8439	-1.95601	-14.1272	-1.95602	-18.2903	-1.95577	-26.4629	-1.95299	-136.293	-1.9529	-760.506		-1.95814	-2.83247	-1.95793	-2.63279	-1.95779	-3.6839	-1.95784	-3.67329	-1.95769	-8.75174	-1.95525	-70.4733
-1.9581	-4.20317	-1.9581	-4.20317	-1.95783	-2.94125	-1.95815	-5.17808	-1.95502	-23.3026	-1.95198	-144.957		-1.95494	-16.8742	-1.95494	-14.1526	-1.95494	-18.2685	-1.95504	-26.4276	-1.95201	-136.253	-1.9519	-760.092		-1.95714	-2.81657	-1.95675	-2.59879	-1.95718	-3.65126	-1.9571	-3.65402	-1.95739	-8.72576	-1.954	-70.4314
-1.95683	-4.1608	-1.95683	-4.1608	-1.95702	-2.89539	-1.95748	-5.14024	-1.95383	-23.2481	-1.95097	-144.827		-1.95409	-16.9193	-1.95409	-14.1903	-1.95398	-18.2613	-1.95407	-26.4236	-1.95093	-136.172	-1.95093	-759.655		-1.95659	-2.84478	-1.95578	-2.62659	-1.95612	-3.67483	-1.95587	-3.68358	-1.95603	-8.72005	-1.95291	-70.3736
-1.95591	-4.20222	-1.95591	-4.20222	-1.95592	-2.93083	-1.95587	-5.17706	-1.95312	-23.2597	-1.94995	-144.812		-1.95293	-16.8937	-1.95293	-14.1689	-1.95292	-18.2636	-1.95297	-26.405	-1.94993	-136.071	-1.94997	-759.292		-1.95549	-2.81204	-1.95494	-2.60559	-1.95542	-3.66186	-1.95477	-3.65058	-1.95524	-8.74166	-1.95213	-70.3563
-1.9549	-4.1625	-1.9549	-4.1625	-1.95498	-2.91145	-1.9553	-5.14105	-1.95196	-23.216	-1.94893	-144.7		-1.95191	-16.8365	-1.95191	-14.1209	-1.95197	-18.2356	-1.95195	-26.3788	-1.94892	-136	-1.94895	-758.881		-1.95402	-2.8365	-1.95391	-2.60118	-1.95418	-3.64861	-1.95477	-3.67312	-1.95408	-8.70522	-1.95107	-70.295
-1.95415	-4.1786	-1.95415	-4.1786	-1.9543	-2.89594	-1.95378	-5.16016	-1.95083	-23.2204	-1.94792	-144.618		-1.95088	-16.8659	-1.95088	-14.1455	-1.95085	-18.2355	-1.95083	-26.3861	-1.94797	-135.925	-1.94795	-758.498		-1.95378	-2.82806	-1.95295	-2.62392	-1.95328	-3.67287	-1.95279	-3.66501	-1.95293	-8.72813	-1.94996	-70.2793
-1.95311	-4.18928	-1.95311	-4.18928	-1.95261	-2.93338	-1.95353	-5.16511	-1.94998	-23.2109	-1.94697	-144.526		-1.94983	-16.8522	-1.94983	-14.1341	-1.95007	-18.2116	-1.9499	-26.3581	-1.94691	-135.861	-1.94693	-758.092		-1.95246	-2.80636	-1.95176	-2.59219	-1.95186	-3.64138	-1.9519	-3.64557	-1.95206	-8.70578	-1.94895	-70.2349
-1.95188	-4.14981	-1.95188	-4.14981	-1.95185	-2.88545	-1.95232	-5.12201	-1.94856	-23.194	-1.94596	-144.47		-1.94896	-16.8571	-1.94896	-14.1382	-1.94895	-18.201	-1.94883	-26.3586	-1.94595	-135.781	-1.94593	-757.703		-1.95158	-2.83884	-1.95078	-2.61746	-1.95103	-3.66249	-1.95073	-3.67316	-1.95124	-8.69772	-1.94815	-70.1736
-1.95121	-4.19064	-1.95121	-4.19064	-1.9512	-2.92294	-1.95077	-5.16435	-1.94797	-23.1936	-1.94493	-144.401		-1.94798	-16.8133	-1.94798	-14.1014	-1.94779	-18.2125	-1.94799	-26.3374	-1.94489	-135.705	-1.94492	-757.316		-1.95041	-2.80276	-1.95016	-2.60042	-1.95002	-3.64946	-1.9499	-3.64039	-1.94998	-8.71845	-1.94707	-70.1667
-1.94974	-4.15273	-1.94974	-4.15273	-1.95001	-2.90291	-1.95003	-5.12823	-1.94703	-23.1733	-1.944	-144.293		-1.94682	-16.8291	-1.94682	-14.1147	-1.94697	-18.185	-1.94693	-26.3164	-1.944	-135.653	-1.94398	-756.895		-1.94912	-2.82724	-1.94889	-2.59621	-1.94894	-3.63664	-1.94866	-3.66568	-1.9492	-8.6835	-1.94591	-70.0978
-1.94929	-4.16725	-1.94929	-4.16725	-1.94896	-2.8891	-1.94862	-5.14286	-1.94617	-23.1534	-1.94293	-144.247		-1.94587	-16.8304	-1.94587	-14.1158	-1.94604	-18.1918	-1.94602	-26.316	-1.94294	-135.538	-1.94294	-756.522		-1.94803	-2.81762	-1.94794	-2.61722	-1.94784	-3.66434	-1.94751	-3.65327	-1.94778	-8.70765	-1.94492	-70.075
-1.94819	-4.17741	-1.94819	-4.17741	-1.9481	-2.92558	-1.94782	-5.15224	-1.94499	-23.1751	-1.94196	-144.156		-1.94496	-16.7911	-1.94496	-14.0829	-1.94495	-18.1741	-1.94493	-26.2879	-1.94198	-135.456	-1.9419	-756.111		-1.94771	-2.79921	-1.94707	-2.58474	-1.94687	-3.63085	-1.94688	-3.63607	-1.94694	-8.68464	-1.94392	-70.0501
-1.94664	-4.14155	-1.94664	-4.14155	-1.94745	-2.8777	-1.9469	-5.10882	-1.94397	-23.1262	-1.94094	-144.04		-1.944	-16.8061	-1.944	-14.0954	-1.94383	-18.1589	-1.94392	-26.2845	-1.94101	-135.396	-1.94099	-755.746		-1.9465	-2.8291	-1.94602	-2.61269	-1.94613	-3.65265	-1.94603	-3.66524	-1.94621	-8.67724	-1.94305	-69.9907
-1.94599	-4.17849	-1.94599	-4.17849	-1.94571	-2.91266	-1.94553	-5.15008	-1.94301	-23.1379	-1.93992	-144		-1.9429	-16.7905	-1.9429	-14.0823	-1.94299	-18.1563	-1.9429	-26.2665	-1.93992	-135.313	-1.93992	-755.363		-1.94513	-2.79826	-1.94482	-2.59401	-1.94479	-3.64242	-1.94464	-3.63119	-1.94507	-8.69643	-1.94185	-69.9779
-1.9451	-4.14343	-1.9451	-4.14343	-1.94469	-2.89943	-1.94494	-5.11272	-1.94224	-23.1237	-1.93897	-143.902		-1.94199	-16.7732	-1.94199	-14.0678	-1.94193	-18.1388	-1.94201	-26.2452	-1.93894	-135.254	-1.93896	-754.978		-1.94424	-2.81922	-1.94398	-2.58765	-1.94399	-3.62497	-1.94448	-3.65176	-1.94414	-8.66485	-1.94087	-69.9143
-1.94398	-4.15305	-1.94398	-4.15305	-1.94358	-2.88032	-1.94442	-5.12863	-1.94105	-23.0711	-1.93793	-143.854		-1.94094	-16.7713	-1.94094	-14.0662	-1.94103	-18.1471	-1.94111	-26.2415	-1.93796	-135.164	-1.93792	-754.595		-1.94318	-2.81175	-1.94328	-2.61131	-1.94289	-3.65287	-1.94295	-3.64517	-1.94309	-8.68305	-1.94	-69.8993
-1.94283	-4.1703	-1.94283	-4.1703	-1.94341	-2.91866	-1.94302	-5.13874	-1.9399	-23.1228	-1.93695	-143.754		-1.93995	-16.7495	-1.93995	-14.048	-1.93995	-18.1246	-1.93991	-26.2169	-1.93697	-135.11	-1.93692	-754.219		-1.94239	-2.7914	-1.94203	-2.581	-1.94208	-3.62142	-1.94199	-3.62482	-1.94185	-8.66406	-1.93905	-69.8575
-1.94164	-4.1278	-1.94164	-4.1278	-1.94164	-2.87235	-1.94178	-5.09736	-1.93901	-23.0558	-1.93595	-143.662		-1.93896	-16.7597	-1.93896	-14.0565	-1.93902	-18.1059	-1.93884	-26.2188	-1.93597	-135.053	-1.93599	-753.803		-1.94101	-2.82152	-1.9411	-2.60467	-1.94069	-3.64404	-1.94078	-3.65334	-1.94118	-8.65497	-1.93795	-69.808
-1.94067	-4.16839	-1.94067	-4.16839	-1.94082	-2.90433	-1.94122	-5.13522	-1.93809	-23.0899	-1.93493	-143.626		-1.93791	-16.7438	-1.93791	-14.0432	-1.93805	-18.1192	-1.93802	-26.1999	-1.93495	-134.957	-1.93495	-753.422		-1.94065	-2.78976	-1.93976	-2.58765	-1.94024	-3.63208	-1.9403	-3.6219	-1.94026	-8.67802	-1.93699	-69.789
-1.93982	-4.13218	-1.93982	-4.13218	-1.93999	-2.88972	-1.93998	-5.10028	-1.93698	-23.047	-1.93394	-143.506		-1.93701	-16.7285	-1.93701	-14.0304	-1.93694	-18.0974	-1.93695	-26.1696	-1.93395	-134.907	-1.93392	-753.018		-1.93953	-2.81043	-1.93927	-2.58133	-1.93899	-3.61701	-1.93844	-3.6449	-1.93894	-8.64117	-1.936	-69.7211
-1.93907	-4.14225	-1.93907	-4.14225	-1.93906	-2.86988	-1.93888	-5.1123	-1.93637	-23.0306	-1.93291	-143.451		-1.93596	-16.7341	-1.93596	-14.035	-1.93597	-18.099	-1.936	-26.1756	-1.93293	-134.819	-1.93297	-752.586		-1.93827	-2.8023	-1.9384	-2.60574	-1.93802	-3.64319	-1.93825	-3.63369	-1.93833	-8.66419	-1.93508	-69.7096
-1.93797	-4.159	-1.93797	-4.159	-1.93778	-2.90846	-1.9379	-5.12481	-1.9348	-23.04	-1.93195	-143.348		-1.93493	-16.717	-1.93493	-14.0207	-1.93492	-18.0748	-1.93502	-26.1508	-1.9319	-134.756	-1.93196	-752.224		-1.93722	-2.78279	-1.93732	-2.57273	-1.9369	-3.61248	-1.93684	-3.61587	-1.93677	-8.64476	-1.93376	-69.67
-1.93649	-4.11507	-1.93649	-4.11507	-1.93702	-2.86403	-1.93698	-5.08477	-1.93411	-22.989	-1.9309	-143.283		-1.93394	-16.7241	-1.93394	-14.0266	-1.93392	-18.0553	-1.93393	-26.1475	-1.93095	-134.661	-1.93094	-751.815		-1.93648	-2.81322	-1.93635	-2.59886	-1.93594	-3.63387	-1.93622	-3.64338	-1.93601	-8.63342	-1.9331	-69.6047
-1.93595	-4.15578	-1.93595	-4.15578	-1.9359	-2.89743	-1.93606	-5.12605	-1.93295	-23.0215	-1.92992	-143.246		-1.93299	-16.7089	-1.93299	-14.0139	-1.93285	-18.0711	-1.93282	-26.1334	-1.92992	-134.611	-1.92993	-751.431		-1.93528	-2.78304	-1.93527	-2.57797	-1.93476	-3.62216	-1.9351	-3.61315	-1.93508	-8.65601	-1.93195	-69.6058
-1.93497	-4.11983	-1.93497	-4.11983	-1.93542	-2.88295	-1.93462	-5.08792	-1.93186	-22.9866	-1.9289	-143.097		-1.93198	-16.7009	-1.93198	-14.0072	-1.93194	-18.037	-1.93186	-26.1037	-1.92891	-134.567	-1.92894	-751.009		-1.93428	-2.80579	-1.93392	-2.57464	-1.93429	-3.60355	-1.93385	-3.63511	-1.93395	-8.61767	-1.931	-69.531
-1.93411	-4.13045	-1.93411	-4.13045	-1.9337	-2.86106	-1.93407	-5.10129	-1.93086	-22.9671	-1.92791	-143.072		-1.9308	-16.7022	-1.9308	-14.0083	-1.93101	-18.0554	-1.93083	-26.1083	-1.92795	-134.46	-1.92791	-750.612		-1.93349	-2.79714	-1.93298	-2.59626	-1.9329	-3.63243	-1.93305	-3.62479	-1.93292	-8.64012	-1.92999	-69.5135
-1.93265	-4.14785	-1.93265	-4.14785	-1.93269	-2.90039	-1.93286	-5.10983	-1.9297	-22.9988	-1.92691	-142.976		-1.92986	-16.6727	-1.92986	-13.9835	-1.9299	-18.0351	-1.92994	-26.0833	-1.92698	-134.399	-1.92694	-750.267		-1.93246	-2.77664	-1.93194	-2.5674	-1.9319	-3.59957	-1.93176	-3.60684	-1.93184	-8.62266	-1.92906	-69.4751
-1.93199	-4.10446	-1.93199	-4.10446	-1.93205	-2.85552	-1.93216	-5.06929	-1.92922	-22.9333	-1.92593	-142.862		-1.92886	-16.682	-1.92886	-13.9913	-1.92897	-18.0077	-1.92885	-26.0775	-1.92594	-134.335	-1.92597	-749.826		-1.93147	-2.80865	-1.93104	-2.5905	-1.93097	-3.62121	-1.93078	-3.63584	-1.93075	-8.61106	-1.9282	-69.4275
-1.9309	-4.14264	-1.9309	-4.14264	-1.93105	-2.88805	-1.93057	-5.11168	-1.92799	-22.9553	-1.92493	-142.854		-1.92805	-16.6613	-1.92805	-13.9739	-1.9281	-18.0235	-1.92788	-26.0598	-1.92491	-134.238	-1.92496	-749.475		-1.93034	-2.77571	-1.92989	-2.57338	-1.92959	-3.61136	-1.93001	-3.60184	-1.9296	-8.63617	-1.92696	-69.4015
-1.92992	-4.1071	-1.92992	-4.1071	-1.93008	-2.8713	-1.92988	-5.07425	-1.92674	-22.9217	-1.92395	-142.694		-1.92685	-16.657	-1.92685	-13.9704	-1.92688	-17.9896	-1.92686	-26.0437	-1.92398	-134.164	-1.92398	-749.099		-1.92951	-2.79908	-1.92909	-2.56798	-1.92898	-3.59567	-1.92939	-3.62566	-1.92864	-8.59908	-1.92592	-69.3438
-1.92872	-4.11586	-1.92872	-4.11586	-1.92946	-2.85568	-1.92888	-5.08627	-1.92558	-22.9071	-1.92293	-142.679		-1.9258	-16.6522	-1.9258	-13.9663	-1.92607	-17.9939	-1.92586	-26.0458	-1.92295	-134.077	-1.92295	-748.698		-1.92816	-2.78752	-1.92766	-2.59298	-1.92802	-3.62151	-1.92787	-3.61472	-1.92807	-8.61948	-1.92493	-69.3292
-1.92808	-4.13715	-1.92808	-4.13715	-1.92792	-2.89247	-1.92782	-5.09658	-1.92523	-22.9066	-1.92196	-142.609		-1.92499	-16.6358	-1.92499	-13.9526	-1.92498	-17.9791	-1.92492	-26.0046	-1.92195	-134.024	-1.92197	-748.317		-1.92698	-2.77194	-1.92709	-2.55848	-1.92672	-3.58752	-1.92738	-3.59726	-1.92686	-8.60109	-1.92412	-69.2871
-1.92687	-4.09184	-1.92687	-4.09184	-1.92687	-2.84727	-1.92706	-5.05921	-1.9241	-22.8699	-1.92096	-142.5		-1.92388	-16.6491	-1.92388	-13.9637	-1.92402	-17.9661	-1.924	-26.0066	-1.92093	-133.982	-1.92097	-747.92		-1.92596	-2.80051	-1.92606	-2.5855	-1.92542	-3.61205	-1.92642	-3.62396	-1.92575	-8.59159	-1.92326	-69.2333
-1.9257	-4.13152	-1.9257	-4.13152	-1.92592	-2.88042	-1.92615	-5.09411	-1.92294	-22.8979	-1.91992	-142.454		-1.92287	-16.6196	-1.92287	-13.939	-1.923	-17.9739	-1.92282	-25.9926	-1.91992	-133.919	-1.91997	-747.549		-1.92536	-2.76922	-1.9247	-2.56777	-1.92498	-3.59939	-1.92498	-3.59277	-1.925	-8.61349	-1.92197	-69.2255
-1.92557	-4.09699	-1.92557	-4.09699	-1.92513	-2.86679	-1.92518	-5.06266	-1.92188	-22.8741	-1.91903	-142.361		-1.92202	-16.6146	-1.92202	-13.9348	-1.92193	-17.9468	-1.92193	-25.9696	-1.91899	-133.835	-1.91895	-747.137		-1.92413	-2.78912	-1.9238	-2.56045	-1.92404	-3.58383	-1.92425	-3.61543	-1.92408	-8.57722	-1.92107	-69.1564
-1.92332	-4.10787	-1.92332	-4.10787	-1.92394	-2.84695	-1.92324	-5.07468	-1.92077	-22.8412	-1.91796	-142.325		-1.92089	-16.6145	-1.92089	-13.9347	-1.92103	-17.9552	-1.92116	-25.9653	-1.91794	-133.759	-1.91798	-746.773		-1.92346	-2.78321	-1.92278	-2.58748	-1.92273	-3.61193	-1.92314	-3.60387	-1.92324	-8.59917	-1.92001	-69.1314
-1.92277	-4.12382	-1.92277	-4.12382	-1.92287	-2.88496	-1.92347	-5.08212	-1.92003	-22.8688	-1.91696	-142.193		-1.92003	-16.6009	-1.92003	-13.9233	-1.91995	-17.9362	-1.91992	-25.9461	-1.917	-133.695	-1.91695	-746.344		-1.922	-2.76407	-1.92235	-2.55328	-1.92213	-3.58039	-1.92238	-3.58742	-1.92174	-8.57821	-1.91912	-69.0927
-1.92193	-4.08026	-1.92193	-4.08026	-1.92194	-2.84027	-1.9219	-5.04306	-1.91876	-22.8218	-1.91594	-142.104		-1.91884	-16.6032	-1.91884	-13.9253	-1.91909	-17.9141	-1.91895	-25.9387	-1.91598	-133.623	-1.91594	-745.935		-1.92126	-2.79228	-1.92075	-2.57822	-1.92086	-3.60169	-1.92118	-3.61516	-1.92138	-8.56995	-1.91815	-69.0348
-1.92107	-4.12053	-1.92107	-4.12053	-1.92074	-2.87334	-1.92104	-5.08247	-1.91797	-22.849	-1.91493	-142.079		-1.91796	-16.5902	-1.91796	-13.9144	-1.91798	-17.9247	-1.91797	-25.925	-1.91491	-133.535	-1.91495	-745.543		-1.92012	-2.76162	-1.91973	-2.56059	-1.92021	-3.59117	-1.92001	-3.58242	-1.92	-8.59276	-1.91706	-69.034
-1.92007	-4.08386	-1.92007	-4.08386	-1.92037	-2.85787	-1.91985	-5.04821	-1.91691	-22.7884	-1.91391	-141.996		-1.91692	-16.5812	-1.91692	-13.9068	-1.91704	-17.8945	-1.91695	-25.9067	-1.91394	-133.475	-1.91396	-745.12		-1.91953	-2.78463	-1.91897	-2.55313	-1.919	-3.57196	-1.91921	-3.60488	-1.91921	-8.5556	-1.91606	-68.9745
-1.9185	-4.09766	-1.9185	-4.09766	-1.91861	-2.83953	-1.91881	-5.05932	-1.91565	-22.7853	-1.91291	-141.923		-1.91594	-16.5815	-1.91594	-13.907	-1.91587	-17.8993	-1.91582	-25.905	-1.91294	-133.409	-1.91294	-744.716		-1.91863	-2.77288	-1.91802	-2.58158	-1.91803	-3.60027	-1.91823	-3.59571	-1.91765	-8.57836	-1.91503	-68.9417
-1.91856	-4.1141	-1.91856	-4.1141	-1.91793	-2.87893	-1.9176	-5.07195	-1.91462	-22.8216	-1.91195	-141.834		-1.91493	-16.5659	-1.91493	-13.8939	-1.91508	-17.8759	-1.91495	-25.87	-1.91192	-133.318	-1.912	-744.345		-1.91752	-2.75464	-1.91699	-2.54697	-1.91722	-3.5661	-1.91723	-3.57704	-1.91713	-8.55928	-1.9141	-68.9166
-1.91698	-4.06875	-1.91698	-4.06875	-1.91748	-2.82935	-1.9175	-5.03058	-1.91406	-22.7608	-1.91095	-141.727		-1.91377	-16.567	-1.91377	-13.8948	-1.91397	-17.8621	-1.91392	-25.875	-1.91093	-133.246	-1.91092	-743.914		-1.91661	-2.78793	-1.91602	-2.57474	-1.916	-3.58978	-1.91619	-3.60399	-1.91561	-8.54614	-1.91318	-68.8492
-1.91562	-4.10996	-1.91562	-4.10996	-1.91594	-2.8631	-1.91592	-5.0671	-1.91307	-22.7677	-1.90999	-141.684		-1.91284	-16.5474	-1.91284	-13.8785	-1.91294	-17.8761	-1.91277	-25.8601	-1.90996	-133.162	-1.90995	-743.598		-1.91544	-2.75352	-1.91526	-2.55265	-1.91537	-3.57948	-1.91536	-3.5714	-1.91448	-8.57082	-1.91225	-68.8443
-1.91521	-4.07434	-1.91521	-4.07434	-1.91459	-2.84963	-1.91552	-5.03314	-1.91172	-22.7576	-1.90899	-141.581		-1.91189	-16.544	-1.91189	-13.8756	-1.91192	-17.8614	-1.91198	-25.8382	-1.90893	-133.125	-1.90892	-743.179		-1.91448	-2.77715	-1.91385	-2.54802	-1.91429	-3.56168	-1.91411	-3.59641	-1.91357	-8.53237	-1.911	-68.7843
-1.91359	-4.08613	-1.91359	-4.08613	-1.91427	-2.82884	-1.91408	-5.04664	-1.91094	-22.736	-1.90798	-141.527		-1.91099	-16.5433	-1.91099	-13.875	-1.91085	-17.8569	-1.91092	-25.8339	-1.90794	-133.022	-1.90797	-742.795		-1.91332	-2.7682	-1.91328	-2.57189	-1.91249	-3.58964	-1.91324	-3.5865	-1.91286	-8.55771	-1.90987	-68.7658
-1.91265	-4.09931	-1.91265	-4.09931	-1.91291	-2.86972	-1.91356	-5.05724	-1.9102	-22.7509	-1.90696	-141.395		-1.90988	-16.5143	-1.90988	-13.8507	-1.91004	-17.8344	-1.9099	-25.808	-1.90693	-132.97	-1.90698	-742.387		-1.91259	-2.74761	-1.91158	-2.54015	-1.91177	-3.55668	-1.912	-3.56667	-1.91188	-8.53491	-1.90901	-68.7237
-1.91182	-4.05896	-1.91182	-4.05896	-1.9123	-2.82339	-1.91214	-5.01536	-1.90873	-22.6966	-1.90587	-141.388		-1.90896	-16.5253	-1.90896	-13.8599	-1.90885	-17.826	-1.90883	-25.81	-1.90592	-132.873	-1.90594	-742.054		-1.91147	-2.77931	-1.91091	-2.56783	-1.91081	-3.5791	-1.91068	-3.59484	-1.91078	-8.52726	-1.90819	-68.6578
-1.91049	-4.09862	-1.91049	-4.09862	-1.91058	-2.85892	-1.91056	-5.05651	-1.90795	-22.7241	-1.90488	-141.315		-1.90794	-16.4976	-1.90794	-13.8367	-1.90803	-17.8371	-1.90799	-25.7889	-1.90494	-132.792	-1.90496	-741.681		-1.91068	-2.74696	-1.91013	-2.54849	-1.90977	-3.56897	-1.91004	-3.56264	-1.90977	-8.54832	-1.90713	-68.6457
-1.91039	-4.06176	-1.91039	-4.06176	-1.90987	-2.84178	-1.90935	-5.02028	-1.90727	-22.6799	-1.90397	-141.177		-1.90683	-16.4996	-1.90683	-13.8384	-1.90703	-17.8008	-1.90704	-25.7669	-1.90392	-132.75	-1.90395	-741.271		-1.9091	-2.76787	-1.90881	-2.54094	-1.90854	-3.55319	-1.90879	-3.58481	-1.9089	-8.51073	-1.90597	-68.5914
-1.90909	-4.07427	-1.90909	-4.07427	-1.90918	-2.81944	-1.90872	-5.03457	-1.90602	-22.655	-1.90297	-141.123		-1.90604	-16.5042	-1.90604	-13.8422	-1.90585	-17.8221	-1.90608	-25.7681	-1.90295	-132.675	-1.90298	-740.823		-1.90848	-2.75952	-1.90762	-2.5658	-1.9078	-3.58063	-1.90802	-3.57622	-1.90804	-8.53352	-1.90519	-68.5793
-1.90801	-4.08628	-1.90801	-4.08628	-1.9075	-2.86019	-1.9082	-5.04138	-1.90474	-22.6935	-1.90194	-141.037		-1.90487	-16.4813	-1.90487	-13.823	-1.90496	-17.7979	-1.90487	-25.7369	-1.90193	-132.608	-1.90194	-740.456		-1.90696	-2.73972	-1.90702	-2.53346	-1.90658	-3.54552	-1.90671	-3.5558	-1.90674	-8.51537	-1.90403	-68.5363
-1.9064	-4.04705	-1.9064	-4.04705	-1.90727	-2.8182	-1.90692	-5.00367	-1.90375	-22.6332	-1.90093	-140.962		-1.90391	-16.4933	-1.90391	-13.833	-1.90401	-17.7769	-1.90387	-25.7305	-1.90092	-132.546	-1.90093	-740.048		-1.90619	-2.77099	-1.9057	-2.56107	-1.90598	-3.56854	-1.90625	-3.5866	-1.90607	-8.50316	-1.90297	-68.4807
-1.90604	-4.08976	-1.90604	-4.08976	-1.90626	-2.84968	-1.906	-5.04085	-1.90299	-22.6619	-1.89995	-140.911		-1.90296	-16.4756	-1.90296	-13.8182	-1.90286	-17.7858	-1.90281	-25.7198	-1.89993	-132.438	-1.89998	-739.673		-1.90529	-2.73868	-1.90486	-2.54105	-1.90463	-3.55571	-1.90498	-3.55382	-1.90491	-8.53005	-1.90221	-68.479
-1.90469	-4.05185	-1.90469	-4.05185	-1.90496	-2.83497	-1.90485	-5.00888	-1.90191	-22.6122	-1.89895	-140.806		-1.90193	-16.4626	-1.90193	-13.8073	-1.90195	-17.7543	-1.90193	-25.6917	-1.89898	-132.417	-1.89897	-739.287		-1.90415	-2.76007	-1.90374	-2.53339	-1.90415	-3.53948	-1.90406	-3.57358	-1.90416	-8.49136	-1.90093	-68.4071
-1.90445	-4.06242	-1.90445	-4.06242	-1.90377	-2.81569	-1.90386	-5.02044	-1.90087	-22.605	-1.89791	-140.778		-1.90088	-16.4633	-1.90088	-13.8079	-1.90081	-17.7747	-1.90085	-25.695	-1.89794	-132.317	-1.89794	-738.867		-1.90309	-2.75171	-1.9029	-2.56045	-1.90328	-3.56903	-1.90333	-3.56696	-1.90258	-8.51225	-1.90021	-68.385
-1.90258	-4.07787	-1.90258	-4.07787	-1.90298	-2.85438	-1.90253	-5.02933	-1.90016	-22.6214	-1.89696	-140.68		-1.89989	-16.4444	-1.89989	-13.792	-1.89994	-17.7474	-1.89987	-25.6742	-1.89689	-132.233	-1.89697	-738.502		-1.90239	-2.73299	-1.90182	-2.52659	-1.90185	-3.53314	-1.90176	-3.54771	-1.90199	-8.495	-1.89902	-68.3406
-1.90216	-4.03532	-1.90216	-4.03532	-1.90158	-2.80878	-1.90223	-4.98971	-1.89878	-22.5722	-1.89594	-140.574		-1.89892	-16.4537	-1.89892	-13.7998	-1.89896	-17.7328	-1.899	-25.6676	-1.89598	-132.196	-1.89591	-738.05		-1.90106	-2.7631	-1.90081	-2.55074	-1.90059	-3.55827	-1.90113	-3.57704	-1.9004	-8.48206	-1.89793	-68.2894
-1.90082	-4.07479	-1.90082	-4.07479	-1.9007	-2.84361	-1.90051	-5.02763	-1.89763	-22.6016	-1.89493	-140.507		-1.89776	-16.4378	-1.89776	-13.7865	-1.898	-17.7299	-1.89799	-25.6509	-1.89488	-132.106	-1.89491	-737.703		-1.9005	-2.73026	-1.89992	-2.53453	-1.90005	-3.54519	-1.9	-3.54382	-1.89987	-8.50583	-1.89706	-68.2948
-1.89973	-4.04111	-1.89973	-4.04111	-1.89964	-2.82914	-1.89971	-4.99191	-1.89686	-22.5545	-1.89398	-140.391		-1.89693	-16.4273	-1.89693	-13.7777	-1.89693	-17.7054	-1.89694	-25.6293	-1.8939	-132.054	-1.89396	-737.306		-1.89921	-2.75641	-1.89874	-2.52733	-1.89885	-3.52744	-1.89877	-3.56571	-1.89878	-8.46939	-1.89584	-68.2171
-1.89913	-4.05066	-1.89913	-4.05066	-1.89919	-2.80945	-1.89917	-5.01038	-1.89616	-22.5501	-1.89293	-140.388		-1.89607	-16.4312	-1.89607	-13.781	-1.89602	-17.7135	-1.896	-25.6254	-1.89293	-131.967	-1.89293	-736.905		-1.89825	-2.7451	-1.89787	-2.55255	-1.89758	-3.55649	-1.89786	-3.55649	-1.89807	-8.49058	-1.89512	-68.1973
-1.89749	-4.06994	-1.89749	-4.06994	-1.89743	-2.84513	-1.89754	-5.01664	-1.89499	-22.5538	-1.8919	-140.242		-1.89486	-16.4097	-1.89486	-13.7629	-1.89491	-17.7021	-1.89485	-25.6034	-1.8919	-131.896	-1.89189	-736.567		-1.89725	-2.72657	-1.89695	-2.52054	-1.89686	-3.52229	-1.89692	-3.54094	-1.89743	-8.4733	-1.89402	-68.1584
-1.89718	-4.02656	-1.89718	-4.02656	-1.89673	-2.80402	-1.89626	-4.97585	-1.89373	-22.5004	-1.8909	-140.174		-1.89385	-16.4149	-1.89385	-13.7673	-1.89386	-17.6802	-1.89396	-25.5923	-1.89093	-131.833	-1.89092	-736.155		-1.89633	-2.75692	-1.89603	-2.54739	-1.89562	-3.54613	-1.8965	-3.56736	-1.89611	-8.46254	-1.89314	-68.0975
-1.8958	-4.06493	-1.8958	-4.06493	-1.89553	-2.83685	-1.89586	-5.01571	-1.89278	-22.5299	-1.88992	-140.169		-1.89281	-16.3952	-1.89281	-13.7508	-1.89283	-17.6954	-1.89298	-25.5767	-1.88994	-131.759	-1.88991	-735.819		-1.89519	-2.72371	-1.89453	-2.52736	-1.89521	-3.53247	-1.89507	-3.53449	-1.89501	-8.48677	-1.89189	-68.0901
-1.89483	-4.02884	-1.89483	-4.02884	-1.89551	-2.81941	-1.89469	-4.9809	-1.89201	-22.5013	-1.88891	-140.012		-1.89192	-16.3942	-1.89192	-13.7499	-1.89186	-17.6582	-1.89194	-25.5575	-1.88899	-131.678	-1.88889	-735.384		-1.89377	-2.74629	-1.89409	-2.52091	-1.89387	-3.51897	-1.89421	-3.55576	-1.89419	-8.44703	-1.89095	-68.0342
-1.89363	-4.0396	-1.89363	-4.0396	-1.89339	-2.79901	-1.89447	-4.99454	-1.89084	-22.4693	-1.88791	-139.945		-1.89095	-16.3817	-1.89095	-13.7394	-1.891	-17.6766	-1.89094	-25.568	-1.88792	-131.583	-1.88792	-734.992		-1.89326	-2.74035	-1.89306	-2.5468	-1.89295	-3.54707	-1.89307	-3.54706	-1.89292	-8.47025	-1.88978	-68.0225
-1.89356	-4.05492	-1.89356	-4.05492	-1.89307	-2.84072	-1.89305	-5.00505	-1.89006	-22.505	-1.88693	-139.892		-1.88993	-16.3651	-1.88993	-13.7256	-1.88993	-17.6569	-1.88998	-25.535	-1.88685	-131.499	-1.88695	-734.607		-1.89215	-2.71964	-1.89184	-2.51325	-1.89195	-3.5104	-1.89202	-3.52899	-1.89199	-8.45161	-1.88885	-67.9827
-1.89202	-4.01318	-1.89202	-4.01318	-1.89203	-2.79465	-1.89198	-4.96333	-1.88896	-22.4383	-1.88595	-139.813		-1.88903	-16.3801	-1.88903	-13.7381	-1.8889	-17.6233	-1.88891	-25.5294	-1.88592	-131.47	-1.88596	-734.179		-1.891	-2.74789	-1.89133	-2.53768	-1.89063	-3.53463	-1.89091	-3.55813	-1.89092	-8.43805	-1.88814	-67.9203
-1.89083	-4.05382	-1.89083	-4.05382	-1.89068	-2.82781	-1.89119	-5.00447	-1.88812	-22.4699	-1.88494	-139.738		-1.88792	-16.3586	-1.88792	-13.7201	-1.8879	-17.6546	-1.88779	-25.5144	-1.88499	-131.393	-1.88496	-733.808		-1.89006	-2.71518	-1.88974	-2.52395	-1.88961	-3.52289	-1.8902	-3.52395	-1.88995	-8.46489	-1.88683	-67.9114
-1.89004	-4.02019	-1.89004	-4.02019	-1.88994	-2.81419	-1.89011	-4.96566	-1.88694	-22.431	-1.88395	-139.638		-1.88707	-16.34	-1.88707	-13.7044	-1.8869	-17.6158	-1.88693	-25.4849	-1.88396	-131.332	-1.88395	-733.37		-1.88898	-2.73951	-1.88897	-2.51369	-1.88888	-3.50734	-1.88965	-3.54737	-1.88907	-8.42497	-1.88609	-67.841
-1.8885	-4.02523	-1.8885	-4.02523	-1.889	-2.79189	-1.88872	-4.97978	-1.88583	-22.4266	-1.88298	-139.598		-1.88593	-16.3391	-1.88593	-13.7037	-1.88582	-17.6241	-1.88593	-25.496	-1.88297	-131.242	-1.88299	-733.012		-1.8881	-2.73108	-1.88778	-2.54016	-1.88774	-3.53721	-1.88799	-3.53783	-1.88797	-8.45072	-1.88506	-67.8244
-1.88753	-4.0493	-1.88753	-4.0493	-1.88849	-2.82766	-1.88852	-4.99503	-1.88507	-22.4361	-1.88189	-139.494		-1.88506	-16.3239	-1.88506	-13.6909	-1.88493	-17.6141	-1.88491	-25.4629	-1.88196	-131.186	-1.88198	-732.606		-1.88725	-2.71136	-1.88686	-2.50552	-1.88697	-3.50028	-1.88709	-3.51765	-1.88715	-8.43485	-1.88397	-67.7998
-1.88661	-4.00224	-1.88661	-4.00224	-1.88713	-2.78944	-1.8869	-4.95017	-1.88391	-22.3831	-1.88098	-139.378		-1.8839	-16.3332	-1.8839	-13.6988	-1.88393	-17.5774	-1.88393	-25.4597	-1.88098	-131.121	-1.88094	-732.222		-1.88621	-2.74086	-1.88602	-2.53039	-1.88591	-3.52267	-1.88598	-3.54781	-1.88594	-8.41644	-1.88293	-67.7388
-1.88604	-4.04216	-1.88604	-4.04216	-1.8857	-2.81676	-1.8855	-4.98851	-1.88349	-22.4074	-1.87995	-139.365		-1.88312	-16.3118	-1.88312	-13.6808	-1.88294	-17.6048	-1.88291	-25.4433	-1.87996	-131.046	-1.88002	-731.835		-1.8855	-2.70888	-1.88477	-2.51697	-1.88537	-3.51334	-1.88487	-3.51533	-1.88491	-8.4419	-1.88184	-67.7307
-1.88484	-4.00742	-1.88484	-4.00742	-1.88472	-2.809	-1.88478	-4.95376	-1.88185	-22.3809	-1.87896	-139.248		-1.88189	-16.3136	-1.88189	-13.6823	-1.88204	-17.5683	-1.88199	-25.4254	-1.87897	-131.004	-1.879	-731.447		-1.88437	-2.73182	-1.88445	-2.50474	-1.88406	-3.49371	-1.88417	-3.53597	-1.88398	-8.4051	-1.88116	-67.662
-1.88428	-4.01638	-1.88428	-4.01638	-1.88405	-2.78306	-1.88409	-4.96503	-1.8809	-22.3609	-1.87799	-139.184		-1.8811	-16.3059	-1.8811	-13.6759	-1.8811	-17.5843	-1.88098	-25.4258	-1.87794	-130.865	-1.878	-731.063		-1.88323	-2.72218	-1.88298	-2.53595	-1.88291	-3.5227	-1.88284	-3.52939	-1.88304	-8.42822	-1.87995	-67.6449
-1.88303	-4.03752	-1.88303	-4.03752	-1.88259	-2.82391	-1.88286	-4.97818	-1.87998	-22.3724	-1.87702	-139.105		-1.87979	-16.2949	-1.87979	-13.6667	-1.88002	-17.5631	-1.87995	-25.3964	-1.87699	-130.81	-1.87701	-730.655		-1.88261	-2.70448	-1.88192	-2.50006	-1.88183	-3.49013	-1.88239	-3.50948	-1.8821	-8.41372	-1.87898	-67.5993
-1.88193	-3.99037	-1.88193	-3.99037	-1.8822	-2.77875	-1.88187	-4.93632	-1.87881	-22.3244	-1.87587	-139.05		-1.87891	-16.2971	-1.87891	-13.6685	-1.87902	-17.5367	-1.87892	-25.3965	-1.87596	-130.767	-1.87597	-730.23		-1.88165	-2.7335	-1.88121	-2.52214	-1.88094	-3.51329	-1.88094	-3.53876	-1.88082	-8.39388	-1.87811	-67.5501
-1.88062	-4.03146	-1.88062	-4.03146	-1.881	-2.81114	-1.881	-4.97183	-1.8777	-22.3509	-1.87495	-138.99		-1.87785	-16.2691	-1.87785	-13.6451	-1.87818	-17.554	-1.87814	-25.369	-1.87495	-130.675	-1.87494	-729.904		-1.88065	-2.70337	-1.88024	-2.51183	-1.88036	-3.50067	-1.88012	-3.50509	-1.87977	-8.42289	-1.87684	-67.5489
-1.87999	-3.99876	-1.87999	-3.99876	-1.87958	-2.79936	-1.8803	-4.94019	-1.87689	-22.3392	-1.87403	-138.885		-1.87688	-16.2724	-1.87688	-13.6478	-1.87701	-17.5243	-1.87694	-25.3483	-1.87395	-130.636	-1.87397	-729.474		-1.8793	-2.72713	-1.87907	-2.49832	-1.87906	-3.48423	-1.87893	-3.52793	-1.87914	-8.38633	-1.87592	-67.4847
-1.87905	-4.00555	-1.87905	-4.00555	-1.87844	-2.77533	-1.87882	-4.94999	-1.87579	-22.2986	-1.87296	-138.839		-1.87587	-16.2759	-1.87587	-13.6508	-1.87585	-17.5324	-1.87601	-25.35	-1.87292	-130.518	-1.87296	-729.075		-1.87871	-2.71605	-1.87786	-2.52768	-1.87799	-3.51142	-1.87796	-3.51842	-1.87782	-8.40664	-1.87522	-67.4585
-1.8777	-4.02478	-1.8777	-4.02478	-1.87839	-2.81296	-1.87795	-4.96648	-1.87489	-22.3389	-1.87193	-138.726		-1.87494	-16.2491	-1.87494	-13.6283	-1.87498	-17.5111	-1.87483	-25.3335	-1.87195	-130.479	-1.87195	-728.683		-1.87742	-2.69655	-1.87714	-2.49269	-1.8769	-3.47877	-1.87698	-3.49951	-1.87691	-8.3938	-1.87401	-67.423
-1.87665	-3.97956	-1.87665	-3.97956	-1.87695	-2.7709	-1.87675	-4.92392	-1.87386	-22.2652	-1.87096	-138.645		-1.87396	-16.2452	-1.87396	-13.625	-1.87398	-17.493	-1.87378	-25.3188	-1.87093	-130.414	-1.87095	-728.287		-1.87639	-2.727	-1.87613	-2.51907	-1.87595	-3.50245	-1.87592	-3.5295	-1.87558	-8.37328	-1.87304	-67.3646
-1.8761	-4.0181	-1.8761	-4.0181	-1.87604	-2.80166	-1.87647	-4.96443	-1.87289	-22.2862	-1.86987	-138.605		-1.87297	-16.2355	-1.87297	-13.6169	-1.87277	-17.5109	-1.8729	-25.3121	-1.86996	-130.324	-1.86996	-727.946		-1.8758	-2.69337	-1.87518	-2.50511	-1.87482	-3.49141	-1.8751	-3.4963	-1.87507	-8.40197	-1.87209	-67.3644
-1.87486	-3.98763	-1.87486	-3.98763	-1.87464	-2.79296	-1.87508	-4.92567	-1.87198	-22.2672	-1.86894	-138.484		-1.87187	-16.2278	-1.87187	-13.6104	-1.87204	-17.482	-1.87187	-25.2776	-1.86892	-130.276	-1.86894	-727.515		-1.87437	-2.71587	-1.87416	-2.49303	-1.87387	-3.47528	-1.87402	-3.51731	-1.87383	-8.36349	-1.871	-67.2961
-1.87364	-3.992	-1.87364	-3.992	-1.87415	-2.7703	-1.87409	-4.94024	-1.87084	-22.2339	-1.86792	-138.44		-1.87094	-16.2342	-1.87094	-13.6158	-1.87094	-17.4828	-1.87086	-25.2814	-1.86793	-130.195	-1.86796	-727.103		-1.87332	-2.70726	-1.87286	-2.51951	-1.87277	-3.50173	-1.87314	-3.50692	-1.8727	-8.38605	-1.86996	-67.2797
-1.87245	-4.01602	-1.87245	-4.01602	-1.87286	-2.80476	-1.87299	-4.95009	-1.87007	-22.2617	-1.86694	-138.345		-1.86985	-16.2103	-1.86985	-13.5957	-1.87008	-17.4598	-1.8699	-25.2575	-1.86689	-130.136	-1.86693	-726.739		-1.8725	-2.68968	-1.87183	-2.48567	-1.87201	-3.47005	-1.87209	-3.4887	-1.87166	-8.37475	-1.86906	-67.2309
-1.87225	-3.96692	-1.87225	-3.96692	-1.87229	-2.76529	-1.87195	-4.91123	-1.86891	-22.2113	-1.86592	-138.282		-1.86908	-16.212	-1.86908	-13.5971	-1.86891	-17.4512	-1.86897	-25.2527	-1.86593	-130.043	-1.86596	-726.293		-1.87181	-2.71987	-1.87074	-2.51068	-1.87078	-3.49217	-1.87081	-3.51893	-1.87102	-8.35254	-1.86799	-67.1801
-1.87041	-4.00973	-1.87041	-4.00973	-1.87102	-2.79264	-1.87092	-4.94608	-1.86808	-22.2407	-1.8649	-138.21		-1.86805	-16.1953	-1.86805	-13.5831	-1.86786	-17.457	-1.8681	-25.2387	-1.86489	-129.966	-1.86492	-725.94		-1.87055	-2.68698	-1.87006	-2.49841	-1.8698	-3.48322	-1.87026	-3.48301	-1.87003	-8.38021	-1.86693	-67.1797
-1.87003	-3.97657	-1.87003	-3.97657	-1.87039	-2.78313	-1.87002	-4.91363	-1.86687	-22.1959	-1.86394	-138.106		-1.86681	-16.1895	-1.86681	-13.5782	-1.86687	-17.4376	-1.86693	-25.216	-1.86394	-129.917	-1.86396	-725.57		-1.86984	-2.70896	-1.86895	-2.48352	-1.86884	-3.46499	-1.8693	-3.50807	-1.86915	-8.34474	-1.86611	-67.1012
-1.86872	-3.97999	-1.86872	-3.97999	-1.86867	-2.75902	-1.86894	-4.92698	-1.86606	-22.1833	-1.86299	-138.04		-1.86606	-16.1958	-1.86606	-13.5836	-1.86596	-17.4412	-1.86583	-25.2213	-1.86294	-129.816	-1.86292	-725.191		-1.86827	-2.69996	-1.86774	-2.5163	-1.86777	-3.49194	-1.86796	-3.49832	-1.86819	-8.36526	-1.8649	-67.0928
-1.86766	-4.00261	-1.86766	-4.00261	-1.86775	-2.80169	-1.86828	-4.93482	-1.86474	-22.1892	-1.86189	-137.959		-1.86481	-16.157	-1.86481	-13.551	-1.86501	-17.4285	-1.86485	-25.1838	-1.86198	-129.759	-1.86189	-724.808		-1.8671	-2.67936	-1.86676	-2.48125	-1.86687	-3.45728	-1.86714	-3.479	-1.86703	-8.35119	-1.86399	-67.065
-1.86722	-3.95559	-1.86722	-3.95559	-1.86697	-2.75491	-1.86666	-4.89719	-1.86395	-22.1488	-1.86093	-137.871		-1.86385	-16.1692	-1.86385	-13.5612	-1.86389	-17.3968	-1.86395	-25.185	-1.86097	-129.709	-1.861	-724.388		-1.86649	-2.7125	-1.86643	-2.5042	-1.86627	-3.48235	-1.86594	-3.51025	-1.86581	-8.33192	-1.86285	-67.0003
-1.86568	-3.99557	-1.86568	-3.99557	-1.86589	-2.78389	-1.86679	-4.93541	-1.86293	-22.1808	-1.85991	-137.865		-1.86307	-16.1505	-1.86307	-13.5455	-1.86306	-17.4139	-1.86285	-25.1725	-1.85997	-129.617	-1.85995	-723.986		-1.86505	-2.67913	-1.86491	-2.49401	-1.86498	-3.47255	-1.86491	-3.47779	-1.86564	-8.35809	-1.86197	-67.004
-1.86538	-3.96379	-1.86538	-3.96379	-1.86423	-2.77605	-1.86514	-4.90009	-1.86199	-22.1376	-1.85891	-137.7		-1.86199	-16.1418	-1.86199	-13.5383	-1.86206	-17.3781	-1.86186	-25.1441	-1.85894	-129.558	-1.85896	-723.608		-1.86452	-2.70101	-1.86431	-2.47802	-1.86412	-3.45223	-1.86409	-3.50066	-1.86394	-8.32396	-1.86093	-66.9231
-1.86382	-3.97108	-1.86382	-3.97108	-1.8638	-2.75295	-1.86416	-4.91045	-1.86056	-22.1071	-1.85797	-137.678		-1.86085	-16.1421	-1.86085	-13.5385	-1.8609	-17.3758	-1.86086	-25.1495	-1.85793	-129.494	-1.85793	-723.225		-1.86346	-2.69448	-1.86288	-2.50656	-1.86351	-3.48051	-1.86322	-3.48984	-1.86322	-8.34606	-1.85985	-66.8959
-1.86259	-3.99264	-1.86259	-3.99264	-1.86287	-2.7892	-1.86317	-4.92334	-1.85982	-22.1339	-1.85698	-137.574		-1.85991	-16.1161	-1.85991	-13.5167	-1.8599	-17.3668	-1.85991	-25.119	-1.85692	-129.418	-1.85689	-722.828		-1.86215	-2.67266	-1.86201	-2.47245	-1.86229	-3.44733	-1.86221	-3.47171	-1.86224	-8.33146	-1.85906	-66.8657
-1.86181	-3.94469	-1.86181	-3.94469	-1.86187	-2.74938	-1.86218	-4.88233	-1.85888	-22.0878	-1.8559	-137.48		-1.85903	-16.1334	-1.85903	-13.5312	-1.85885	-17.3597	-1.85892	-25.1193	-1.85596	-129.336	-1.8559	-722.398		-1.861	-2.70408	-1.86099	-2.49738	-1.86103	-3.46939	-1.86081	-3.49936	-1.86088	-8.31167	-1.85804	-66.8076
-1.86048	-3.98631	-1.86048	-3.98631	-1.86148	-2.7775	-1.86116	-4.92131	-1.85798	-22.1038	-1.85492	-137.434		-1.85785	-16.113	-1.85785	-13.5141	-1.85798	-17.3705	-1.85787	-25.1046	-1.85491	-129.247	-1.8549	-722.044		-1.86035	-2.67268	-1.86019	-2.48569	-1.85999	-3.46119	-1.8602	-3.46828	-1.86043	-8.33853	-1.8568	-66.7985
-1.8599	-3.95289	-1.8599	-3.95289	-1.86042	-2.76808	-1.86012	-4.88789	-1.85689	-22.1033	-1.85392	-137.332		-1.85691	-16.1032	-1.85691	-13.5059	-1.85707	-17.3405	-1.85688	-25.0678	-1.85392	-129.219	-1.85398	-721.609		-1.85919	-2.69634	-1.85968	-2.47192	-1.85894	-3.44061	-1.85905	-3.49024	-1.85941	-8.302	-1.85587	-66.7376
-1.85912	-3.95897	-1.85912	-3.95897	-1.85889	-2.74274	-1.85961	-4.8984	-1.85608	-22.0525	-1.8529	-137.275		-1.85587	-16.1083	-1.85587	-13.5102	-1.85596	-17.3386	-1.85588	-25.081	-1.85289	-129.114	-1.85292	-721.22		-1.85821	-2.68476	-1.85785	-2.50257	-1.85844	-3.46944	-1.85825	-3.47892	-1.85808	-8.32372	-1.85506	-66.7185
-1.85768	-3.98177	-1.85768	-3.98177	-1.85804	-2.78222	-1.85791	-4.91066	-1.85494	-22.0717	-1.85198	-137.202		-1.85487	-16.0794	-1.85487	-13.4859	-1.85489	-17.3289	-1.85494	-25.0531	-1.85189	-129.096	-1.85191	-720.821		-1.8573	-2.668	-1.85718	-2.4662	-1.85717	-3.43599	-1.85684	-3.46174	-1.8573	-8.31037	-1.85404	-66.675
-1.85737	-3.93393	-1.85737	-3.93393	-1.85722	-2.74174	-1.85671	-4.87287	-1.85399	-22.0366	-1.85095	-137.104		-1.85387	-16.0977	-1.85387	-13.5013	-1.85397	-17.3106	-1.85398	-25.0543	-1.85092	-128.979	-1.85091	-720.438		-1.85603	-2.69676	-1.85594	-2.48986	-1.8561	-3.46128	-1.85577	-3.49036	-1.85622	-8.28893	-1.853	-66.6167
-1.8562	-3.97463	-1.8562	-3.97463	-1.85561	-2.77172	-1.85603	-4.90847	-1.853	-22.0477	-1.84998	-137.051		-1.85291	-16.0716	-1.85291	-13.4794	-1.85285	-17.327	-1.85282	-25.0374	-1.84992	-128.916	-1.84989	-720.046		-1.85557	-2.66373	-1.85517	-2.4791	-1.85485	-3.44913	-1.85509	-3.45643	-1.85477	-8.3157	-1.85195	-66.6202
-1.85477	-3.94123	-1.85477	-3.94123	-1.85511	-2.76144	-1.85507	-4.87409	-1.85236	-22.0162	-1.84897	-136.906		-1.85208	-16.0619	-1.85208	-13.4713	-1.85195	-17.2899	-1.85185	-25.0036	-1.84886	-128.857	-1.84895	-719.674		-1.85414	-2.68645	-1.85409	-2.46335	-1.85359	-3.43238	-1.85367	-3.48012	-1.85409	-8.28213	-1.85082	-66.5499
-1.85331	-3.95004	-1.85331	-3.95004	-1.85379	-2.7388	-1.85396	-4.88666	-1.85057	-21.9844	-1.84792	-136.909		-1.85085	-16.0767	-1.85085	-13.4837	-1.85078	-17.2928	-1.85083	-25.0076	-1.84794	-128.75	-1.84794	-719.232		-1.8533	-2.67896	-1.85288	-2.49338	-1.85286	-3.46222	-1.85346	-3.47021	-1.8529	-8.30081	-1.84987	-66.5355
-1.8529	-3.97105	-1.8529	-3.97105	-1.85306	-2.77504	-1.85326	-4.89811	-1.85002	-22.0316	-1.84689	-136.814		-1.84993	-16.0467	-1.84993	-13.4585	-1.84992	-17.2878	-1.84995	-24.9837	-1.84695	-128.698	-1.84696	-718.874		-1.85244	-2.66077	-1.85203	-2.461	-1.85204	-3.42816	-1.85226	-3.44981	-1.85206	-8.2887	-1.84899	-66.4934
-1.85221	-3.92152	-1.85221	-3.92152	-1.85178	-2.73599	-1.85146	-4.85953	-1.8491	-21.9681	-1.84597	-136.707		-1.84898	-16.0556	-1.84898	-13.466	-1.84897	-17.2623	-1.84895	-24.9755	-1.84594	-128.648	-1.84593	-718.463		-1.85153	-2.69082	-1.85105	-2.48568	-1.85106	-3.45186	-1.85123	-3.47928	-1.85107	-8.26985	-1.84791	-66.438
-1.85113	-3.96175	-1.85113	-3.96175	-1.85121	-2.76234	-1.851	-4.89694	-1.84771	-21.9961	-1.84492	-136.639		-1.84795	-16.0263	-1.84795	-13.4413	-1.84792	-17.2805	-1.84791	-24.9607	-1.84497	-128.523	-1.84497	-718.142		-1.85019	-2.65706	-1.84993	-2.4741	-1.84982	-3.43831	-1.84975	-3.44828	-1.84968	-8.29317	-1.84708	-66.4228
-1.8503	-3.93018	-1.8503	-3.93018	-1.84951	-2.75124	-1.84999	-4.8614	-1.84709	-21.949	-1.84395	-136.564		-1.84703	-16.0226	-1.84703	-13.4383	-1.84682	-17.2481	-1.84697	-24.9336	-1.84395	-128.498	-1.84395	-717.708		-1.84907	-2.67883	-1.84899	-2.45696	-1.8488	-3.42389	-1.84912	-3.46903	-1.84912	-8.25954	-1.84588	-66.3549
-1.84925	-3.93749	-1.84925	-3.93749	-1.84961	-2.72775	-1.84905	-4.87273	-1.84617	-21.9381	-1.84296	-136.507		-1.84597	-16.0315	-1.84597	-13.4457	-1.84601	-17.2472	-1.8459	-24.9497	-1.84302	-128.421	-1.84296	-717.319		-1.84802	-2.67202	-1.84778	-2.48896	-1.84836	-3.44974	-1.84815	-3.45872	-1.84815	-8.28099	-1.84499	-66.3441
-1.848	-3.95625	-1.848	-3.95625	-1.8477	-2.7653	-1.84781	-4.88513	-1.84484	-21.9514	-1.84191	-136.393		-1.84504	-16.0096	-1.84504	-13.4273	-1.84502	-17.2444	-1.84505	-24.9101	-1.84197	-128.339	-1.84195	-716.967		-1.84758	-2.65266	-1.84716	-2.45302	-1.84709	-3.41586	-1.8471	-3.44228	-1.84694	-8.26903	-1.84422	-66.2988
-1.84677	-3.91166	-1.84677	-3.91166	-1.8469	-2.72578	-1.84722	-4.84434	-1.84387	-21.9037	-1.84096	-136.305		-1.84401	-16.0219	-1.84401	-13.4377	-1.84391	-17.212	-1.84402	-24.9093	-1.84103	-128.288	-1.84094	-716.507		-1.84647	-2.68332	-1.84564	-2.47884	-1.84596	-3.4405	-1.84584	-3.47038	-1.84572	-8.24889	-1.84283	-66.251
-1.8459	-3.95258	-1.8459	-3.95258	-1.84562	-2.75591	-1.846	-4.88196	-1.84286	-21.9263	-1.83993	-136.268		-1.84291	-16.0002	-1.84291	-13.4195	-1.84308	-17.2248	-1.84293	-24.8945	-1.83996	-128.202	-1.83999	-716.151		-1.84554	-2.65061	-1.84484	-2.46745	-1.845	-3.42979	-1.845	-3.43867	-1.84494	-8.27394	-1.84174	-66.253
-1.84541	-3.91776	-1.84541	-3.91776	-1.84492	-2.74361	-1.84468	-4.84822	-1.84183	-21.9038	-1.83894	-136.149		-1.842	-15.9876	-1.842	-13.4089	-1.84206	-17.204	-1.84197	-24.8751	-1.83898	-128.153	-1.83901	-715.756		-1.84422	-2.67194	-1.84383	-2.45207	-1.84392	-3.41273	-1.84408	-3.46138	-1.84416	-8.238	-1.84102	-66.1772
-1.84394	-3.92493	-1.84394	-3.92493	-1.8436	-2.72143	-1.84409	-4.86391	-1.84115	-21.8673	-1.83795	-136.108		-1.84103	-15.9925	-1.84103	-13.413	-1.84093	-17.1962	-1.84104	-24.8691	-1.838	-128.082	-1.83795	-715.351		-1.84361	-2.66369	-1.84284	-2.48092	-1.84336	-3.4413	-1.84282	-3.45057	-1.84324	-8.25807	-1.83988	-66.1638
-1.84306	-3.94839	-1.84306	-3.94839	-1.84283	-2.76398	-1.84316	-4.87274	-1.84003	-21.881	-1.83694	-136.038		-1.84001	-15.9658	-1.84001	-13.3906	-1.83991	-17.1863	-1.84003	-24.845	-1.83701	-128.016	-1.83699	-714.925		-1.84222	-2.64342	-1.8418	-2.44937	-1.84193	-3.40706	-1.84199	-3.42933	-1.84188	-8.24731	-1.83887	-66.113
-1.84188	-3.90158	-1.84188	-3.90158	-1.8422	-2.7165	-1.84211	-4.83155	-1.8388	-21.8492	-1.83587	-135.927		-1.83897	-15.974	-1.83897	-13.3975	-1.83891	-17.1763	-1.83891	-24.8418	-1.83599	-127.931	-1.83595	-714.546		-1.84142	-2.67543	-1.84094	-2.47301	-1.84111	-3.43015	-1.84123	-3.46239	-1.84065	-8.22639	-1.83787	-66.0597
-1.84118	-3.94088	-1.84118	-3.94088	-1.84098	-2.7447	-1.84079	-4.86717	-1.838	-21.8863	-1.83491	-135.905		-1.83789	-15.9629	-1.83789	-13.3882	-1.83793	-17.1784	-1.83798	-24.8239	-1.83497	-127.849	-1.83495	-714.179		-1.84065	-2.64141	-1.83976	-2.46028	-1.83983	-3.4186	-1.83994	-3.42731	-1.83997	-8.254	-1.83689	-66.052
-1.83976	-3.90783	-1.83976	-3.90783	-1.83977	-2.73651	-1.84059	-4.83377	-1.83682	-21.8408	-1.83394	-135.778		-1.83694	-15.9482	-1.83694	-13.3758	-1.837	-17.1476	-1.83686	-24.8089	-1.83399	-127.787	-1.83396	-713.747		-1.83939	-2.66507	-1.83886	-2.44497	-1.8392	-3.40092	-1.83885	-3.45152	-1.83894	-8.21776	-1.83585	-65.995
-1.83887	-3.91601	-1.83887	-3.91601	-1.83906	-2.71185	-1.83876	-4.84535	-1.83584	-21.7941	-1.83292	-135.71		-1.83595	-15.9525	-1.83595	-13.3795	-1.83594	-17.1585	-1.83589	-24.8087	-1.83295	-127.705	-1.83294	-713.329		-1.83819	-2.65551	-1.83799	-2.47517	-1.83813	-3.43178	-1.83833	-3.43807	-1.83794	-8.23746	-1.8351	-65.975
-1.83792	-3.93683	-1.83792	-3.93683	-1.83742	-2.75203	-1.83747	-4.8595	-1.83479	-21.8463	-1.83197	-135.623		-1.83487	-15.9299	-1.83487	-13.3606	-1.83489	-17.1501	-1.83497	-24.7781	-1.83192	-127.653	-1.83191	-712.976		-1.83723	-2.63851	-1.83712	-2.44088	-1.83687	-3.3946	-1.83673	-3.4214	-1.83664	-8.22418	-1.83387	-65.9426
-1.83727	-3.8876	-1.83727	-3.8876	-1.83691	-2.71271	-1.83711	-4.81883	-1.8339	-21.7825	-1.8309	-135.51		-1.83396	-15.9402	-1.83396	-13.3692	-1.83395	-17.1229	-1.834	-24.7748	-1.83095	-127.577	-1.83095	-712.574		-1.83623	-2.67077	-1.83605	-2.46616	-1.836	-3.41836	-1.83586	-3.45374	-1.83572	-8.20254	-1.8331	-65.8863
-1.83614	-3.92809	-1.83614	-3.92809	-1.83619	-2.73651	-1.83554	-4.8538	-1.83275	-21.815	-1.82998	-135.478		-1.8329	-15.9172	-1.8329	-13.3499	-1.83298	-17.134	-1.83292	-24.755	-1.82995	-127.481	-1.82993	-712.216		-1.83539	-2.63436	-1.83501	-2.45535	-1.83494	-3.40782	-1.83484	-3.41712	-1.83467	-8.23034	-1.83194	-65.8784
-1.8348	-3.90052	-1.8348	-3.90052	-1.83494	-2.73064	-1.83511	-4.81955	-1.83217	-21.7923	-1.82897	-135.364		-1.83206	-15.9072	-1.83206	-13.3415	-1.83195	-17.106	-1.83178	-24.7445	-1.82892	-127.439	-1.82895	-711.821		-1.83458	-2.65667	-1.83422	-2.43904	-1.83348	-3.39122	-1.83411	-3.4417	-1.8338	-8.19507	-1.83099	-65.8092
-1.83346	-3.89962	-1.83346	-3.89962	-1.83422	-2.70472	-1.83343	-4.83275	-1.83072	-21.7549	-1.8279	-135.338		-1.83089	-15.9118	-1.83089	-13.3454	-1.83074	-17.11	-1.83102	-24.7348	-1.82792	-127.343	-1.82788	-711.475		-1.83347	-2.64864	-1.83289	-2.46699	-1.83272	-3.41779	-1.83304	-3.43284	-1.83271	-8.21665	-1.82983	-65.795
-1.83319	-3.92978	-1.83319	-3.92978	-1.83268	-2.74634	-1.83303	-4.8457	-1.83008	-21.7671	-1.82695	-135.253		-1.82987	-15.8901	-1.82987	-13.3271	-1.82977	-17.0941	-1.82995	-24.7116	-1.82694	-127.281	-1.82692	-711.057		-1.83244	-2.628	-1.83202	-2.43703	-1.83182	-3.38614	-1.83159	-3.41431	-1.83174	-8.20488	-1.82902	-65.7574
-1.83213	-3.87636	-1.83213	-3.87636	-1.83206	-2.70224	-1.83158	-4.80442	-1.82876	-21.7356	-1.82601	-135.179		-1.82908	-15.8968	-1.82908	-13.3327	-1.82902	-17.0743	-1.82882	-24.7095	-1.82592	-127.222	-1.82588	-710.627		-1.83095	-2.6607	-1.83079	-2.45489	-1.83092	-3.40985	-1.83068	-3.44275	-1.83085	-8.18247	-1.82788	-65.6906
-1.83067	-3.92179	-1.83067	-3.92179	-1.83076	-2.7316	-1.8309	-4.84336	-1.82774	-21.7295	-1.82496	-135.082		-1.82797	-15.8735	-1.82797	-13.3133	-1.82784	-17.0765	-1.82803	-24.6962	-1.82494	-127.109	-1.82493	-710.265		-1.8308	-2.62753	-1.82969	-2.44892	-1.82989	-3.39986	-1.82941	-3.40835	-1.82974	-8.2101	-1.82703	-65.6918
-1.82977	-3.88745	-1.82977	-3.88745	-1.82985	-2.72075	-1.82979	-4.81007	-1.8271	-21.7273	-1.82397	-134.986		-1.82708	-15.8673	-1.82708	-13.308	-1.82696	-17.0582	-1.82707	-24.667	-1.82398	-127.074	-1.8239	-709.88		-1.8297	-2.65179	-1.8289	-2.4319	-1.82865	-3.37896	-1.82933	-3.43066	-1.8291	-8.17565	-1.82603	-65.6227
-1.82882	-3.8903	-1.82882	-3.8903	-1.82871	-2.69954	-1.82871	-4.8177	-1.82584	-21.713	-1.82283	-134.959		-1.82592	-15.8707	-1.82592	-13.3109	-1.82585	-17.0589	-1.8258	-24.672	-1.8229	-126.984	-1.82292	-709.48		-1.82839	-2.64255	-1.8279	-2.46219	-1.82792	-3.40915	-1.82769	-3.42471	-1.82803	-8.19476	-1.8253	-65.6059
-1.82795	-3.91266	-1.82795	-3.91266	-1.82785	-2.7394	-1.82768	-4.83613	-1.82488	-21.7068	-1.82196	-134.855		-1.82479	-15.8423	-1.82479	-13.2871	-1.82491	-17.058	-1.82499	-24.6501	-1.82192	-126.932	-1.82194	-709.079		-1.82762	-2.62267	-1.82732	-2.42854	-1.82694	-3.37708	-1.82666	-3.40553	-1.82681	-8.18529	-1.82373	-65.5704
-1.82621	-3.86556	-1.82621	-3.86556	-1.8271	-2.69546	-1.82694	-4.79296	-1.82392	-21.6804	-1.82095	-134.795		-1.82388	-15.8585	-1.82388	-13.3006	-1.82381	-17.0318	-1.82405	-24.6349	-1.82094	-126.863	-1.82092	-708.655		-1.82702	-2.65282	-1.82596	-2.44874	-1.82631	-3.39945	-1.82584	-3.43315	-1.82614	-8.16085	-1.82302	-65.5189
-1.82614	-3.90603	-1.82614	-3.90603	-1.82563	-2.72675	-1.82573	-4.8282	-1.82295	-21.6939	-1.81999	-134.742		-1.82297	-15.8236	-1.82297	-13.2714	-1.82287	-17.0467	-1.82292	-24.6224	-1.81994	-126.775	-1.81992	-708.265		-1.82518	-2.62158	-1.82517	-2.44373	-1.82451	-3.39044	-1.82503	-3.40147	-1.82513	-8.18856	-1.82205	-65.505
-1.82528	-3.87755	-1.82528	-3.87755	-1.8246	-2.71632	-1.82506	-4.79443	-1.82191	-21.677	-1.81895	-134.629		-1.82204	-15.8295	-1.82204	-13.2763	-1.82186	-16.9985	-1.82195	-24.5988	-1.81894	-126.721	-1.81891	-707.894		-1.82427	-2.6435	-1.82375	-2.42408	-1.82391	-3.37048	-1.82358	-3.42338	-1.82414	-8.15247	-1.82083	-65.4466
-1.82389	-3.87812	-1.82389	-3.87812	-1.82437	-2.69018	-1.82406	-4.80618	-1.82106	-21.6066	-1.81793	-134.553		-1.82097	-15.8257	-1.82097	-13.2731	-1.82107	-17.023	-1.82088	-24.6135	-1.81794	-126.653	-1.81798	-707.444		-1.82284	-2.63214	-1.82317	-2.45551	-1.82263	-3.40067	-1.82278	-3.41498	-1.82332	-8.1715	-1.82006	-65.4324
-1.82303	-3.9077	-1.82303	-3.9077	-1.823	-2.73029	-1.82291	-4.81843	-1.8196	-21.6696	-1.81694	-134.447		-1.81992	-15.8074	-1.81992	-13.2578	-1.81987	-17.0166	-1.81997	-24.5687	-1.81689	-126.596	-1.81691	-707.098		-1.82235	-2.61642	-1.82168	-2.42268	-1.82179	-3.36573	-1.82168	-3.39409	-1.82183	-8.16184	-1.81897	-65.4026
-1.82177	-3.85693	-1.82177	-3.85693	-1.8223	-2.68798	-1.8219	-4.77825	-1.81912	-21.6097	-1.81589	-134.38		-1.81897	-15.8093	-1.81897	-13.2594	-1.81891	-16.9847	-1.81909	-24.5719	-1.81587	-126.546	-1.81595	-706.698		-1.82078	-2.64488	-1.82125	-2.44303	-1.82097	-3.38923	-1.82102	-3.42583	-1.82086	-8.13854	-1.81796	-65.3389
-1.82069	-3.89483	-1.82069	-3.89483	-1.82094	-2.72049	-1.82097	-4.81741	-1.81794	-21.6321	-1.81489	-134.356		-1.81783	-15.7805	-1.81783	-13.2352	-1.81796	-16.9889	-1.81792	-24.5499	-1.81493	-126.416	-1.81494	-706.35		-1.82041	-2.61369	-1.81975	-2.43803	-1.81979	-3.38193	-1.81997	-3.39082	-1.82032	-8.16781	-1.81679	-65.334
-1.82004	-3.86578	-1.82004	-3.86578	-1.81992	-2.70588	-1.81963	-4.77937	-1.81699	-21.6071	-1.81389	-134.219		-1.81689	-15.769	-1.81689	-13.2256	-1.81688	-16.9649	-1.81698	-24.5317	-1.81392	-126.37	-1.8139	-705.919		-1.8192	-2.63508	-1.81856	-2.41829	-1.81915	-3.36237	-1.81945	-3.41449	-1.81929	-8.1311	-1.81609	-65.2579
-1.81938	-3.86509	-1.81938	-3.86509	-1.8189	-2.68138	-1.819	-4.78875	-1.81584	-21.5825	-1.8129	-134.132		-1.81596	-15.7847	-1.81596	-13.2387	-1.81586	-16.9695	-1.81593	-24.536	-1.81293	-126.29	-1.81295	-705.492		-1.81815	-2.62967	-1.81812	-2.44753	-1.818	-3.3886	-1.81777	-3.40548	-1.81776	-8.15155	-1.81498	-65.2488
-1.81764	-3.89287	-1.81764	-3.89287	-1.8177	-2.72139	-1.81752	-4.80591	-1.81491	-21.6086	-1.81196	-134.097		-1.81492	-15.7539	-1.81492	-13.2129	-1.81502	-16.959	-1.81475	-24.513	-1.81188	-126.197	-1.81189	-705.143		-1.81716	-2.60785	-1.8167	-2.41588	-1.81721	-3.35627	-1.8173	-3.38452	-1.81705	-8.13737	-1.81387	-65.2182
-1.81687	-3.84668	-1.81687	-3.84668	-1.8169	-2.67986	-1.81649	-4.7644	-1.81376	-21.5526	-1.81092	-134.015		-1.8138	-15.7676	-1.8138	-13.2244	-1.81382	-16.9391	-1.81384	-24.5077	-1.81093	-126.153	-1.81093	-704.746		-1.81608	-2.63825	-1.81593	-2.43882	-1.81578	-3.37866	-1.81597	-3.41328	-1.81587	-8.11891	-1.81292	-65.1545
-1.8156	-3.88613	-1.8156	-3.88613	-1.81591	-2.71025	-1.81609	-4.80478	-1.81298	-21.5608	-1.80991	-133.954		-1.81288	-15.7425	-1.81288	-13.2034	-1.81284	-16.9487	-1.81306	-24.4847	-1.80993	-126.095	-1.80996	-704.356		-1.81537	-2.60501	-1.81487	-2.43119	-1.81516	-3.3707	-1.81517	-3.38196	-1.81504	-8.14348	-1.81191	-65.1393
-1.81486	-3.8565	-1.81486	-3.8565	-1.81476	-2.70107	-1.8146	-4.76836	-1.8116	-21.5534	-1.80894	-133.824		-1.81184	-15.743	-1.81184	-13.2038	-1.8119	-16.9255	-1.81192	-24.4676	-1.8089	-126.026	-1.80892	-703.987		-1.81462	-2.62978	-1.81408	-2.41127	-1.81404	-3.34868	-1.81394	-3.40372	-1.81394	-8.10974	-1.81093	-65.0726
-1.8138	-3.85444	-1.8138	-3.85444	-1.8141	-2.6763	-1.81398	-4.7802	-1.81093	-21.5143	-1.80792	-133.804		-1.81076	-15.7344	-1.81076	-13.1966	-1.81084	-16.9279	-1.81088	-24.4639	-1.80795	-125.923	-1.80792	-703.595		-1.81326	-2.6215	-1.81317	-2.4413	-1.8131	-3.37995	-1.81286	-3.39551	-1.81277	-8.13049	-1.80995	-65.0549
-1.81321	-3.88357	-1.81321	-3.88357	-1.81333	-2.71492	-1.81273	-4.79246	-1.80979	-21.5333	-1.80687	-133.712		-1.80995	-15.7138	-1.80995	-13.1793	-1.81003	-16.9267	-1.80986	-24.4365	-1.80691	-125.847	-1.8069	-703.238		-1.81251	-2.60144	-1.81214	-2.40905	-1.81163	-3.34452	-1.81194	-3.37625	-1.81194	-8.11656	-1.8089	-65.0209
-1.81192	-3.83394	-1.81192	-3.83394	-1.81191	-2.67225	-1.81198	-4.75351	-1.80884	-21.4885	-1.80592	-133.617		-1.80892	-15.724	-1.80892	-13.1879	-1.80899	-16.8878	-1.80891	-24.4327	-1.80593	-125.808	-1.80596	-702.791		-1.8116	-2.63089	-1.81067	-2.43301	-1.8112	-3.37011	-1.81087	-3.40417	-1.81128	-8.09398	-1.80789	-64.9632
-1.81094	-3.87438	-1.81094	-3.87438	-1.81092	-2.70065	-1.8108	-4.78994	-1.80777	-21.5223	-1.80488	-133.579		-1.8079	-15.6953	-1.8079	-13.1638	-1.80792	-16.896	-1.80795	-24.4143	-1.80496	-125.737	-1.80494	-702.464		-1.81006	-2.59903	-1.80998	-2.42335	-1.80997	-3.35928	-1.81011	-3.37324	-1.80968	-8.1236	-1.80711	-64.9578
-1.80967	-3.84499	-1.80967	-3.84499	-1.81014	-2.69318	-1.80976	-4.75564	-1.80702	-21.4748	-1.80393	-133.447		-1.80705	-15.692	-1.80705	-13.161	-1.80698	-16.8696	-1.80695	-24.3958	-1.80397	-125.678	-1.80393	-702.041		-1.80938	-2.62336	-1.80965	-2.40347	-1.80862	-3.339	-1.80877	-3.39709	-1.80889	-8.08794	-1.80595	-64.8999
-1.8089	-3.84511	-1.8089	-3.84511	-1.80921	-2.66528	-1.80854	-4.76422	-1.80598	-21.4338	-1.80298	-133.422		-1.80577	-15.6938	-1.80577	-13.1625	-1.80596	-16.8732	-1.806	-24.399	-1.80292	-125.551	-1.80297	-701.637		-1.80844	-2.61476	-1.80794	-2.43524	-1.80805	-3.37145	-1.80803	-3.38585	-1.80806	-8.10676	-1.80525	-64.8556
-1.80775	-3.87016	-1.80775	-3.87016	-1.8079	-2.70523	-1.8082	-4.77966	-1.80492	-21.4761	-1.802	-133.317		-1.8049	-15.6727	-1.8049	-13.1448	-1.80492	-16.8702	-1.80489	-24.3669	-1.80193	-125.531	-1.80193	-701.246		-1.80752	-2.59521	-1.80708	-2.40258	-1.80687	-3.33624	-1.80738	-3.36724	-1.80693	-8.09503	-1.80396	-64.8413
-1.80692	-3.82169	-1.80692	-3.82169	-1.80707	-2.66418	-1.80662	-4.73991	-1.80366	-21.4313	-1.80089	-133.232		-1.80392	-15.6678	-1.80392	-13.1407	-1.80387	-16.8351	-1.8038	-24.3613	-1.80092	-125.448	-1.80093	-700.857		-1.80654	-2.62533	-1.80569	-2.42686	-1.80615	-3.35963	-1.80585	-3.39551	-1.80602	-8.07248	-1.80295	-64.7797
-1.80622	-3.86195	-1.80622	-3.86195	-1.80559	-2.69227	-1.806	-4.77926	-1.80316	-21.4361	-1.79995	-133.221		-1.80294	-15.6547	-1.80294	-13.1297	-1.80299	-16.8504	-1.80281	-24.3517	-1.79995	-125.347	-1.79995	-700.495		-1.80516	-2.591	-1.80474	-2.41904	-1.80489	-3.34962	-1.80514	-3.36367	-1.80489	-8.10124	-1.80205	-64.7745
-1.80535	-3.83243	-1.80535	-3.83243	-1.80532	-2.68429	-1.80501	-4.74323	-1.80188	-21.425	-1.79891	-133.079		-1.80192	-15.6398	-1.80192	-13.1172	-1.80182	-16.8227	-1.80187	-24.3292	-1.79893	-125.327	-1.79891	-700.065		-1.8046	-2.61437	-1.80405	-2.39779	-1.80369	-3.32864	-1.80406	-3.38465	-1.80409	-8.06565	-1.80093	-64.7206
-1.80415	-3.83281	-1.80415	-3.83281	-1.80371	-2.6619	-1.80402	-4.75353	-1.80098	-21.4041	-1.79798	-133.025		-1.801	-15.6458	-1.801	-13.1222	-1.80101	-16.8317	-1.80078	-24.33	-1.79798	-125.239	-1.79795	-699.659		-1.80351	-2.6036	-1.80275	-2.42633	-1.80284	-3.35951	-1.80275	-3.37642	-1.80292	-8.08455	-1.80025	-64.6752
-1.80248	-3.86161	-1.80248	-3.86161	-1.80332	-2.70213	-1.80266	-4.76938	-1.79996	-21.4254	-1.79689	-132.93		-1.80011	-15.6235	-1.80011	-13.1036	-1.80003	-16.8158	-1.7998	-24.3054	-1.7969	-125.162	-1.79687	-699.277		-1.80269	-2.585	-1.80182	-2.39807	-1.80185	-3.32671	-1.80208	-3.35706	-1.80236	-8.07217	-1.7991	-64.6546
-1.80189	-3.81267	-1.80189	-3.81267	-1.80183	-2.65837	-1.80233	-4.72522	-1.79865	-21.3603	-1.7959	-132.869		-1.79894	-15.6237	-1.79894	-13.1037	-1.79896	-16.7878	-1.79889	-24.3108	-1.79593	-125.095	-1.79588	-698.875		-1.80138	-2.61808	-1.80105	-2.41812	-1.80116	-3.35021	-1.80109	-3.38612	-1.80102	-8.05096	-1.79791	-64.595
-1.80119	-3.85373	-1.80119	-3.85373	-1.80132	-2.68646	-1.80066	-4.76406	-1.79776	-21.3764	-1.79489	-132.799		-1.79791	-15.6162	-1.79791	-13.0974	-1.79819	-16.8056	-1.79792	-24.2821	-1.79492	-125	-1.79494	-698.501		-1.80075	-2.58325	-1.80011	-2.408	-1.79958	-3.34022	-1.80021	-3.35244	-1.80015	-8.07684	-1.79694	-64.5906
-1.79983	-3.8183	-1.79983	-3.8183	-1.7995	-2.67808	-1.80006	-4.72876	-1.79703	-21.3636	-1.79385	-132.716		-1.79683	-15.6018	-1.79683	-13.0854	-1.79684	-16.7794	-1.79701	-24.2588	-1.79398	-124.954	-1.79393	-698.078		-1.79888	-2.60797	-1.79884	-2.39141	-1.79922	-3.32025	-1.79902	-3.3772	-1.79882	-8.0437	-1.79573	-64.5261
-1.79898	-3.82266	-1.79898	-3.82266	-1.79885	-2.65296	-1.79954	-4.73963	-1.79585	-21.3241	-1.79291	-132.631		-1.79598	-15.5994	-1.79598	-13.0833	-1.79597	-16.7925	-1.79594	-24.2618	-1.79291	-124.86	-1.79295	-697.652		-1.7983	-2.59826	-1.79786	-2.41899	-1.79739	-3.34997	-1.79877	-3.36619	-1.79803	-8.06098	-1.7949	-64.4958
-1.79826	-3.85215	-1.79826	-3.85215	-1.79789	-2.6906	-1.79823	-4.75106	-1.79472	-21.3743	-1.79195	-132.586		-1.79493	-15.5828	-1.79493	-13.0694	-1.79483	-16.7802	-1.79477	-24.2295	-1.79193	-124.824	-1.79192	-697.29		-1.79716	-2.57991	-1.79692	-2.39035	-1.79705	-3.31572	-1.79674	-3.34737	-1.79702	-8.05069	-1.79395	-64.4645
-1.797	-3.79748	-1.797	-3.79748	-1.79697	-2.65212	-1.79677	-4.71246	-1.79371	-21.3245	-1.79089	-132.485		-1.79393	-15.587	-1.79393	-13.073	-1.79389	-16.7506	-1.79386	-24.2331	-1.79097	-124.72	-1.79094	-696.886		-1.79584	-2.61006	-1.79618	-2.4126	-1.79612	-3.34034	-1.79579	-3.37698	-1.7959	-8.02841	-1.79274	-64.4087
-1.79592	-3.84107	-1.79592	-3.84107	-1.79599	-2.6793	-1.79567	-4.75029	-1.79298	-21.3119	-1.78995	-132.445		-1.79283	-15.5672	-1.79283	-13.0563	-1.79312	-16.7601	-1.7929	-24.2111	-1.78992	-124.648	-1.78992	-696.533		-1.79524	-2.57614	-1.79518	-2.40367	-1.79449	-3.32893	-1.79508	-3.34249	-1.79537	-8.05623	-1.792	-64.3913
-1.79493	-3.81008	-1.79493	-3.81008	-1.79512	-2.6701	-1.79478	-4.71615	-1.79185	-21.2883	-1.78895	-132.31		-1.79198	-15.5543	-1.79198	-13.0455	-1.79188	-16.7318	-1.79199	-24.1917	-1.78892	-124.601	-1.78893	-696.144		-1.79437	-2.59847	-1.79369	-2.38467	-1.79399	-3.31195	-1.79358	-3.36438	-1.79408	-8.02252	-1.79088	-64.3301
-1.79447	-3.81286	-1.79447	-3.81286	-1.79382	-2.64391	-1.79438	-4.72467	-1.79068	-21.2799	-1.78789	-132.288		-1.79096	-15.5654	-1.79096	-13.0548	-1.79088	-16.7398	-1.79085	-24.1982	-1.78789	-124.516	-1.78792	-695.728		-1.79301	-2.59063	-1.79308	-2.41454	-1.79328	-3.33959	-1.79311	-3.35626	-1.79308	-8.03948	-1.78987	-64.3123
-1.79274	-3.83785	-1.79274	-3.83785	-1.79251	-2.68216	-1.79266	-4.74284	-1.79012	-21.2959	-1.78696	-132.123		-1.78995	-15.5474	-1.78995	-13.0397	-1.78997	-16.7216	-1.78989	-24.1658	-1.78691	-124.477	-1.78694	-695.389		-1.79227	-2.57276	-1.79188	-2.38401	-1.79211	-3.30886	-1.7921	-3.33808	-1.79226	-8.02929	-1.78908	-64.2819
-1.79196	-3.79101	-1.79196	-3.79101	-1.79228	-2.64246	-1.7919	-4.69832	-1.78905	-21.2467	-1.78589	-132.066		-1.78889	-15.548	-1.78889	-13.0402	-1.78879	-16.6985	-1.78894	-24.1636	-1.78599	-124.392	-1.78589	-694.978		-1.79121	-2.60188	-1.79076	-2.40394	-1.79113	-3.3305	-1.79055	-3.36802	-1.79101	-8.00617	-1.78794	-64.2171
-1.79065	-3.83061	-1.79065	-3.83061	-1.79097	-2.66922	-1.791	-4.7391	-1.78827	-21.2519	-1.78493	-132.033		-1.78792	-15.5278	-1.78792	-13.0233	-1.78784	-16.7115	-1.78789	-24.1393	-1.78488	-124.292	-1.78495	-694.636		-1.79039	-2.56972	-1.78976	-2.39469	-1.79018	-3.32309	-1.78995	-3.333	-1.78947	-8.03265	-1.78694	-64.2197
-1.78954	-3.79909	-1.78954	-3.79909	-1.78972	-2.66387	-1.78972	-4.70112	-1.78685	-21.2616	-1.78391	-131.892		-1.78676	-15.5221	-1.78676	-13.0185	-1.78692	-16.6808	-1.78691	-24.1181	-1.78387	-124.232	-1.78387	-694.18		-1.78935	-2.59402	-1.78886	-2.37718	-1.78913	-3.30151	-1.78915	-3.35637	-1.78924	-7.99893	-1.78584	-64.1575
-1.78858	-3.79928	-1.78858	-3.79928	-1.78903	-2.63785	-1.78941	-4.71432	-1.78593	-21.2128	-1.78299	-131.886		-1.786	-15.5352	-1.786	-13.0295	-1.78595	-16.6874	-1.78594	-24.1233	-1.7829	-124.156	-1.78295	-693.796		-1.78834	-2.58294	-1.78741	-2.40663	-1.78756	-3.32977	-1.78774	-3.34661	-1.78823	-8.01812	-1.78507	-64.1331
-1.78728	-3.82504	-1.78728	-3.82504	-1.78795	-2.67755	-1.78751	-4.72646	-1.78447	-21.2314	-1.78188	-131.775		-1.78498	-15.4972	-1.78498	-12.9977	-1.7849	-16.6816	-1.78487	-24.0958	-1.78188	-124.108	-1.78192	-693.414		-1.78774	-2.56602	-1.78702	-2.37513	-1.78735	-3.29656	-1.78686	-3.32784	-1.78713	-8.00524	-1.7839	-64.0949
-1.78777	-3.77835	-1.78777	-3.77835	-1.78676	-2.63698	-1.78705	-4.68801	-1.78377	-21.1855	-1.78088	-131.708		-1.78387	-15.5101	-1.78387	-13.0085	-1.78377	-16.6616	-1.7837	-24.0884	-1.78092	-124.019	-1.78093	-693.015		-1.78671	-2.59425	-1.78587	-2.39601	-1.78641	-3.31919	-1.78588	-3.35808	-1.78566	-7.9825	-1.78294	-64.0378
-1.78609	-3.81965	-1.78609	-3.81965	-1.78565	-2.66491	-1.78618	-4.72499	-1.78279	-21.2126	-1.77998	-131.621		-1.78294	-15.4924	-1.78294	-12.9936	-1.78292	-16.6718	-1.78275	-24.0772	-1.77992	-123.938	-1.77989	-692.617		-1.78521	-2.56121	-1.78511	-2.38876	-1.78504	-3.30936	-1.785	-3.32288	-1.78493	-8.00976	-1.78193	-64.0213
-1.78496	-3.78751	-1.78496	-3.78751	-1.78526	-2.65524	-1.78509	-4.6878	-1.78186	-21.1844	-1.77891	-131.533		-1.78189	-15.4789	-1.78189	-12.9823	-1.78198	-16.6347	-1.78188	-24.0572	-1.77889	-123.903	-1.77895	-692.207		-1.78404	-2.58699	-1.78417	-2.36897	-1.78431	-3.29095	-1.78354	-3.34969	-1.78392	-7.97799	-1.78084	-63.9651
-1.78349	-3.78833	-1.78349	-3.78833	-1.78404	-2.62666	-1.78388	-4.69815	-1.78081	-21.1589	-1.77793	-131.486		-1.781	-15.4812	-1.781	-12.9842	-1.78087	-16.6451	-1.78078	-24.0591	-1.77792	-123.803	-1.77793	-691.763		-1.78291	-2.57628	-1.78299	-2.39955	-1.78294	-3.32091	-1.7829	-3.33779	-1.78321	-7.99387	-1.77993	-63.9512
-1.78313	-3.8193	-1.78313	-3.8193	-1.78229	-2.66904	-1.7828	-4.71561	-1.77975	-21.1644	-1.77687	-131.435		-1.77995	-15.4607	-1.77995	-12.9671	-1.77989	-16.6376	-1.77989	-24.0302	-1.77689	-123.778	-1.77691	-691.452		-1.78228	-2.5592	-1.78227	-2.36958	-1.78201	-3.28737	-1.78218	-3.32076	-1.78172	-7.98236	-1.77886	-63.9129
-1.78207	-3.76433	-1.78207	-3.76433	-1.78208	-2.62752	-1.78185	-4.67313	-1.77906	-21.1319	-1.77592	-131.356		-1.77887	-15.4653	-1.77887	-12.9709	-1.77893	-16.603	-1.77896	-24.0202	-1.7759	-123.683	-1.77589	-691		-1.78136	-2.58907	-1.78109	-2.39063	-1.7811	-3.31166	-1.78094	-3.35085	-1.78085	-7.96244	-1.77787	-63.8505
-1.78115	-3.80685	-1.78115	-3.80685	-1.78012	-2.65233	-1.78083	-4.71204	-1.77802	-21.1439	-1.7749	-131.283		-1.77778	-15.4522	-1.77778	-12.9598	-1.77796	-16.6232	-1.7779	-24.0041	-1.77484	-123.6	-1.77494	-690.62		-1.77999	-2.55533	-1.78004	-2.38214	-1.78002	-3.29994	-1.77998	-3.31397	-1.78004	-7.98788	-1.77689	-63.8411
-1.78021	-3.77934	-1.78021	-3.77934	-1.77963	-2.6463	-1.77979	-4.67616	-1.7769	-21.121	-1.77387	-131.13		-1.77692	-15.4384	-1.77692	-12.9483	-1.7769	-16.5826	-1.77675	-23.9912	-1.77388	-123.548	-1.77393	-690.218		-1.77949	-2.57933	-1.77903	-2.36203	-1.77892	-3.28103	-1.77907	-3.33838	-1.7792	-7.95496	-1.77606	-63.783
-1.77865	-3.77569	-1.77865	-3.77569	-1.77869	-2.61611	-1.77899	-4.68538	-1.77575	-21.0912	-1.77287	-131.134		-1.77576	-15.4453	-1.77576	-12.9541	-1.77598	-16.596	-1.77587	-23.994	-1.7729	-123.455	-1.77292	-689.819		-1.77861	-2.56915	-1.7783	-2.39238	-1.77831	-3.31002	-1.77767	-3.32798	-1.7778	-7.97299	-1.775	-63.7617
-1.77827	-3.80693	-1.77827	-3.80693	-1.77816	-2.66405	-1.77826	-4.70243	-1.77516	-21.1128	-1.77191	-131.03		-1.77492	-15.4228	-1.77492	-12.9352	-1.77489	-16.5924	-1.77489	-23.9627	-1.77187	-123.399	-1.77192	-689.482		-1.77723	-2.55181	-1.77692	-2.36087	-1.77714	-3.27726	-1.7768	-3.31219	-1.77702	-7.96131	-1.77365	-63.7306
-1.77711	-3.75974	-1.77711	-3.75974	-1.77684	-2.6207	-1.77687	-4.66087	-1.77381	-21.0725	-1.77089	-130.93		-1.77383	-15.4393	-1.77383	-12.9491	-1.77379	-16.5625	-1.77382	-23.9615	-1.77086	-123.337	-1.77091	-689.063		-1.77606	-2.57965	-1.77561	-2.38194	-1.77586	-3.3014	-1.77587	-3.33975	-1.77551	-7.93937	-1.77284	-63.6713
-1.77546	-3.79407	-1.77546	-3.79407	-1.776	-2.64864	-1.77646	-4.69731	-1.77287	-21.0878	-1.76992	-130.873		-1.77291	-15.4057	-1.77291	-12.9209	-1.7729	-16.5711	-1.77285	-23.9436	-1.7699	-123.258	-1.76989	-688.685		-1.77581	-2.54734	-1.77526	-2.37772	-1.77491	-3.28942	-1.77479	-3.30635	-1.77525	-7.96626	-1.77173	-63.659
-1.77477	-3.76945	-1.77477	-3.76945	-1.77476	-2.63713	-1.77501	-4.66512	-1.77184	-21.0677	-1.76894	-130.779		-1.77198	-15.3994	-1.77198	-12.9156	-1.77205	-16.5344	-1.77183	-23.9232	-1.76887	-123.181	-1.76889	-688.277		-1.77424	-2.57117	-1.77406	-2.35666	-1.77385	-3.27007	-1.77368	-3.33133	-1.77387	-7.93386	-1.77097	-63.5949
-1.7738	-3.76574	-1.7738	-3.76574	-1.774	-2.6119	-1.77363	-4.6712	-1.77097	-21.0283	-1.76793	-130.727		-1.77084	-15.4109	-1.77084	-12.9253	-1.77077	-16.551	-1.7709	-23.9256	-1.76796	-123.108	-1.76796	-687.901		-1.7736	-2.56184	-1.77301	-2.38603	-1.77326	-3.29827	-1.77274	-3.31885	-1.77332	-7.95066	-1.76993	-63.5742
-1.77264	-3.79182	-1.77264	-3.79182	-1.77256	-2.6526	-1.77298	-4.6894	-1.76973	-21.0631	-1.7669	-130.635		-1.76987	-15.3716	-1.76987	-12.8923	-1.76979	-16.5391	-1.76973	-23.8902	-1.76694	-123.054	-1.76695	-687.436		-1.7724	-2.54438	-1.7722	-2.35516	-1.77185	-3.2674	-1.77186	-3.30021	-1.77203	-7.94108	-1.76891	-63.5423
-1.7715	-3.74508	-1.7715	-3.74508	-1.77183	-2.61024	-1.77217	-4.64754	-1.76879	-21.0132	-1.76594	-130.537		-1.76887	-15.3804	-1.76887	-12.8996	-1.76901	-16.5088	-1.76888	-23.89	-1.76594	-122.964	-1.76598	-687.062		-1.77117	-2.57402	-1.77112	-2.37504	-1.77102	-3.29026	-1.77039	-3.32861	-1.77071	-7.91612	-1.76785	-63.4898
-1.77131	-3.78408	-1.77131	-3.78408	-1.77086	-2.63692	-1.77056	-4.68482	-1.76789	-21.0185	-1.7649	-130.5		-1.76795	-15.3606	-1.76795	-12.8831	-1.7679	-16.5242	-1.76787	-23.877	-1.76492	-122.872	-1.76494	-686.676		-1.77027	-2.54044	-1.76999	-2.37084	-1.7699	-3.28056	-1.76986	-3.2963	-1.76972	-7.94636	-1.7669	-63.4838
-1.77015	-3.75911	-1.77015	-3.75911	-1.76971	-2.63039	-1.77014	-4.65175	-1.76694	-21.0186	-1.76398	-130.392		-1.76693	-15.3494	-1.76693	-12.8736	-1.76682	-16.5024	-1.76686	-23.8481	-1.76392	-122.836	-1.76397	-686.272		-1.76952	-2.56167	-1.76914	-2.34847	-1.76875	-3.25985	-1.7688	-3.32054	-1.76882	-7.91156	-1.76619	-63.4032
-1.76863	-3.75426	-1.76863	-3.75426	-1.76921	-2.60243	-1.76892	-4.66022	-1.76605	-20.9682	-1.76295	-130.352		-1.76583	-15.365	-1.76583	-12.8867	-1.76591	-16.5011	-1.76584	-23.8595	-1.76296	-122.733	-1.76293	-685.828		-1.76816	-2.55281	-1.76801	-2.37886	-1.76781	-3.29169	-1.76761	-3.30995	-1.76798	-7.92751	-1.76514	-63.3756
-1.76725	-3.78508	-1.76725	-3.78508	-1.76767	-2.64252	-1.76737	-4.67736	-1.76478	-20.9949	-1.76194	-130.224		-1.76489	-15.3432	-1.76489	-12.8685	-1.76485	-16.4848	-1.76495	-23.8227	-1.76195	-122.702	-1.76193	-685.492		-1.76721	-2.53445	-1.76671	-2.34818	-1.76713	-3.26001	-1.76675	-3.29098	-1.76692	-7.91995	-1.76402	-63.3683
-1.76688	-3.73592	-1.76688	-3.73592	-1.76709	-2.60153	-1.76708	-4.63438	-1.76372	-20.9447	-1.76093	-130.143		-1.76389	-15.3561	-1.76389	-12.8793	-1.76386	-16.4642	-1.76385	-23.8209	-1.76099	-122.622	-1.76096	-685.035		-1.76652	-2.56664	-1.76657	-2.36859	-1.76565	-3.27868	-1.76551	-3.32238	-1.76598	-7.89595	-1.76318	-63.2985
-1.76579	-3.77507	-1.76579	-3.77507	-1.76611	-2.6275	-1.76599	-4.66966	-1.76281	-20.9678	-1.75987	-130.108		-1.76297	-15.3298	-1.76297	-12.8572	-1.76284	-16.4778	-1.76292	-23.8047	-1.75992	-122.542	-1.75995	-684.688		-1.76512	-2.53433	-1.76507	-2.36269	-1.765	-3.27139	-1.76493	-3.28648	-1.76509	-7.9249	-1.76191	-63.3056
-1.76463	-3.74509	-1.76463	-3.74509	-1.7647	-2.62275	-1.76496	-4.63728	-1.762	-20.9271	-1.75892	-129.971		-1.76191	-15.325	-1.76191	-12.8532	-1.76191	-16.4545	-1.76187	-23.7817	-1.75892	-122.5	-1.75896	-684.257		-1.7647	-2.55594	-1.7641	-2.34308	-1.76393	-3.25346	-1.76408	-3.30962	-1.76386	-7.89001	-1.761	-63.231
-1.76393	-3.74197	-1.76393	-3.74197	-1.76413	-2.59604	-1.76397	-4.64617	-1.76083	-20.916	-1.7579	-129.974		-1.76095	-15.3226	-1.76095	-12.8512	-1.76083	-16.4531	-1.76088	-23.7868	-1.75791	-122.401	-1.75797	-683.855		-1.76315	-2.54659	-1.7628	-2.37405	-1.76303	-3.28217	-1.76291	-3.29852	-1.76285	-7.90718	-1.75987	-63.2076
-1.76287	-3.77306	-1.76287	-3.77306	-1.76332	-2.63526	-1.76289	-4.66379	-1.76029	-20.9394	-1.75693	-129.869		-1.75989	-15.3021	-1.75989	-12.834	-1.76002	-16.4486	-1.76009	-23.7564	-1.75695	-122.339	-1.75691	-683.499		-1.7622	-2.52961	-1.76202	-2.34227	-1.76189	-3.25033	-1.76165	-3.28319	-1.76152	-7.89918	-1.75899	-63.1889
-1.76183	-3.72444	-1.76183	-3.72444	-1.76176	-2.59613	-1.76201	-4.61967	-1.75893	-20.8926	-1.7559	-129.751		-1.75885	-15.3124	-1.75885	-12.8426	-1.75886	-16.4203	-1.75906	-23.7446	-1.75585	-122.26	-1.75589	-683.064		-1.76089	-2.55837	-1.76105	-2.36336	-1.7611	-3.27047	-1.761	-3.31099	-1.76081	-7.87396	-1.75808	-63.1161
-1.76077	-3.76342	-1.76077	-3.76342	-1.76129	-2.62485	-1.76075	-4.65757	-1.75787	-20.8981	-1.75491	-129.76		-1.75785	-15.2909	-1.75785	-12.8246	-1.75804	-16.4323	-1.7578	-23.7388	-1.7549	-122.165	-1.7549	-682.717		-1.76036	-2.52618	-1.76024	-2.35665	-1.76014	-3.26025	-1.75985	-3.27768	-1.7596	-7.90253	-1.75712	-63.1041
-1.75978	-3.73535	-1.75978	-3.73535	-1.76033	-2.61759	-1.75995	-4.6267	-1.75654	-20.891	-1.75389	-129.609		-1.75695	-15.2756	-1.75695	-12.8118	-1.75689	-16.3984	-1.75699	-23.7173	-1.75396	-122.124	-1.7539	-682.302		-1.75899	-2.55039	-1.75874	-2.33582	-1.75914	-3.24371	-1.75892	-3.30137	-1.75889	-7.86784	-1.75601	-63.0458
-1.7588	-3.73052	-1.7588	-3.73052	-1.75972	-2.58752	-1.7588	-4.63284	-1.75604	-20.85	-1.75292	-129.567		-1.75593	-15.2918	-1.75593	-12.8253	-1.75591	-16.4072	-1.75598	-23.7238	-1.75292	-122.035	-1.75294	-681.913		-1.75847	-2.54238	-1.75799	-2.36366	-1.75763	-3.27203	-1.75765	-3.29198	-1.7577	-7.88622	-1.75485	-63.0362
-1.75751	-3.75851	-1.75751	-3.75851	-1.75729	-2.62609	-1.75798	-4.65406	-1.75511	-20.8727	-1.7519	-129.474		-1.75485	-15.2554	-1.75485	-12.7948	-1.75475	-16.4046	-1.75495	-23.6857	-1.75192	-121.962	-1.75196	-681.56		-1.75717	-2.52291	-1.75672	-2.33475	-1.7571	-3.2401	-1.7568	-3.27274	-1.75685	-7.87727	-1.75422	-63.0171
-1.75677	-3.71209	-1.75677	-3.71209	-1.75716	-2.58926	-1.75649	-4.60654	-1.75385	-20.8425	-1.75091	-129.371		-1.75381	-15.2666	-1.75381	-12.8042	-1.75393	-16.3805	-1.75386	-23.6844	-1.75095	-121.91	-1.7509	-681.14		-1.75615	-2.55112	-1.75562	-2.35735	-1.75551	-3.26234	-1.75593	-3.30332	-1.75564	-7.85564	-1.75308	-62.9301
-1.7555	-3.75377	-1.7555	-3.75377	-1.75655	-2.61689	-1.75582	-4.64538	-1.75269	-20.8465	-1.74988	-129.334		-1.75287	-15.2481	-1.75287	-12.7887	-1.75295	-16.3874	-1.75283	-23.6709	-1.74985	-121.834	-1.7499	-680.783		-1.75488	-2.51927	-1.75509	-2.35125	-1.75478	-3.25323	-1.75502	-3.26806	-1.75459	-7.88101	-1.75216	-62.9284
-1.75461	-3.72453	-1.75461	-3.72453	-1.75556	-2.60747	-1.75471	-4.61283	-1.75183	-20.8402	-1.74891	-129.214		-1.75181	-15.2339	-1.75181	-12.7768	-1.75185	-16.3584	-1.75191	-23.6482	-1.74889	-121.794	-1.74893	-680.356		-1.75413	-2.54152	-1.75426	-2.328	-1.7537	-3.23364	-1.75418	-3.29171	-1.75382	-7.84622	-1.75096	-62.8706
-1.75398	-3.71961	-1.75398	-3.71961	-1.75364	-2.58398	-1.75437	-4.61683	-1.7509	-20.7853	-1.74784	-129.151		-1.75097	-15.2439	-1.75097	-12.7852	-1.75094	-16.3583	-1.75094	-23.6436	-1.74788	-121.695	-1.74791	-679.926		-1.75315	-2.53195	-1.75307	-2.35894	-1.75272	-3.2626	-1.75342	-3.28048	-1.75257	-7.8638	-1.75008	-62.8393
-1.75294	-3.75126	-1.75294	-3.75126	-1.75308	-2.62004	-1.75332	-4.63901	-1.7498	-20.8243	-1.74691	-129.108		-1.74984	-15.2143	-1.74984	-12.7603	-1.74976	-16.3627	-1.74981	-23.6149	-1.74691	-121.631	-1.74687	-679.564		-1.75227	-2.5152	-1.75194	-2.32805	-1.75189	-3.22801	-1.75156	-3.26616	-1.7518	-7.85766	-1.74888	-62.8202
-1.75139	-3.7038	-1.75139	-3.7038	-1.75174	-2.5811	-1.75193	-4.59367	-1.74904	-20.7784	-1.74592	-128.964		-1.74881	-15.228	-1.74881	-12.7719	-1.74879	-16.3312	-1.74895	-23.6165	-1.74591	-121.564	-1.74592	-679.149		-1.75116	-2.54447	-1.75141	-2.34696	-1.75065	-3.25231	-1.7509	-3.29186	-1.75081	-7.83351	-1.7479	-62.7353
-1.75095	-3.74248	-1.75095	-3.74248	-1.75125	-2.61016	-1.75113	-4.63373	-1.74827	-20.7789	-1.7449	-128.936		-1.74788	-15.2079	-1.74788	-12.755	-1.7479	-16.345	-1.7478	-23.5998	-1.74488	-121.469	-1.74484	-678.809		-1.75008	-2.51246	-1.74973	-2.34327	-1.74984	-3.24353	-1.75015	-3.25617	-1.74966	-7.85887	-1.74698	-62.7441
-1.75011	-3.71379	-1.75011	-3.71379	-1.74932	-2.60237	-1.75012	-4.59952	-1.74675	-20.7566	-1.74395	-128.834		-1.74695	-15.1942	-1.74695	-12.7435	-1.74692	-16.3075	-1.74688	-23.5792	-1.74389	-121.414	-1.74388	-678.397		-1.74902	-2.53587	-1.7492	-2.32189	-1.74901	-3.22428	-1.74915	-3.28246	-1.74927	-7.82458	-1.74591	-62.683
-1.74933	-3.71065	-1.74933	-3.71065	-1.7491	-2.57523	-1.74848	-4.60679	-1.74564	-20.7459	-1.74298	-128.815		-1.74591	-15.1994	-1.74591	-12.7478	-1.74596	-16.3167	-1.74589	-23.5848	-1.7429	-121.318	-1.74289	-678.003		-1.74798	-2.52751	-1.74837	-2.35035	-1.74809	-3.25229	-1.74831	-3.27013	-1.7481	-7.84171	-1.74506	-62.6497
-1.74776	-3.73973	-1.74776	-3.73973	-1.74783	-2.61202	-1.74783	-4.62282	-1.74498	-20.7638	-1.7419	-128.733		-1.74487	-15.1728	-1.74487	-12.7255	-1.74494	-16.3113	-1.74492	-23.5427	-1.74191	-121.263	-1.74189	-677.623		-1.74732	-2.50671	-1.74694	-2.32114	-1.74656	-3.21957	-1.74671	-3.25466	-1.74666	-7.83799	-1.74411	-62.6139
-1.74691	-3.69367	-1.74691	-3.69367	-1.74677	-2.57295	-1.74681	-4.5831	-1.74393	-20.707	-1.74092	-128.627		-1.74383	-15.1956	-1.74383	-12.7447	-1.7438	-16.2888	-1.74398	-23.5544	-1.7409	-121.196	-1.74088	-677.217		-1.74678	-2.53868	-1.74598	-2.33951	-1.74602	-3.24312	-1.74617	-3.28141	-1.74626	-7.81053	-1.74311	-62.5623
-1.74584	-3.73001	-1.74584	-3.73001	-1.74622	-2.60003	-1.74589	-4.61834	-1.7428	-20.7144	-1.73985	-128.574		-1.74287	-15.1729	-1.74287	-12.7256	-1.74297	-16.3018	-1.74291	-23.5342	-1.7399	-121.096	-1.73991	-676.823		-1.74541	-2.50521	-1.74519	-2.33918	-1.74494	-3.23464	-1.74481	-3.24853	-1.7449	-7.83763	-1.74188	-62.5555
-1.74524	-3.70205	-1.74524	-3.70205	-1.74497	-2.59441	-1.74465	-4.58497	-1.74171	-20.7045	-1.73887	-128.448		-1.74185	-15.153	-1.74185	-12.7089	-1.74189	-16.2654	-1.74184	-23.5127	-1.73888	-121.078	-1.73888	-676.399		-1.74412	-2.52806	-1.744	-2.31413	-1.74403	-3.21324	-1.74453	-3.27091	-1.74424	-7.80337	-1.74095	-62.4877
-1.74413	-3.69945	-1.74413	-3.69945	-1.74385	-2.566	-1.74406	-4.59167	-1.74151	-20.6575	-1.73785	-128.422		-1.74087	-15.1595	-1.74087	-12.7144	-1.74089	-16.2661	-1.7408	-23.5101	-1.73784	-120.971	-1.73789	-676.013		-1.74329	-2.5194	-1.74299	-2.34615	-1.74267	-3.24211	-1.74293	-3.26225	-1.74295	-7.82031	-1.74004	-62.4672
-1.74306	-3.72829	-1.74306	-3.72829	-1.7432	-2.60651	-1.7433	-4.61146	-1.7398	-20.7026	-1.73692	-128.319		-1.7398	-15.1347	-1.7398	-12.6936	-1.73969	-16.2722	-1.73985	-23.483	-1.73687	-120.942	-1.73688	-675.617		-1.74241	-2.49899	-1.74165	-2.31398	-1.74203	-3.21042	-1.74191	-3.24131	-1.74209	-7.81404	-1.73905	-62.4357
-1.74196	-3.6823	-1.74196	-3.6823	-1.74175	-2.5642	-1.74165	-4.56765	-1.73909	-20.66	-1.7359	-128.198		-1.73895	-15.1473	-1.73895	-12.7041	-1.73896	-16.2337	-1.73875	-23.4742	-1.73585	-120.873	-1.73587	-675.179		-1.74147	-2.52959	-1.74123	-2.3339	-1.74104	-3.23247	-1.74072	-3.27357	-1.74111	-7.78879	-1.73798	-62.3769
-1.74113	-3.71725	-1.74113	-3.71725	-1.74126	-2.59417	-1.74075	-4.6023	-1.7377	-20.6743	-1.73493	-128.205		-1.73786	-15.1264	-1.73786	-12.6866	-1.73784	-16.2442	-1.73784	-23.4709	-1.73486	-120.766	-1.73488	-674.86		-1.73995	-2.49757	-1.73981	-2.33276	-1.74014	-3.22396	-1.74005	-3.23949	-1.74002	-7.81516	-1.73706	-62.369
-1.73995	-3.69143	-1.73995	-3.69143	-1.74031	-2.58539	-1.7402	-4.57008	-1.73685	-20.6457	-1.73394	-128.041		-1.73683	-15.111	-1.73683	-12.6737	-1.73677	-16.2218	-1.73683	-23.4494	-1.73387	-120.704	-1.73391	-674.43		-1.7394	-2.52059	-1.73911	-2.30758	-1.739	-3.20436	-1.73874	-3.26357	-1.73892	-7.78197	-1.73593	-62.3163
-1.7391	-3.68836	-1.7391	-3.68836	-1.73935	-2.55734	-1.73894	-4.58128	-1.73585	-20.6044	-1.73294	-128.027		-1.73569	-15.1173	-1.73569	-12.679	-1.736	-16.2129	-1.73588	-23.4433	-1.7329	-120.646	-1.73287	-674.015		-1.73812	-2.51245	-1.73813	-2.33981	-1.73771	-3.23188	-1.73804	-3.25128	-1.73845	-7.79903	-1.73498	-62.2779
-1.73805	-3.71483	-1.73805	-3.71483	-1.73827	-2.59864	-1.73764	-4.59793	-1.73463	-20.637	-1.73188	-127.949		-1.73498	-15.0942	-1.73498	-12.6596	-1.73494	-16.2063	-1.73494	-23.4161	-1.73189	-120.579	-1.73185	-673.664		-1.73748	-2.49185	-1.73686	-2.30687	-1.73654	-3.19942	-1.73684	-3.23541	-1.73711	-7.79204	-1.73376	-62.2578
-1.73703	-3.66768	-1.73703	-3.66768	-1.73676	-2.55738	-1.73698	-4.55352	-1.73404	-20.5898	-1.73094	-127.852		-1.73375	-15.1086	-1.73375	-12.6717	-1.73395	-16.1883	-1.73389	-23.4172	-1.73089	-120.494	-1.73091	-673.206		-1.73615	-2.5208	-1.73633	-2.32685	-1.73572	-3.22135	-1.73588	-3.26611	-1.736	-7.76699	-1.73303	-62.1861
-1.73574	-3.70656	-1.73574	-3.70656	-1.73581	-2.58838	-1.73598	-4.59276	-1.73305	-20.6118	-1.72985	-127.804		-1.73297	-15.0772	-1.73297	-12.6454	-1.7331	-16.1993	-1.73305	-23.393	-1.72988	-120.41	-1.72989	-672.833		-1.73518	-2.49139	-1.73481	-2.3242	-1.73514	-3.21387	-1.73493	-3.23098	-1.73484	-7.79368	-1.73185	-62.1822
-1.73482	-3.67919	-1.73482	-3.67919	-1.73521	-2.57922	-1.73525	-4.55898	-1.73206	-20.5981	-1.72893	-127.698		-1.73194	-15.0729	-1.73194	-12.6417	-1.73185	-16.1756	-1.73179	-23.3799	-1.72888	-120.363	-1.72892	-672.445		-1.73407	-2.51227	-1.73392	-2.301	-1.73385	-3.19327	-1.73349	-3.2533	-1.73427	-7.75975	-1.73086	-62.122
-1.73386	-3.6793	-1.73386	-3.6793	-1.7338	-2.54973	-1.73393	-4.56746	-1.73085	-20.5652	-1.72796	-127.66		-1.73103	-15.0796	-1.73103	-12.6474	-1.73085	-16.1755	-1.73099	-23.3797	-1.72796	-120.27	-1.72788	-672.02		-1.73326	-2.50318	-1.73273	-2.33475	-1.73292	-3.22434	-1.73261	-3.24377	-1.73308	-7.77735	-1.73	-62.1025
-1.73342	-3.70554	-1.73342	-3.70554	-1.73248	-2.5917	-1.73318	-4.58542	-1.72968	-20.5845	-1.72694	-127.556		-1.72988	-15.0554	-1.72988	-12.6271	-1.7299	-16.1765	-1.72981	-23.3502	-1.72691	-120.228	-1.7269	-671.643		-1.7325	-2.4863	-1.73183	-2.29857	-1.73188	-3.18916	-1.73218	-3.22429	-1.73206	-7.77004	-1.72878	-62.095
-1.73177	-3.65832	-1.73177	-3.65832	-1.73174	-2.5499	-1.73191	-4.53918	-1.72876	-20.5327	-1.72595	-127.48		-1.72904	-15.0588	-1.72904	-12.63	-1.72883	-16.1467	-1.72889	-23.3508	-1.72596	-120.139	-1.72598	-671.232		-1.73104	-2.51438	-1.73114	-2.32019	-1.73086	-3.21225	-1.73091	-3.25514	-1.73043	-7.74579	-1.72795	-62.0055
-1.73131	-3.69505	-1.73131	-3.69505	-1.73026	-2.57697	-1.73084	-4.58	-1.72809	-20.5495	-1.72492	-127.439		-1.72791	-15.0453	-1.72791	-12.6186	-1.72781	-16.1493	-1.72796	-23.3318	-1.72489	-120.064	-1.72493	-670.879		-1.73014	-2.48219	-1.72976	-2.31783	-1.72997	-3.2055	-1.72991	-3.22041	-1.72978	-7.77264	-1.72708	-62.0123
-1.72995	-3.6712	-1.72995	-3.6712	-1.72976	-2.57011	-1.72996	-4.54422	-1.7271	-20.52	-1.72391	-127.357		-1.72684	-15.0336	-1.72684	-12.6088	-1.72694	-16.1173	-1.72685	-23.3047	-1.72393	-120.003	-1.72393	-670.447		-1.72903	-2.50831	-1.72941	-2.29518	-1.72889	-3.18454	-1.72881	-3.24474	-1.72848	-7.73867	-1.72601	-61.9489
-1.72892	-3.66666	-1.72892	-3.66666	-1.72888	-2.54417	-1.72924	-4.5515	-1.72583	-20.4887	-1.72294	-127.284		-1.72582	-15.0353	-1.72582	-12.6102	-1.72593	-16.1261	-1.72603	-23.3104	-1.72294	-119.93	-1.72293	-670.063		-1.72823	-2.49327	-1.72775	-2.32663	-1.72771	-3.21483	-1.72758	-3.2331	-1.72771	-7.75589	-1.72487	-61.9215
-1.72805	-3.69669	-1.72805	-3.69669	-1.72843	-2.58408	-1.7278	-4.57219	-1.72471	-20.5323	-1.72188	-127.216		-1.72486	-15.0221	-1.72486	-12.5991	-1.72486	-16.1181	-1.72485	-23.2765	-1.72198	-119.849	-1.72192	-669.71		-1.72703	-2.48015	-1.72684	-2.29407	-1.72694	-3.18229	-1.72696	-3.21722	-1.72693	-7.7501	-1.72405	-61.8931
-1.72703	-3.64911	-1.72703	-3.64911	-1.72728	-2.54225	-1.72715	-4.52578	-1.7239	-20.4692	-1.72098	-127.087		-1.7241	-15.0266	-1.7241	-12.6029	-1.72383	-16.1	-1.72383	-23.2789	-1.72089	-119.791	-1.72091	-669.242		-1.72578	-2.50738	-1.72614	-2.31472	-1.7258	-3.2042	-1.72606	-3.24678	-1.7259	-7.72358	-1.72276	-61.8238
-1.72572	-3.68405	-1.72572	-3.68405	-1.72576	-2.56965	-1.72651	-4.56429	-1.72282	-20.4731	-1.71992	-127.099		-1.72296	-15.0052	-1.72296	-12.585	-1.72282	-16.1004	-1.72287	-23.2584	-1.71991	-119.7	-1.71994	-668.863		-1.72536	-2.47444	-1.72497	-2.3115	-1.72506	-3.19388	-1.72495	-3.2113	-1.72488	-7.75308	-1.722	-61.8266
-1.7247	-3.65725	-1.7247	-3.65725	-1.72465	-2.56501	-1.72448	-4.53448	-1.72195	-20.4734	-1.71889	-126.965		-1.72175	-14.9993	-1.72175	-12.58	-1.7221	-16.0745	-1.72178	-23.2346	-1.71889	-119.662	-1.7189	-668.455		-1.72418	-2.49921	-1.72419	-2.28803	-1.72423	-3.17558	-1.72359	-3.23457	-1.7244	-7.717	-1.72088	-61.7577
-1.72381	-3.65608	-1.72381	-3.65608	-1.72395	-2.53477	-1.72374	-4.53678	-1.72084	-20.4295	-1.7179	-126.909		-1.7209	-14.9902	-1.7209	-12.5724	-1.72085	-16.0784	-1.7208	-23.2362	-1.71788	-119.582	-1.71788	-668.071		-1.723	-2.4905	-1.72334	-2.31976	-1.72359	-3.2035	-1.72305	-3.22385	-1.72281	-7.73448	-1.7199	-61.7381
-1.72351	-3.68279	-1.72351	-3.68279	-1.72238	-2.57812	-1.72299	-4.56127	-1.72027	-20.4567	-1.71685	-126.808		-1.71984	-14.9745	-1.71984	-12.5593	-1.71987	-16.0743	-1.71998	-23.214	-1.7169	-119.535	-1.71688	-667.701		-1.72187	-2.47062	-1.72176	-2.28513	-1.72203	-3.17194	-1.72214	-3.20572	-1.72241	-7.72822	-1.71903	-61.7126
-1.72213	-3.6397	-1.72213	-3.6397	-1.72207	-2.53619	-1.72187	-4.51646	-1.71895	-20.415	-1.71581	-126.73		-1.71885	-14.9728	-1.71885	-12.5578	-1.71897	-16.0573	-1.71892	-23.2047	-1.7159	-119.467	-1.71589	-667.265		-1.72118	-2.50132	-1.72058	-2.30464	-1.72085	-3.19179	-1.72135	-3.23621	-1.72114	-7.7004	-1.71795	-61.6539
-1.72083	-3.67111	-1.72083	-3.67111	-1.72051	-2.55769	-1.72134	-4.55202	-1.71792	-20.4353	-1.71488	-126.705		-1.71782	-14.9636	-1.71782	-12.5501	-1.71785	-16.0602	-1.71797	-23.1957	-1.71488	-119.374	-1.71486	-666.901		-1.71993	-2.46884	-1.71979	-2.30522	-1.72045	-3.1854	-1.71986	-3.20259	-1.72	-7.73103	-1.71686	-61.643
-1.72013	-3.649	-1.72013	-3.649	-1.72023	-2.55863	-1.71986	-4.52354	-1.71686	-20.4167	-1.71387	-126.579		-1.71692	-14.9557	-1.71692	-12.5434	-1.717	-16.0353	-1.71679	-23.1688	-1.71391	-119.311	-1.71391	-666.503		-1.71943	-2.49231	-1.71892	-2.27764	-1.71863	-3.16467	-1.71867	-3.22555	-1.71895	-7.69592	-1.71599	-61.5756
-1.71876	-3.63975	-1.71876	-3.63975	-1.71904	-2.52834	-1.71939	-4.5217	-1.71595	-20.3633	-1.71286	-126.518		-1.71599	-14.9582	-1.71599	-12.5456	-1.71587	-16.0303	-1.71606	-23.1666	-1.71288	-119.231	-1.71289	-666.104		-1.71826	-2.48325	-1.71768	-2.31194	-1.71782	-3.19554	-1.71829	-3.21624	-1.71805	-7.71189	-1.71482	-61.5591
-1.71719	-3.67468	-1.71719	-3.67468	-1.71839	-2.56824	-1.71814	-4.54823	-1.71491	-20.3979	-1.71188	-126.433		-1.71494	-14.9366	-1.71494	-12.5274	-1.715	-16.013	-1.71489	-23.1408	-1.71188	-119.165	-1.71185	-665.727		-1.71727	-2.46689	-1.71665	-2.27903	-1.71678	-3.16386	-1.71675	-3.19655	-1.71718	-7.71054	-1.71386	-61.5405
-1.71696	-3.62652	-1.71696	-3.62652	-1.71664	-2.52648	-1.71681	-4.50132	-1.71397	-20.3567	-1.71091	-126.329		-1.7138	-14.9396	-1.7138	-12.5299	-1.71391	-15.9921	-1.71389	-23.139	-1.7109	-119.087	-1.7109	-665.321		-1.7164	-2.49481	-1.71575	-2.29831	-1.71577	-3.18349	-1.71619	-3.22672	-1.71583	-7.67856	-1.71318	-61.4712
-1.71584	-3.65962	-1.71584	-3.65962	-1.71602	-2.55294	-1.71561	-4.53742	-1.71295	-20.3734	-1.70983	-126.312		-1.71289	-14.9222	-1.71289	-12.5154	-1.71291	-16.0059	-1.71285	-23.1247	-1.7099	-119.013	-1.70989	-664.936		-1.71531	-2.46057	-1.71456	-2.3011	-1.71491	-3.17558	-1.71458	-3.19309	-1.7149	-7.71023	-1.71186	-61.457
-1.71491	-3.63558	-1.71491	-3.63558	-1.71498	-2.54984	-1.71463	-4.50807	-1.71191	-20.3416	-1.70886	-126.206		-1.71195	-14.8976	-1.71195	-12.4947	-1.71185	-15.985	-1.71192	-23.1079	-1.70888	-118.972	-1.70889	-664.511		-1.71421	-2.48579	-1.71386	-2.27136	-1.71389	-3.15552	-1.714	-3.21545	-1.71385	-7.67364	-1.71095	-61.3963
-1.7141	-3.63255	-1.7141	-3.63255	-1.71386	-2.52129	-1.71373	-4.51058	-1.71068	-20.301	-1.70786	-126.135		-1.71084	-14.9157	-1.71084	-12.5099	-1.71081	-15.9858	-1.71095	-23.0987	-1.7079	-118.875	-1.7079	-664.123		-1.71366	-2.47507	-1.71288	-2.30808	-1.71232	-3.18571	-1.71266	-3.20622	-1.71331	-7.69106	-1.70991	-61.3727
-1.71299	-3.66504	-1.71299	-3.66504	-1.71296	-2.56022	-1.71303	-4.536	-1.70996	-20.3397	-1.70699	-126.093		-1.70989	-14.8858	-1.70989	-12.4848	-1.70987	-15.9868	-1.70983	-23.0745	-1.70685	-118.795	-1.70686	-663.74		-1.71244	-2.45868	-1.71165	-2.27296	-1.7119	-3.15574	-1.7117	-3.18923	-1.71174	-7.68945	-1.7091	-61.344
-1.71192	-3.61586	-1.71192	-3.61586	-1.71146	-2.52061	-1.71216	-4.48853	-1.70906	-20.2925	-1.70591	-125.912		-1.70881	-14.8979	-1.70881	-12.495	-1.70873	-15.9522	-1.70895	-23.0728	-1.70584	-118.731	-1.70591	-663.355		-1.71091	-2.48616	-1.71098	-2.29174	-1.71073	-3.17425	-1.7107	-3.21642	-1.71077	-7.65715	-1.7079	-61.2889
-1.71093	-3.65092	-1.71093	-3.65092	-1.71076	-2.54788	-1.71066	-4.52516	-1.70768	-20.3002	-1.7049	-125.918		-1.7079	-14.8766	-1.7079	-12.4772	-1.70778	-15.9626	-1.70792	-23.0542	-1.70492	-118.644	-1.70491	-662.932		-1.7105	-2.45519	-1.71002	-2.29242	-1.70977	-3.16505	-1.70971	-3.18314	-1.70962	-7.68839	-1.70712	-61.2709
-1.70965	-3.6244	-1.70965	-3.6244	-1.70975	-2.54265	-1.70986	-4.4974	-1.70706	-20.2938	-1.70393	-125.821		-1.70686	-14.8687	-1.70686	-12.4705	-1.70678	-15.9429	-1.70681	-23.033	-1.70391	-118.613	-1.70391	-662.566		-1.70919	-2.47568	-1.70879	-2.26675	-1.70914	-3.14571	-1.70888	-3.20699	-1.70881	-7.65359	-1.70588	-61.2137
-1.70886	-3.62256	-1.70886	-3.62256	-1.70887	-2.5101	-1.70879	-4.49659	-1.70578	-20.2693	-1.70296	-125.76		-1.70593	-14.8697	-1.70593	-12.4713	-1.70582	-15.9383	-1.70589	-23.0346	-1.70286	-118.518	-1.70289	-662.153		-1.70772	-2.46796	-1.70814	-2.29617	-1.70787	-3.17649	-1.70772	-3.19647	-1.7077	-7.66939	-1.70496	-61.1834
-1.70857	-3.65169	-1.70857	-3.65169	-1.70796	-2.55556	-1.70804	-4.52107	-1.70444	-20.2822	-1.70191	-125.697		-1.70478	-14.8522	-1.70478	-12.4567	-1.70507	-15.9228	-1.70507	-23.0038	-1.70188	-118.443	-1.70188	-661.785		-1.70718	-2.44928	-1.70697	-2.26566	-1.707	-3.14254	-1.70662	-3.17708	-1.7068	-7.6681	-1.70399	-61.1705
-1.70728	-3.60395	-1.70728	-3.60395	-1.70677	-2.5111	-1.70747	-4.47288	-1.70393	-20.2125	-1.70088	-125.549		-1.70383	-14.8675	-1.70383	-12.4695	-1.70385	-15.9044	-1.70382	-23.0005	-1.70088	-118.399	-1.70086	-661.355		-1.70585	-2.47986	-1.70602	-2.28553	-1.70578	-3.16421	-1.70555	-3.2062	-1.70581	-7.6365	-1.70271	-61.0997
-1.70588	-3.63888	-1.70588	-3.63888	-1.70589	-2.54026	-1.70569	-4.51391	-1.70334	-20.2479	-1.6999	-125.536		-1.70277	-14.8377	-1.70277	-12.4445	-1.70285	-15.9142	-1.70291	-22.9779	-1.69987	-118.318	-1.69989	-660.992		-1.70537	-2.44697	-1.70511	-2.28796	-1.70494	-3.1551	-1.70511	-3.17463	-1.70509	-7.66664	-1.70192	-61.0953
-1.70479	-3.61397	-1.70479	-3.61397	-1.7044	-2.53529	-1.70478	-4.48226	-1.70185	-20.2531	-1.69881	-125.443		-1.7018	-14.8325	-1.7018	-12.4401	-1.70192	-15.8956	-1.70176	-22.9653	-1.69884	-118.256	-1.6989	-660.546		-1.70434	-2.47212	-1.70386	-2.25804	-1.70395	-3.13581	-1.70382	-3.19669	-1.70404	-7.63139	-1.70087	-61.0335
-1.70333	-3.61106	-1.70333	-3.61106	-1.7043	-2.50316	-1.70402	-4.4845	-1.70087	-20.1883	-1.69787	-125.415		-1.70078	-14.8365	-1.70078	-12.4435	-1.70097	-15.8887	-1.70087	-22.9664	-1.69783	-118.185	-1.69787	-660.152		-1.70297	-2.46118	-1.70284	-2.28944	-1.70323	-3.16475	-1.70324	-3.18687	-1.70299	-7.64906	-1.69977	-61.0104
-1.70271	-3.64074	-1.70271	-3.64074	-1.7023	-2.5457	-1.70285	-4.5075	-1.70005	-20.2231	-1.69683	-125.322		-1.69999	-14.8056	-1.69999	-12.4175	-1.70001	-15.8876	-1.69988	-22.9424	-1.6969	-118.126	-1.69686	-659.791		-1.70271	-2.44275	-1.70211	-2.261	-1.70196	-3.13303	-1.70212	-3.1691	-1.70224	-7.64825	-1.69888	-60.9954
-1.70213	-3.59379	-1.70213	-3.59379	-1.70194	-2.50458	-1.70191	-4.46235	-1.69921	-20.1644	-1.6959	-125.18		-1.69879	-14.8208	-1.69879	-12.4303	-1.69897	-15.863	-1.69878	-22.9368	-1.6959	-118.028	-1.69584	-659.383		-1.70149	-2.47384	-1.70139	-2.27704	-1.70097	-3.15397	-1.70079	-3.19982	-1.70092	-7.61465	-1.69805	-60.9076
-1.70098	-3.63201	-1.70098	-3.63201	-1.70097	-2.52914	-1.70113	-4.49749	-1.69758	-20.191	-1.69487	-125.163		-1.69777	-14.8003	-1.69777	-12.4131	-1.69791	-15.8652	-1.69785	-22.9172	-1.69485	-117.968	-1.6949	-659.014		-1.70003	-2.44001	-1.7001	-2.2818	-1.70038	-3.14383	-1.70007	-3.16626	-1.70004	-7.64568	-1.69681	-60.9065
-1.69933	-3.60421	-1.69933	-3.60421	-1.69971	-2.52869	-1.70011	-4.46876	-1.6968	-20.1617	-1.69381	-125.037		-1.69675	-14.7817	-1.69675	-12.3975	-1.69678	-15.8458	-1.69684	-22.9004	-1.6939	-117.901	-1.69387	-658.588		-1.69918	-2.46309	-1.69905	-2.25197	-1.69883	-3.12517	-1.69875	-3.18773	-1.69924	-7.61149	-1.69584	-60.859
-1.69903	-3.60044	-1.69903	-3.60044	-1.69909	-2.49545	-1.69912	-4.46806	-1.69599	-20.1339	-1.69296	-125.023		-1.69596	-14.7919	-1.69596	-12.4061	-1.69574	-15.8397	-1.69589	-22.9024	-1.69287	-117.829	-1.69287	-658.195		-1.69818	-2.4543	-1.69828	-2.28321	-1.69777	-3.1563	-1.69796	-3.17845	-1.69805	-7.6263	-1.69513	-60.8207
-1.6979	-3.62534	-1.6979	-3.62534	-1.69763	-2.54082	-1.69787	-4.49664	-1.69477	-20.1669	-1.69189	-124.916		-1.69492	-14.7785	-1.69492	-12.3948	-1.69492	-15.848	-1.69488	-22.873	-1.69192	-117.752	-1.6919	-657.813		-1.69689	-2.43459	-1.69691	-2.25351	-1.69709	-3.12352	-1.69661	-3.1604	-1.69737	-7.62487	-1.69398	-60.8079
-1.69682	-3.58346	-1.69682	-3.58346	-1.69704	-2.49773	-1.69664	-4.44846	-1.69393	-20.0907	-1.69086	-124.829		-1.69386	-14.7717	-1.69386	-12.3892	-1.69411	-15.8155	-1.69384	-22.8647	-1.69085	-117.711	-1.69088	-657.392		-1.69608	-2.46446	-1.69588	-2.2722	-1.6958	-3.1462	-1.69595	-3.19074	-1.69586	-7.59267	-1.69307	-60.7438
-1.69587	-3.61658	-1.69587	-3.61658	-1.69598	-2.52369	-1.69621	-4.48596	-1.69278	-20.1283	-1.6899	-124.798		-1.69274	-14.7582	-1.69274	-12.3778	-1.69283	-15.8323	-1.69297	-22.8547	-1.6899	-117.62	-1.68993	-656.998		-1.69554	-2.43012	-1.69501	-2.27598	-1.69481	-3.13535	-1.69486	-3.15464	-1.69474	-7.62279	-1.69212	-60.726
-1.69494	-3.59641	-1.69494	-3.59641	-1.69499	-2.52007	-1.69497	-4.45541	-1.69184	-20.1076	-1.68894	-124.658		-1.69181	-14.7444	-1.69181	-12.3662	-1.69184	-15.7973	-1.69185	-22.8261	-1.6889	-117.557	-1.68888	-656.59		-1.69403	-2.45799	-1.69385	-2.24376	-1.69365	-3.11901	-1.6937	-3.17799	-1.69404	-7.58871	-1.69093	-60.6713
-1.69362	-3.58726	-1.69362	-3.58726	-1.69364	-2.48976	-1.69404	-4.45731	-1.6909	-20.089	-1.68792	-124.593		-1.69078	-14.7603	-1.69078	-12.3796	-1.69083	-15.796	-1.69092	-22.8364	-1.68791	-117.459	-1.6879	-656.183		-1.6932	-2.44558	-1.6928	-2.27694	-1.69228	-3.14702	-1.69268	-3.16665	-1.69279	-7.60512	-1.68999	-60.6294
-1.69239	-3.61728	-1.69239	-3.61728	-1.69318	-2.53015	-1.69315	-4.48123	-1.68982	-20.092	-1.68689	-124.538		-1.69002	-14.7264	-1.69002	-12.3511	-1.68982	-15.808	-1.68991	-22.805	-1.68692	-117.413	-1.68687	-655.837		-1.69205	-2.42679	-1.69201	-2.24824	-1.69207	-3.1131	-1.69207	-3.14991	-1.69167	-7.60459	-1.68905	-60.6312
-1.692	-3.57237	-1.692	-3.57237	-1.69179	-2.48728	-1.69195	-4.43619	-1.68886	-20.059	-1.68593	-124.433		-1.68878	-14.743	-1.68878	-12.3651	-1.68891	-15.7716	-1.68883	-22.7965	-1.68592	-117.345	-1.68589	-655.396		-1.6914	-2.45895	-1.69108	-2.2651	-1.69087	-3.13648	-1.69117	-3.1819	-1.6908	-7.57188	-1.68811	-60.5408
-1.69068	-3.60631	-1.69068	-3.60631	-1.69027	-2.51343	-1.69083	-4.47237	-1.68796	-20.0612	-1.68496	-124.393		-1.68784	-14.7199	-1.68784	-12.3457	-1.68779	-15.7769	-1.68785	-22.7913	-1.68489	-117.254	-1.68491	-654.983		-1.69054	-2.42491	-1.69007	-2.26813	-1.69014	-3.12452	-1.68971	-3.14639	-1.68976	-7.60264	-1.68702	-60.5354
-1.69017	-3.58199	-1.69017	-3.58199	-1.69009	-2.51246	-1.68954	-4.44221	-1.68662	-20.0539	-1.68388	-124.25		-1.6869	-14.7049	-1.6869	-12.3331	-1.68691	-15.7615	-1.68698	-22.7559	-1.68389	-117.211	-1.68396	-654.583		-1.68945	-2.44728	-1.68926	-2.24004	-1.68911	-3.10712	-1.6891	-3.1706	-1.68903	-7.56705	-1.68591	-60.4751
-1.6886	-3.57824	-1.6886	-3.57824	-1.68868	-2.48184	-1.68863	-4.44497	-1.68613	-20.0113	-1.68294	-124.217		-1.68578	-14.7113	-1.68578	-12.3385	-1.68586	-15.751	-1.6859	-22.764	-1.68294	-117.116	-1.68294	-654.182		-1.68835	-2.4399	-1.68757	-2.27038	-1.68804	-3.13571	-1.68778	-3.15791	-1.68792	-7.58546	-1.68512	-60.4588
-1.68799	-3.61086	-1.68799	-3.61086	-1.68811	-2.52517	-1.68801	-4.47109	-1.68481	-20.0506	-1.68195	-124.162		-1.68498	-14.6882	-1.68498	-12.3191	-1.6848	-15.7583	-1.68487	-22.7338	-1.68191	-117.064	-1.68188	-653.811		-1.68682	-2.42313	-1.68683	-2.24016	-1.68735	-3.10467	-1.68682	-3.13897	-1.68701	-7.58411	-1.68411	-60.4351
-1.68697	-3.56106	-1.68697	-3.56106	-1.68695	-2.48019	-1.68653	-4.42249	-1.68369	-20.0086	-1.68085	-124.024		-1.68385	-14.6967	-1.68385	-12.3262	-1.68391	-15.7202	-1.68377	-22.7265	-1.68091	-116.989	-1.68092	-653.396		-1.68585	-2.45008	-1.68598	-2.26013	-1.68552	-3.12527	-1.68593	-3.17026	-1.68552	-7.54925	-1.68289	-60.3711
-1.68604	-3.59613	-1.68604	-3.59613	-1.68625	-2.50721	-1.6862	-4.46009	-1.68277	-20.0099	-1.67988	-124.004		-1.68288	-14.6796	-1.68288	-12.3119	-1.68286	-15.7282	-1.68281	-22.7187	-1.67987	-116.931	-1.67988	-653.019		-1.6853	-2.41848	-1.68468	-2.26364	-1.68479	-3.11729	-1.68497	-3.13457	-1.68473	-7.58051	-1.68194	-60.3569
-1.68484	-3.57165	-1.68484	-3.57165	-1.68477	-2.50604	-1.68504	-4.42834	-1.6819	-19.9922	-1.67886	-123.898		-1.6819	-14.661	-1.6819	-12.2963	-1.68185	-15.7002	-1.68179	-22.697	-1.67888	-116.861	-1.67888	-652.617		-1.68379	-2.44256	-1.68435	-2.23211	-1.68421	-3.09712	-1.68394	-3.16084	-1.68381	-7.54742	-1.68097	-60.3006
-1.68447	-3.56743	-1.68447	-3.56743	-1.6839	-2.47345	-1.68387	-4.43003	-1.68116	-19.9577	-1.67789	-123.855		-1.68088	-14.6668	-1.68088	-12.3012	-1.68091	-15.7081	-1.68086	-22.7017	-1.67792	-116.782	-1.67788	-652.24		-1.68288	-2.43197	-1.68306	-2.26257	-1.68283	-3.12783	-1.68301	-3.14763	-1.68284	-7.56391	-1.68016	-60.2711
-1.68309	-3.59375	-1.68309	-3.59375	-1.68303	-2.51524	-1.68295	-4.45723	-1.67982	-19.9936	-1.67689	-123.781		-1.67979	-14.6402	-1.67979	-12.2789	-1.67989	-15.6996	-1.67992	-22.6677	-1.67689	-116.72	-1.6769	-651.849		-1.68203	-2.41355	-1.68169	-2.23651	-1.68237	-3.0946	-1.68163	-3.13097	-1.68156	-7.56508	-1.67904	-60.2473
-1.68156	-3.55045	-1.68156	-3.55045	-1.68186	-2.47407	-1.68154	-4.40837	-1.67866	-19.9325	-1.6759	-123.677		-1.67902	-14.6449	-1.67902	-12.2828	-1.67893	-15.6759	-1.6788	-22.6681	-1.6759	-116.649	-1.67586	-651.436		-1.68161	-2.44527	-1.68096	-2.25124	-1.6811	-3.11503	-1.68082	-3.1613	-1.68094	-7.53082	-1.67789	-60.1865
-1.68064	-3.58598	-1.68064	-3.58598	-1.68153	-2.50098	-1.68121	-4.44794	-1.67802	-19.9465	-1.67489	-123.619		-1.6779	-14.6276	-1.6779	-12.2683	-1.67782	-15.689	-1.67788	-22.6481	-1.67487	-116.561	-1.67489	-651.096		-1.68005	-2.40976	-1.67959	-2.25577	-1.68011	-3.10798	-1.67964	-3.12745	-1.67991	-7.55916	-1.67712	-60.1764
-1.68008	-3.56026	-1.68008	-3.56026	-1.68011	-2.49686	-1.67955	-4.41752	-1.67704	-19.9287	-1.67396	-123.495		-1.67681	-14.6261	-1.67681	-12.267	-1.67697	-15.6589	-1.67686	-22.6231	-1.67383	-116.504	-1.67391	-650.622		-1.67898	-2.43543	-1.67911	-2.22653	-1.67904	-3.08657	-1.67883	-3.15	-1.67893	-7.52753	-1.67596	-60.1212
-1.67899	-3.55695	-1.67899	-3.55695	-1.67881	-2.46889	-1.67909	-4.41673	-1.67571	-19.8875	-1.67287	-123.47		-1.67582	-14.6262	-1.67582	-12.2671	-1.67585	-15.651	-1.67587	-22.6241	-1.67289	-116.428	-1.67287	-650.213		-1.67828	-2.4259	-1.67796	-2.25804	-1.67792	-3.11701	-1.67773	-3.13815	-1.67805	-7.54385	-1.67505	-60.0916
-1.67736	-3.58541	-1.67736	-3.58541	-1.678	-2.51332	-1.67738	-4.44222	-1.67514	-19.923	-1.67192	-123.36		-1.67479	-14.6087	-1.67479	-12.2524	-1.6748	-15.6661	-1.67479	-22.5984	-1.67192	-116.355	-1.67191	-649.875		-1.67734	-2.40827	-1.67696	-2.22835	-1.6771	-3.08516	-1.67666	-3.12226	-1.67696	-7.54272	-1.67383	-60.0637
-1.67768	-3.53917	-1.67768	-3.53917	-1.67667	-2.46685	-1.67667	-4.39738	-1.67389	-19.8639	-1.6709	-123.282		-1.67392	-14.6084	-1.67392	-12.2522	-1.67383	-15.6368	-1.67399	-22.5995	-1.67088	-116.292	-1.67085	-649.452		-1.67639	-2.43554	-1.67611	-2.24744	-1.67583	-3.10709	-1.67562	-3.15186	-1.67598	-7.50804	-1.67285	-60.0148
-1.67593	-3.57581	-1.67593	-3.57581	-1.67645	-2.49458	-1.6759	-4.43407	-1.67306	-19.8851	-1.6699	-123.245		-1.67281	-14.5909	-1.67281	-12.2375	-1.67289	-15.6227	-1.67276	-22.5839	-1.66982	-116.189	-1.66988	-649.065		-1.67559	-2.40326	-1.67464	-2.2477	-1.6751	-3.09756	-1.67498	-3.11681	-1.67475	-7.53691	-1.67184	-59.9915
-1.67532	-3.5481	-1.67532	-3.5481	-1.67497	-2.4906	-1.67522	-4.40199	-1.67221	-19.89	-1.66889	-123.096		-1.67184	-14.5781	-1.67184	-12.2268	-1.67188	-15.6121	-1.67195	-22.561	-1.66884	-116.158	-1.66888	-648.649		-1.67453	-2.42846	-1.67385	-2.2183	-1.674	-3.07722	-1.67405	-3.14226	-1.67386	-7.50495	-1.67095	-59.9368
-1.67354	-3.54456	-1.67354	-3.54456	-1.6737	-2.46021	-1.67354	-4.40367	-1.6708	-19.8383	-1.66789	-123.084		-1.6709	-14.5811	-1.6709	-12.2293	-1.67091	-15.6069	-1.67086	-22.5614	-1.66787	-116.04	-1.66792	-648.24		-1.67358	-2.41715	-1.67258	-2.24977	-1.67292	-3.10689	-1.67263	-3.12937	-1.67308	-7.51855	-1.66992	-59.8971
-1.67288	-3.57527	-1.67288	-3.57527	-1.6736	-2.50116	-1.67263	-4.432	-1.66991	-19.8592	-1.66694	-123.003		-1.66988	-14.5643	-1.66988	-12.2152	-1.66992	-15.6104	-1.66986	-22.5381	-1.6669	-115.96	-1.6669	-647.889		-1.67275	-2.39996	-1.67185	-2.22236	-1.67185	-3.07422	-1.67151	-3.11391	-1.67226	-7.51973	-1.66886	-59.8899
-1.67186	-3.52886	-1.67186	-3.52886	-1.67232	-2.45898	-1.67181	-4.38574	-1.66863	-19.8264	-1.66584	-122.907		-1.66913	-14.5633	-1.66913	-12.2144	-1.66885	-15.5795	-1.66885	-22.5276	-1.66591	-115.922	-1.66588	-647.465		-1.67132	-2.43052	-1.67083	-2.23781	-1.67069	-3.09588	-1.67068	-3.14409	-1.67076	-7.48613	-1.66783	-59.8209
-1.67067	-3.55992	-1.67067	-3.55992	-1.67061	-2.48302	-1.6709	-4.42146	-1.66762	-19.8282	-1.66487	-122.845		-1.66796	-14.5479	-1.66796	-12.2014	-1.66786	-15.5859	-1.6677	-22.5073	-1.6649	-115.834	-1.66488	-647.068		-1.67014	-2.39772	-1.66991	-2.24231	-1.66986	-3.08713	-1.66988	-3.10766	-1.66984	-7.51732	-1.66708	-59.8232
-1.67005	-3.53584	-1.67005	-3.53584	-1.66951	-2.48661	-1.67	-4.39507	-1.66709	-19.816	-1.66388	-122.743		-1.66686	-14.5302	-1.66686	-12.1866	-1.66691	-15.5654	-1.66688	-22.4916	-1.66388	-115.788	-1.66392	-646.674		-1.66931	-2.42062	-1.66889	-2.21244	-1.66882	-3.06675	-1.66875	-3.13211	-1.66871	-7.4847	-1.66577	-59.7549
-1.66883	-3.53143	-1.66883	-3.53143	-1.6691	-2.45093	-1.66931	-4.38957	-1.66577	-19.7859	-1.6628	-122.712		-1.66576	-14.5519	-1.66576	-12.2048	-1.6659	-15.5735	-1.66587	-22.4942	-1.66288	-115.72	-1.66283	-646.273		-1.66842	-2.41086	-1.66787	-2.24417	-1.6678	-3.09665	-1.6678	-3.11949	-1.66753	-7.49807	-1.66496	-59.719
-1.66807	-3.56186	-1.66807	-3.56186	-1.66738	-2.49398	-1.6676	-4.41788	-1.66471	-19.8176	-1.66188	-122.609		-1.66485	-14.5189	-1.66485	-12.1771	-1.66499	-15.5647	-1.66477	-22.4693	-1.6619	-115.649	-1.66191	-645.897		-1.66742	-2.39211	-1.66686	-2.21627	-1.66695	-3.06209	-1.66703	-3.10377	-1.6666	-7.49779	-1.66408	-59.7173
-1.66662	-3.51839	-1.66662	-3.51839	-1.667	-2.45237	-1.66756	-4.37222	-1.66399	-19.7588	-1.66085	-122.533		-1.66385	-14.5256	-1.66385	-12.1827	-1.66383	-15.5337	-1.66383	-22.4617	-1.66089	-115.575	-1.66091	-645.462		-1.66612	-2.42292	-1.66602	-2.23055	-1.66583	-3.08796	-1.66618	-3.1349	-1.66586	-7.46643	-1.66307	-59.6463
-1.66554	-3.55224	-1.66554	-3.55224	-1.666	-2.47884	-1.66565	-4.40706	-1.6629	-19.762	-1.65983	-122.466		-1.66284	-14.4958	-1.66284	-12.1578	-1.66283	-15.5407	-1.66275	-22.4459	-1.65988	-115.488	-1.65991	-645.122		-1.66512	-2.3907	-1.66504	-2.23321	-1.66507	-3.07713	-1.66505	-3.09909	-1.66476	-7.49565	-1.66186	-59.6404
-1.66526	-3.5281	-1.66526	-3.5281	-1.66528	-2.48031	-1.66518	-4.37948	-1.66161	-19.7638	-1.6588	-122.36		-1.66184	-14.4983	-1.66184	-12.1598	-1.66194	-15.5284	-1.66192	-22.4282	-1.65888	-115.437	-1.65885	-644.717		-1.66412	-2.41283	-1.6637	-2.20495	-1.66397	-3.05795	-1.66382	-3.12399	-1.66409	-7.46253	-1.66119	-59.5713
-1.66377	-3.52077	-1.66377	-3.52077	-1.66354	-2.44207	-1.66387	-4.37967	-1.66067	-19.7181	-1.65785	-122.327		-1.66107	-14.4971	-1.66107	-12.1588	-1.66088	-15.5174	-1.66078	-22.4261	-1.65787	-115.351	-1.65787	-644.309		-1.66342	-2.40377	-1.66268	-2.23637	-1.66272	-3.08643	-1.66236	-3.11175	-1.66261	-7.47481	-1.65984	-59.5414
-1.66264	-3.55395	-1.66264	-3.55395	-1.6632	-2.48707	-1.66324	-4.40215	-1.65991	-19.7459	-1.65686	-122.221		-1.65989	-14.4806	-1.65989	-12.145	-1.65985	-15.5201	-1.66	-22.4001	-1.65685	-115.328	-1.65685	-643.93		-1.66238	-2.38554	-1.66143	-2.20915	-1.66196	-3.05769	-1.66177	-3.09381	-1.6619	-7.47723	-1.65906	-59.536
-1.66202	-3.50748	-1.66202	-3.50748	-1.66231	-2.44355	-1.6618	-4.35723	-1.65886	-19.6935	-1.65586	-122.151		-1.65895	-14.4851	-1.65895	-12.1488	-1.6588	-15.4904	-1.65885	-22.3911	-1.65589	-115.237	-1.65582	-643.542		-1.66133	-2.41665	-1.66129	-2.22161	-1.66085	-3.07733	-1.66059	-3.12152	-1.66098	-7.44606	-1.65785	-59.4552
-1.66066	-3.54188	-1.66066	-3.54188	-1.66148	-2.47038	-1.661	-4.39345	-1.65752	-19.7127	-1.65487	-122.091		-1.65786	-14.4652	-1.65786	-12.1321	-1.65779	-15.4964	-1.65783	-22.3813	-1.65487	-115.157	-1.65487	-643.106		-1.66033	-2.38253	-1.66009	-2.22733	-1.66008	-3.06593	-1.65991	-3.08936	-1.65983	-7.47435	-1.65704	-59.455
-1.65967	-3.51503	-1.65967	-3.51503	-1.65954	-2.46847	-1.66032	-4.36788	-1.6568	-19.6811	-1.65382	-122		-1.65687	-14.4517	-1.65687	-12.1207	-1.65689	-15.475	-1.65687	-22.3571	-1.65385	-115.101	-1.65388	-642.731		-1.65941	-2.4043	-1.65875	-2.19699	-1.65873	-3.04657	-1.65861	-3.11368	-1.6588	-7.44589	-1.65584	-59.4076
-1.65849	-3.51065	-1.65849	-3.51065	-1.65865	-2.43517	-1.65894	-4.36305	-1.65575	-19.6377	-1.6529	-121.91		-1.65585	-14.4613	-1.65585	-12.1288	-1.65583	-15.4692	-1.65588	-22.358	-1.65287	-114.992	-1.65284	-642.315		-1.65778	-2.39599	-1.65797	-2.22819	-1.6579	-3.07727	-1.65772	-3.10363	-1.65756	-7.45231	-1.65488	-59.3687
-1.65803	-3.54121	-1.65803	-3.54121	-1.65718	-2.47854	-1.65732	-4.39149	-1.65449	-19.6698	-1.65186	-121.854		-1.6548	-14.4451	-1.6548	-12.1152	-1.65477	-15.4726	-1.65481	-22.3271	-1.65183	-114.963	-1.65185	-641.935		-1.65697	-2.37555	-1.65743	-2.2022	-1.65671	-3.04677	-1.65719	-3.08517	-1.65696	-7.45761	-1.65396	-59.3498
-1.65662	-3.49626	-1.65662	-3.49626	-1.65704	-2.43795	-1.65673	-4.34573	-1.65378	-19.6369	-1.65086	-121.771		-1.6537	-14.448	-1.6537	-12.1177	-1.65422	-15.4352	-1.65392	-22.3322	-1.65089	-114.871	-1.65087	-641.525		-1.65642	-2.4059	-1.65634	-2.21478	-1.6561	-3.06673	-1.65609	-3.11423	-1.6561	-7.42526	-1.65288	-59.2746
-1.65565	-3.53035	-1.65565	-3.53035	-1.65555	-2.46198	-1.65517	-4.38029	-1.65283	-19.6545	-1.6499	-121.725		-1.65286	-14.4242	-1.65286	-12.0977	-1.6529	-15.4442	-1.65285	-22.3198	-1.64984	-114.785	-1.64987	-641.178		-1.65516	-2.37363	-1.65527	-2.22017	-1.65503	-3.05572	-1.65519	-3.07979	-1.65497	-7.45224	-1.65214	-59.2845
-1.65454	-3.50495	-1.65454	-3.50495	-1.65507	-2.46292	-1.65487	-4.35153	-1.65174	-19.6527	-1.64889	-121.613		-1.65184	-14.4129	-1.65184	-12.0882	-1.65188	-15.44	-1.65181	-22.2937	-1.6489	-114.752	-1.64885	-640.768		-1.65389	-2.3998	-1.65385	-2.19345	-1.6537	-3.03884	-1.65399	-3.10371	-1.65379	-7.42245	-1.65105	-59.2198
-1.65356	-3.49881	-1.65356	-3.49881	-1.65392	-2.42644	-1.65422	-4.35143	-1.65097	-19.59	-1.64793	-121.569		-1.65087	-14.4175	-1.65087	-12.0921	-1.65088	-15.4254	-1.65097	-22.2894	-1.64787	-114.658	-1.64786	-640.374		-1.65349	-2.38869	-1.65262	-2.223	-1.65304	-3.06599	-1.65267	-3.09329	-1.65285	-7.43359	-1.6499	-59.19
-1.65295	-3.52777	-1.65295	-3.52777	-1.65256	-2.47033	-1.65313	-4.37772	-1.64983	-19.6296	-1.64688	-121.483		-1.64996	-14.3973	-1.64996	-12.0751	-1.65	-15.4359	-1.64989	-22.2645	-1.64683	-114.567	-1.64685	-640.026		-1.65208	-2.37101	-1.65172	-2.19392	-1.65204	-3.03614	-1.65184	-3.07475	-1.65199	-7.43556	-1.64885	-59.1631
-1.65147	-3.48665	-1.65147	-3.48665	-1.65177	-2.43243	-1.65144	-4.33368	-1.64889	-19.5787	-1.64589	-121.396		-1.64886	-14.4025	-1.64886	-12.0795	-1.649	-15.3956	-1.64885	-22.2626	-1.64591	-114.553	-1.64589	-639.584		-1.65087	-2.3999	-1.65119	-2.20833	-1.65104	-3.05778	-1.65053	-3.10224	-1.65101	-7.40388	-1.64784	-59.0991
-1.65054	-3.52147	-1.65054	-3.52147	-1.65053	-2.45665	-1.65106	-4.36593	-1.6478	-19.5982	-1.64482	-121.324		-1.6479	-14.3825	-1.6479	-12.0627	-1.64799	-15.4093	-1.64799	-22.2433	-1.64488	-114.438	-1.64493	-639.21		-1.65016	-2.37023	-1.65018	-2.2143	-1.64983	-3.04708	-1.6498	-3.07126	-1.64979	-7.43195	-1.64696	-59.1045
-1.64992	-3.49459	-1.64992	-3.49459	-1.64981	-2.45424	-1.64969	-4.34196	-1.64681	-19.591	-1.64384	-121.198		-1.6471	-14.3768	-1.6471	-12.0579	-1.6468	-15.3917	-1.64684	-22.2241	-1.64386	-114.38	-1.64389	-638.8		-1.64958	-2.39164	-1.64917	-2.18573	-1.64858	-3.02759	-1.64869	-3.09334	-1.64899	-7.40219	-1.64615	-59.0402
-1.64876	-3.48805	-1.64876	-3.48805	-1.64825	-2.42331	-1.64858	-4.33498	-1.64595	-19.5125	-1.64285	-121.166		-1.64584	-14.3677	-1.64584	-12.0503	-1.64597	-15.3734	-1.64582	-22.2241	-1.64283	-114.289	-1.64289	-638.408		-1.64769	-2.38308	-1.64797	-2.21586	-1.64767	-3.05578	-1.64756	-3.08363	-1.64799	-7.41214	-1.64502	-59.0078
-1.64714	-3.52085	-1.64714	-3.52085	-1.64768	-2.46141	-1.64797	-4.36557	-1.6448	-19.5654	-1.64188	-121.129		-1.6449	-14.3601	-1.6449	-12.0439	-1.6449	-15.385	-1.64498	-22.1953	-1.64188	-114.24	-1.64187	-638.034		-1.64682	-2.36294	-1.64712	-2.1887	-1.64721	-3.02578	-1.64669	-3.06549	-1.64712	-7.41589	-1.64386	-58.986
-1.64678	-3.4747	-1.64678	-3.4747	-1.64724	-2.42204	-1.64701	-4.31869	-1.64386	-19.5234	-1.64088	-121.005		-1.64386	-14.3687	-1.64386	-12.0512	-1.64387	-15.3421	-1.64389	-22.1957	-1.64085	-114.165	-1.64084	-637.602		-1.64597	-2.39467	-1.64613	-2.2009	-1.64601	-3.04804	-1.64608	-3.09186	-1.64616	-7.38301	-1.64304	-58.9145
-1.64578	-3.50915	-1.64578	-3.50915	-1.64652	-2.44328	-1.64573	-4.35457	-1.64324	-19.5161	-1.63984	-120.996		-1.64281	-14.3383	-1.64281	-12.0257	-1.64296	-15.3706	-1.64279	-22.1725	-1.63985	-114.091	-1.63986	-637.219		-1.64499	-2.36185	-1.64518	-2.20711	-1.64528	-3.03685	-1.64473	-3.06049	-1.64492	-7.40767	-1.64191	-58.9203
-1.64467	-3.48225	-1.64467	-3.48225	-1.64463	-2.45062	-1.64496	-4.32802	-1.64166	-19.5259	-1.63885	-120.81		-1.64177	-14.3188	-1.64177	-12.0093	-1.64185	-15.3444	-1.64183	-22.1559	-1.63886	-114.023	-1.63886	-636.798		-1.64426	-2.38418	-1.64404	-2.17879	-1.64363	-3.01804	-1.64347	-3.08477	-1.644	-7.37912	-1.64089	-58.8637
-1.64397	-3.47651	-1.64397	-3.47651	-1.64452	-2.41496	-1.64392	-4.32587	-1.64101	-19.4764	-1.63785	-120.785		-1.64087	-14.3333	-1.64087	-12.0215	-1.64086	-15.3325	-1.64094	-22.1621	-1.63781	-113.941	-1.63785	-636.365		-1.64293	-2.37616	-1.64239	-2.20857	-1.64276	-3.04922	-1.64239	-3.07321	-1.64301	-7.38812	-1.63998	-58.8243
-1.6429	-3.50777	-1.6429	-3.50777	-1.64272	-2.45501	-1.64251	-4.35136	-1.63987	-19.4982	-1.63675	-120.696		-1.63978	-14.3143	-1.63978	-12.0055	-1.64	-15.3413	-1.63986	-22.1279	-1.63682	-113.879	-1.63673	-636.017		-1.64191	-2.35751	-1.64206	-2.18058	-1.64171	-3.01562	-1.64182	-3.05721	-1.64201	-7.39324	-1.63917	-58.7964
-1.64203	-3.46218	-1.64203	-3.46218	-1.64208	-2.416	-1.64261	-4.30535	-1.63883	-19.4595	-1.63584	-120.609		-1.63888	-14.315	-1.63888	-12.0061	-1.63888	-15.308	-1.63877	-22.1226	-1.63577	-113.819	-1.63577	-635.593		-1.64129	-2.3875	-1.64078	-2.19557	-1.64065	-3.03633	-1.64108	-3.08658	-1.64097	-7.35896	-1.63787	-58.7341
-1.64074	-3.496	-1.64074	-3.496	-1.64109	-2.43884	-1.64032	-4.34026	-1.63787	-19.4727	-1.63487	-120.538		-1.63778	-14.3049	-1.63778	-11.9976	-1.63789	-15.3174	-1.63795	-22.1076	-1.6348	-113.764	-1.63482	-635.231		-1.64012	-2.35317	-1.64004	-2.20077	-1.63948	-3.02973	-1.63966	-3.05051	-1.6396	-7.38643	-1.63687	-58.7304
-1.64003	-3.47157	-1.64003	-3.47157	-1.63971	-2.44221	-1.63983	-4.31565	-1.63683	-19.4674	-1.63379	-120.447		-1.63683	-14.2911	-1.63683	-11.9861	-1.63682	-15.2942	-1.63675	-22.088	-1.63381	-113.705	-1.63381	-634.791		-1.63927	-2.37706	-1.63891	-2.1714	-1.63872	-3.00954	-1.63902	-3.07452	-1.63871	-7.35651	-1.63586	-58.6753
-1.63892	-3.46648	-1.63892	-3.46648	-1.63854	-2.40327	-1.63907	-4.30768	-1.63577	-19.4052	-1.63282	-120.404		-1.63569	-14.2866	-1.63569	-11.9823	-1.63587	-15.2886	-1.63578	-22.0827	-1.63285	-113.585	-1.63282	-634.397		-1.63795	-2.36733	-1.63773	-2.20263	-1.63747	-3.0378	-1.63831	-3.06513	-1.63782	-7.36504	-1.63492	-58.6432
-1.63795	-3.49398	-1.63795	-3.49398	-1.63828	-2.44822	-1.63751	-4.33816	-1.63474	-19.4396	-1.63174	-120.347		-1.63485	-14.2695	-1.63485	-11.9679	-1.63473	-15.2913	-1.63481	-22.0619	-1.6318	-113.551	-1.63185	-634.06		-1.63715	-2.34928	-1.63696	-2.17302	-1.63705	-3.00656	-1.63698	-3.04773	-1.63649	-7.36971	-1.63399	-58.6249
-1.63715	-3.45396	-1.63715	-3.45396	-1.63704	-2.40714	-1.63662	-4.29089	-1.63369	-19.3973	-1.63085	-120.24		-1.63378	-14.2845	-1.63378	-11.9805	-1.63388	-15.2603	-1.63376	-22.0527	-1.63083	-113.457	-1.63084	-633.609		-1.63612	-2.37746	-1.63596	-2.18795	-1.63606	-3.02703	-1.63595	-3.07695	-1.63587	-7.33585	-1.63282	-58.5628
-1.63601	-3.4848	-1.63601	-3.4848	-1.63615	-2.43229	-1.63598	-4.32775	-1.63291	-19.4122	-1.62981	-120.168		-1.63284	-14.2536	-1.63284	-11.9546	-1.63282	-15.2743	-1.63274	-22.045	-1.62977	-113.36	-1.62984	-633.229		-1.63506	-2.34644	-1.63479	-2.19395	-1.63481	-3.01779	-1.63465	-3.0405	-1.63423	-7.36531	-1.63189	-58.5367
-1.63511	-3.46215	-1.63511	-3.46215	-1.63453	-2.43439	-1.63466	-4.29986	-1.63175	-19.3954	-1.62881	-120.059		-1.63189	-14.2457	-1.63189	-11.948	-1.63193	-15.2457	-1.63174	-22.0251	-1.62878	-113.342	-1.62881	-632.813		-1.63395	-2.37079	-1.63383	-2.1647	-1.63413	-2.99797	-1.63396	-3.06647	-1.63374	-7.33511	-1.63091	-58.4934
-1.63385	-3.45355	-1.63385	-3.45355	-1.63358	-2.397	-1.6342	-4.29822	-1.6307	-19.3619	-1.62775	-120.005		-1.63081	-14.2584	-1.63081	-11.9586	-1.63094	-15.2368	-1.63073	-22.018	-1.6278	-113.232	-1.62782	-632.409		-1.63311	-2.3599	-1.63282	-2.19258	-1.63279	-3.02885	-1.63321	-3.05231	-1.6331	-7.34485	-1.62999	-58.4526
-1.63219	-3.48541	-1.63219	-3.48541	-1.63268	-2.44021	-1.63266	-4.32421	-1.62986	-19.3914	-1.62681	-119.912		-1.62977	-14.2279	-1.62977	-11.9331	-1.62972	-15.2406	-1.62988	-21.9865	-1.62678	-113.169	-1.62689	-632.055		-1.63224	-2.34404	-1.63204	-2.1683	-1.6323	-2.99537	-1.63211	-3.03672	-1.6314	-7.34724	-1.62895	-58.4374
-1.63149	-3.44266	-1.63149	-3.44266	-1.63167	-2.39814	-1.63157	-4.28149	-1.62882	-19.3333	-1.62586	-119.827		-1.62876	-14.2353	-1.62876	-11.9392	-1.62881	-15.2112	-1.62868	-21.986	-1.62581	-113.095	-1.62585	-631.616		-1.63138	-2.37427	-1.63097	-2.18123	-1.63129	-3.01726	-1.6307	-3.06642	-1.63082	-7.31554	-1.62788	-58.3678
-1.63064	-3.47726	-1.63064	-3.47726	-1.63024	-2.42481	-1.63053	-4.31356	-1.62784	-19.348	-1.62485	-119.792		-1.62791	-14.2144	-1.62791	-11.9217	-1.62774	-15.2338	-1.62774	-21.9728	-1.6248	-113.027	-1.62483	-631.234		-1.63041	-2.33961	-1.62985	-2.18763	-1.62984	-3.0078	-1.6295	-3.03098	-1.62982	-7.3439	-1.62682	-58.3615
-1.6297	-3.45084	-1.6297	-3.45084	-1.62991	-2.42661	-1.62993	-4.28721	-1.62681	-19.3484	-1.6238	-119.683		-1.62683	-14.2104	-1.62683	-11.9184	-1.62678	-15.2068	-1.62676	-21.9448	-1.62382	-112.977	-1.62381	-630.821		-1.62911	-2.36136	-1.62904	-2.15642	-1.62905	-2.98913	-1.62896	-3.05503	-1.62875	-7.31277	-1.62606	-58.309
-1.62848	-3.44701	-1.62848	-3.44701	-1.62883	-2.39087	-1.6284	-4.28363	-1.62617	-19.2922	-1.6228	-119.648		-1.62589	-14.2125	-1.62589	-11.9202	-1.62584	-15.191	-1.62587	-21.945	-1.62278	-112.883	-1.62279	-630.441		-1.62818	-2.35394	-1.62753	-2.18945	-1.62826	-3.01918	-1.62789	-3.04449	-1.62766	-7.32232	-1.62476	-58.2767
-1.62744	-3.4779	-1.62744	-3.4779	-1.62829	-2.43342	-1.62766	-4.3117	-1.62482	-19.3159	-1.62179	-119.524		-1.62476	-14.1984	-1.62476	-11.9083	-1.62467	-15.2012	-1.62486	-21.9261	-1.62184	-112.805	-1.62182	-630.092		-1.62671	-2.33589	-1.62692	-2.16362	-1.62661	-2.98739	-1.62684	-3.02719	-1.6267	-7.32554	-1.62396	-58.257
-1.627	-3.43044	-1.627	-3.43044	-1.6269	-2.39271	-1.62687	-4.26505	-1.62361	-19.2749	-1.6208	-119.416		-1.62362	-14.2003	-1.62362	-11.9099	-1.62396	-15.1535	-1.62363	-21.9217	-1.62081	-112.749	-1.62081	-629.639		-1.6263	-2.36714	-1.62576	-2.17516	-1.62615	-3.00663	-1.62593	-3.05732	-1.62583	-7.29275	-1.62286	-58.1904
-1.62583	-3.46612	-1.62583	-3.46612	-1.62563	-2.41806	-1.62598	-4.30325	-1.62252	-19.2833	-1.61978	-119.401		-1.62274	-14.176	-1.62274	-11.8895	-1.62292	-15.1774	-1.62281	-21.8991	-1.61976	-112.664	-1.6198	-629.268		-1.62485	-2.33079	-1.62434	-2.17954	-1.62525	-2.99918	-1.62529	-3.02218	-1.62506	-7.32481	-1.62181	-58.1755
-1.62512	-3.44087	-1.62512	-3.44087	-1.62479	-2.41637	-1.6251	-4.27434	-1.6216	-19.2833	-1.6188	-119.299		-1.62193	-14.1655	-1.62193	-11.8807	-1.62192	-15.1495	-1.62185	-21.8802	-1.61879	-112.628	-1.61884	-628.831		-1.62419	-2.35527	-1.62386	-2.15092	-1.62396	-2.97876	-1.62418	-3.04607	-1.62339	-7.29146	-1.62089	-58.1273
-1.62411	-3.43332	-1.62411	-3.43332	-1.62421	-2.38111	-1.62388	-4.26984	-1.62085	-19.2313	-1.6178	-119.226		-1.62075	-14.1783	-1.62075	-11.8915	-1.62077	-15.1412	-1.62067	-21.8915	-1.61778	-112.527	-1.61781	-628.411		-1.62336	-2.3486	-1.62274	-2.18149	-1.62304	-3.0083	-1.62307	-3.03203	-1.62261	-7.3018	-1.61984	-58.0938
-1.62294	-3.46504	-1.62294	-3.46504	-1.62311	-2.4276	-1.6223	-4.29862	-1.61938	-19.267	-1.61684	-119.181		-1.61981	-14.1512	-1.61981	-11.8688	-1.61974	-15.1502	-1.62	-21.8535	-1.6168	-112.468	-1.61679	-628.066		-1.62235	-2.32899	-1.62184	-2.15466	-1.62208	-2.97667	-1.62161	-3.0174	-1.62226	-7.30504	-1.61884	-58.0792
-1.62108	-3.42178	-1.62108	-3.42178	-1.62209	-2.38475	-1.62146	-4.25433	-1.61873	-19.2208	-1.61579	-119.077		-1.6186	-14.1591	-1.6186	-11.8753	-1.61869	-15.1212	-1.61878	-21.8565	-1.61581	-112.392	-1.61583	-627.65		-1.62131	-2.35907	-1.62121	-2.16776	-1.62073	-2.99668	-1.62077	-3.04824	-1.62078	-7.27255	-1.61787	-58.0126
-1.62119	-3.45147	-1.62119	-3.45147	-1.6214	-2.40712	-1.62046	-4.28709	-1.6176	-19.2283	-1.61477	-119.064		-1.61777	-14.1394	-1.61777	-11.8589	-1.61774	-15.1338	-1.61766	-21.8345	-1.61476	-112.309	-1.61484	-627.265		-1.62011	-2.32641	-1.61965	-2.17149	-1.61986	-2.98852	-1.61955	-3.01253	-1.61991	-7.29888	-1.61673	-58.0117
-1.6198	-3.42805	-1.6198	-3.42805	-1.61951	-2.41176	-1.61995	-4.26131	-1.61696	-19.2233	-1.61376	-118.933		-1.61688	-14.1304	-1.61688	-11.8513	-1.61675	-15.1074	-1.61686	-21.8058	-1.6138	-112.266	-1.61379	-626.882		-1.61925	-2.34981	-1.61883	-2.14356	-1.61873	-2.96858	-1.61856	-3.03629	-1.61899	-7.26974	-1.61594	-57.9441
-1.61882	-3.42411	-1.61882	-3.42411	-1.61886	-2.37631	-1.61828	-4.25936	-1.61567	-19.1974	-1.6128	-118.865		-1.61579	-14.1379	-1.61579	-11.8576	-1.61601	-15.098	-1.61571	-21.8209	-1.61277	-112.168	-1.61276	-626.434		-1.61849	-2.33778	-1.61807	-2.17393	-1.61784	-2.99687	-1.61814	-3.02329	-1.6179	-7.27899	-1.61512	-57.8997
-1.61733	-3.45249	-1.61733	-3.45249	-1.61814	-2.42006	-1.61847	-4.2843	-1.61489	-19.2035	-1.61175	-118.792		-1.61476	-14.1002	-1.61476	-11.826	-1.61474	-15.1042	-1.61471	-21.7902	-1.61183	-112.107	-1.61183	-626.086		-1.61724	-2.31992	-1.61698	-2.14742	-1.61713	-2.96638	-1.61672	-3.00877	-1.61725	-7.28059	-1.61408	-57.8993
-1.61672	-3.40888	-1.61672	-3.40888	-1.61664	-2.37711	-1.61661	-4.23931	-1.61411	-19.1565	-1.61083	-118.709		-1.61376	-14.1074	-1.61376	-11.832	-1.6139	-15.0735	-1.61378	-21.786	-1.61086	-112.034	-1.61086	-625.654		-1.61642	-2.35133	-1.61582	-2.15852	-1.61609	-2.98554	-1.61545	-3.03876	-1.61579	-7.2475	-1.61289	-57.8345
-1.61593	-3.44262	-1.61593	-3.44262	-1.6157	-2.40109	-1.61603	-4.27515	-1.61305	-19.1655	-1.60986	-118.661		-1.61286	-14.0894	-1.61286	-11.8169	-1.61285	-15.0724	-1.61292	-21.7615	-1.60982	-111.955	-1.60986	-625.233		-1.61515	-2.31645	-1.61484	-2.16805	-1.61481	-2.9778	-1.61448	-3.00275	-1.61492	-7.27756	-1.61196	-57.8307
-1.6148	-3.41951	-1.6148	-3.41951	-1.61455	-2.40816	-1.61425	-4.2494	-1.61143	-19.1663	-1.6088	-118.539		-1.61177	-14.0965	-1.61177	-11.8229	-1.61184	-15.0633	-1.61185	-21.7448	-1.60881	-111.904	-1.60884	-624.831		-1.61396	-2.3398	-1.61376	-2.1386	-1.61408	-2.95794	-1.61385	-3.02786	-1.61397	-7.24933	-1.61089	-57.7779
-1.61423	-3.41098	-1.61423	-3.41098	-1.61397	-2.36764	-1.61403	-4.24323	-1.61087	-19.1153	-1.60785	-118.467		-1.61082	-14.095	-1.61082	-11.8216	-1.61086	-15.0444	-1.61082	-21.7464	-1.6078	-111.831	-1.60785	-624.451		-1.61335	-2.33074	-1.61268	-2.16725	-1.61284	-2.98474	-1.61262	-3.01427	-1.61283	-7.2576	-1.60999	-57.7331
-1.61277	-3.43768	-1.61277	-3.43768	-1.61297	-2.40808	-1.61254	-4.27182	-1.60965	-19.1317	-1.60685	-118.384		-1.60988	-14.0703	-1.60988	-11.8009	-1.60988	-15.0565	-1.60978	-21.7175	-1.60684	-111.754	-1.60687	-624.068		-1.61214	-2.31264	-1.61204	-2.14124	-1.61166	-2.95519	-1.61192	-3.00112	-1.61215	-7.26267	-1.60884	-57.7335
-1.61185	-3.39894	-1.61185	-3.39894	-1.61204	-2.37367	-1.61185	-4.22777	-1.60861	-19.1045	-1.6058	-118.289		-1.60887	-14.0772	-1.60887	-11.8066	-1.60882	-15.0287	-1.6088	-21.717	-1.6058	-111.681	-1.60583	-623.606		-1.61074	-2.34475	-1.61082	-2.15273	-1.61123	-2.97678	-1.61053	-3.03151	-1.61091	-7.22654	-1.60778	-57.6468
-1.61113	-3.43135	-1.61113	-3.43135	-1.61048	-2.39372	-1.61091	-4.26039	-1.60762	-19.1273	-1.6048	-118.256		-1.60779	-14.058	-1.60779	-11.7906	-1.60792	-15.0403	-1.60785	-21.7024	-1.60485	-111.594	-1.60489	-623.234		-1.60999	-2.30944	-1.6102	-2.15967	-1.60956	-2.96827	-1.60973	-2.99395	-1.60943	-7.25651	-1.6068	-57.6466
-1.61042	-3.4093	-1.61042	-3.4093	-1.61014	-2.4013	-1.61014	-4.23524	-1.60681	-19.1205	-1.6038	-118.128		-1.60683	-14.0491	-1.60683	-11.7831	-1.60684	-15.0111	-1.60687	-21.6872	-1.60381	-111.533	-1.6038	-622.834		-1.60949	-2.33407	-1.6084	-2.13156	-1.60923	-2.94722	-1.60906	-3.01875	-1.60894	-7.22661	-1.60572	-57.5951
-1.60842	-3.39855	-1.60842	-3.39855	-1.60869	-2.35693	-1.60845	-4.22896	-1.60575	-19.056	-1.60282	-118.11		-1.60582	-14.0468	-1.60582	-11.7812	-1.60592	-15.0001	-1.60588	-21.6794	-1.60285	-111.454	-1.60283	-622.444		-1.60805	-2.32451	-1.60759	-2.16276	-1.60775	-2.97588	-1.60772	-3.00723	-1.6083	-7.23456	-1.60492	-57.5541
-1.60715	-3.43071	-1.60715	-3.43071	-1.60826	-2.4039	-1.60812	-4.2588	-1.60471	-19.0841	-1.6018	-118.003		-1.60493	-14.0272	-1.60493	-11.7647	-1.60493	-15.0041	-1.60487	-21.6522	-1.60184	-111.411	-1.60181	-622.074		-1.60697	-2.30425	-1.60679	-2.13444	-1.607	-2.94792	-1.607	-2.98918	-1.60668	-7.23982	-1.60406	-57.542
-1.60711	-3.38769	-1.60711	-3.38769	-1.60659	-2.36374	-1.60689	-4.21181	-1.604	-19.0324	-1.60079	-117.94		-1.6039	-14.0268	-1.6039	-11.7644	-1.60369	-14.9879	-1.60388	-21.6489	-1.6008	-111.34	-1.60077	-621.67		-1.60598	-2.33574	-1.60584	-2.14601	-1.60602	-2.9683	-1.60588	-3.01914	-1.60583	-7.20719	-1.60289	-57.4878
-1.60599	-3.41966	-1.60599	-3.41966	-1.60607	-2.38166	-1.60585	-4.24643	-1.60301	-19.0575	-1.59981	-117.887		-1.60292	-14.0048	-1.60292	-11.746	-1.60276	-14.9876	-1.60292	-21.6259	-1.59979	-111.246	-1.59984	-621.268		-1.60517	-2.30351	-1.60507	-2.15489	-1.60507	-2.9578	-1.60501	-2.98572	-1.60468	-7.23383	-1.60187	-57.46
-1.60482	-3.39873	-1.60482	-3.39873	-1.60447	-2.39168	-1.60495	-4.2242	-1.60173	-19.0378	-1.59879	-117.777		-1.60182	-14.0048	-1.60182	-11.7459	-1.60188	-14.958	-1.60194	-21.6102	-1.59883	-111.198	-1.59882	-620.877		-1.60424	-2.32486	-1.60367	-2.12487	-1.60386	-2.93833	-1.60372	-3.00912	-1.604	-7.20343	-1.60082	-57.4099
-1.60375	-3.38859	-1.60375	-3.38859	-1.60395	-2.35195	-1.60361	-4.21854	-1.60066	-19.0006	-1.59778	-117.74		-1.60084	-14.005	-1.60084	-11.7461	-1.60078	-14.9547	-1.60079	-21.6089	-1.59779	-111.13	-1.59783	-620.453		-1.60319	-2.31835	-1.60278	-2.15464	-1.60302	-2.96666	-1.6025	-2.99914	-1.60319	-7.21306	-1.59978	-57.3736
-1.60272	-3.41965	-1.60272	-3.41965	-1.60324	-2.39369	-1.60337	-4.24349	-1.59957	-19.0347	-1.59676	-117.66		-1.59982	-13.9895	-1.59982	-11.7331	-1.59973	-14.9635	-1.59971	-21.5789	-1.59682	-111.059	-1.59679	-620.062		-1.6018	-2.29875	-1.60155	-2.12773	-1.60199	-2.93606	-1.60156	-2.98012	-1.60192	-7.21817	-1.59885	-57.36
-1.60169	-3.37421	-1.60169	-3.37421	-1.60182	-2.35442	-1.60193	-4.20213	-1.59845	-18.9819	-1.59577	-117.559		-1.59873	-13.9947	-1.59873	-11.7375	-1.59866	-14.9353	-1.59879	-21.5743	-1.59578	-110.996	-1.5958	-619.671		-1.60113	-2.3273	-1.6006	-2.13914	-1.60087	-2.95741	-1.60093	-3.0094	-1.60068	-7.186	-1.59786	-57.2997
-1.60102	-3.41024	-1.60102	-3.41024	-1.60068	-2.37792	-1.60103	-4.2338	-1.59779	-18.9718	-1.59481	-117.484		-1.5977	-13.966	-1.5977	-11.7134	-1.59774	-14.9359	-1.59772	-21.5607	-1.59476	-110.904	-1.59475	-619.283		-1.59995	-2.29557	-1.59932	-2.14873	-1.5999	-2.94844	-1.59978	-2.97571	-1.59992	-7.21257	-1.59692	-57.2813
-1.59945	-3.3849	-1.59945	-3.3849	-1.59972	-2.38489	-1.60006	-4.20905	-1.59642	-18.9852	-1.59382	-117.38		-1.59673	-13.9534	-1.59673	-11.7028	-1.59678	-14.9249	-1.59673	-21.5399	-1.5938	-110.875	-1.59378	-618.875		-1.5991	-2.32051	-1.59891	-2.11816	-1.59878	-2.92778	-1.59919	-2.99755	-1.59885	-7.1831	-1.59574	-57.2331
-1.59842	-3.37825	-1.59842	-3.37825	-1.59881	-2.3432	-1.59825	-4.20331	-1.59614	-18.9449	-1.59277	-117.344		-1.59582	-13.9728	-1.59582	-11.7191	-1.59586	-14.912	-1.59577	-21.5395	-1.59276	-110.729	-1.59279	-618.461		-1.59808	-2.31212	-1.59786	-2.14824	-1.5979	-2.95614	-1.59771	-2.98867	-1.59775	-7.18911	-1.59481	-57.1964
-1.59859	-3.40873	-1.59859	-3.40873	-1.59706	-2.38791	-1.59784	-4.23044	-1.59458	-18.9647	-1.59177	-117.274		-1.59474	-13.936	-1.59474	-11.6882	-1.59491	-14.9126	-1.59493	-21.5143	-1.59182	-110.7	-1.59182	-618.102		-1.59697	-2.2921	-1.59657	-2.1203	-1.59695	-2.92831	-1.59671	-2.9714	-1.59707	-7.19791	-1.59396	-57.1859
-1.59674	-3.36444	-1.59674	-3.36444	-1.59664	-2.34801	-1.59683	-4.189	-1.59372	-18.921	-1.59074	-117.131		-1.59385	-13.9469	-1.59385	-11.6974	-1.59368	-14.887	-1.5938	-21.5151	-1.59077	-110.626	-1.5908	-617.631		-1.59604	-2.323	-1.59581	-2.13146	-1.59602	-2.94599	-1.59563	-3.00166	-1.59577	-7.16202	-1.59275	-57.1242
-1.59581	-3.40136	-1.59581	-3.40136	-1.59582	-2.37047	-1.59587	-4.21944	-1.59267	-18.9484	-1.58978	-117.12		-1.59275	-13.9289	-1.59275	-11.6823	-1.59282	-14.8913	-1.59279	-21.4958	-1.58979	-110.553	-1.58977	-617.249		-1.5951	-2.28807	-1.59472	-2.14166	-1.59457	-2.93706	-1.59474	-2.96734	-1.59484	-7.19094	-1.59193	-57.1012
-1.59443	-3.37572	-1.59443	-3.37572	-1.59523	-2.37545	-1.59453	-4.19653	-1.59179	-18.923	-1.58881	-116.982		-1.59186	-13.921	-1.59186	-11.6757	-1.59181	-14.8749	-1.59169	-21.4719	-1.58876	-110.487	-1.58878	-616.876		-1.59427	-2.31478	-1.5938	-2.11155	-1.59366	-2.91778	-1.59373	-2.99011	-1.59436	-7.16259	-1.59068	-57.0572
-1.59384	-3.36826	-1.59384	-3.36826	-1.59345	-2.3384	-1.59395	-4.18806	-1.59086	-18.8647	-1.58779	-116.915		-1.59082	-13.9302	-1.59082	-11.6834	-1.59069	-14.8664	-1.59075	-21.4767	-1.58781	-110.385	-1.58782	-616.496		-1.59342	-2.30263	-1.59272	-2.14428	-1.5927	-2.94606	-1.59307	-2.9805	-1.59295	-7.17015	-1.58986	-57.0165
-1.59286	-3.39683	-1.59286	-3.39683	-1.59269	-2.37975	-1.59234	-4.21631	-1.58989	-18.9098	-1.58684	-116.845		-1.58981	-13.8979	-1.58981	-11.6563	-1.58974	-14.8778	-1.58993	-21.4453	-1.58681	-110.354	-1.58684	-616.115		-1.59211	-2.28432	-1.5916	-2.11495	-1.59169	-2.91789	-1.59184	-2.96276	-1.59205	-7.17582	-1.58878	-57.0122
-1.59203	-3.35191	-1.59203	-3.35191	-1.59151	-2.34108	-1.59164	-4.17635	-1.58873	-18.864	-1.58578	-116.74		-1.58882	-13.908	-1.58882	-11.6647	-1.58876	-14.8409	-1.58875	-21.4425	-1.58584	-110.278	-1.58583	-615.689		-1.59101	-2.31377	-1.59062	-2.12409	-1.59093	-2.93647	-1.59101	-2.99181	-1.59116	-7.14296	-1.58775	-56.9399
-1.59116	-3.38882	-1.59116	-3.38882	-1.59076	-2.36089	-1.59067	-4.2091	-1.58812	-18.8795	-1.58484	-116.699		-1.58773	-13.8971	-1.58773	-11.6556	-1.58759	-14.849	-1.58781	-21.4259	-1.58479	-110.204	-1.5848	-615.29		-1.58989	-2.28296	-1.58971	-2.13416	-1.58939	-2.92785	-1.58972	-2.95761	-1.59012	-7.17087	-1.58679	-56.9262
-1.58965	-3.36317	-1.58965	-3.36317	-1.58925	-2.36823	-1.58972	-4.18566	-1.58681	-18.858	-1.58381	-116.578		-1.58679	-13.8796	-1.58679	-11.6409	-1.58672	-14.8278	-1.58685	-21.3957	-1.5838	-110.157	-1.5838	-614.91		-1.58919	-2.30603	-1.58875	-2.10515	-1.58851	-2.90827	-1.58872	-2.98082	-1.58899	-7.13878	-1.58578	-56.882
-1.58895	-3.35622	-1.58895	-3.35622	-1.58898	-2.32985	-1.58864	-4.1768	-1.58579	-18.8369	-1.58284	-116.521		-1.58593	-13.8759	-1.58593	-11.6378	-1.58575	-14.8135	-1.58569	-21.4095	-1.58276	-110.086	-1.58281	-614.497		-1.58862	-2.29509	-1.58757	-2.13577	-1.58728	-2.93778	-1.58758	-2.97085	-1.58769	-7.14831	-1.58468	-56.8336
-1.58799	-3.38583	-1.58799	-3.38583	-1.58832	-2.37108	-1.58807	-4.20384	-1.58485	-18.8373	-1.58182	-116.466		-1.58477	-13.8647	-1.58477	-11.6285	-1.58479	-14.8262	-1.5849	-21.3783	-1.58179	-109.993	-1.58181	-614.109		-1.58739	-2.2785	-1.58659	-2.10741	-1.5867	-2.90737	-1.58681	-2.95466	-1.58722	-7.1542	-1.58401	-56.8292
-1.58711	-3.34383	-1.58711	-3.34383	-1.58695	-2.33358	-1.58661	-4.16191	-1.58358	-18.8195	-1.58076	-116.344		-1.58385	-13.8688	-1.58385	-11.6319	-1.5837	-14.7929	-1.58365	-21.3694	-1.58078	-109.946	-1.58078	-613.697		-1.58645	-2.30663	-1.58566	-2.11757	-1.58551	-2.92716	-1.58592	-2.98241	-1.58577	-7.11977	-1.58278	-56.7551
-1.5853	-3.37759	-1.5853	-3.37759	-1.58571	-2.35401	-1.58537	-4.19447	-1.58276	-18.8225	-1.57977	-116.304		-1.58272	-13.848	-1.58272	-11.6145	-1.58258	-14.805	-1.58277	-21.3593	-1.57982	-109.856	-1.57976	-613.324		-1.58535	-2.27473	-1.58432	-2.13028	-1.58463	-2.91767	-1.58477	-2.94813	-1.58486	-7.14828	-1.58186	-56.7455
-1.58507	-3.35231	-1.58507	-3.35231	-1.58497	-2.36176	-1.5844	-4.17003	-1.5819	-18.8168	-1.5788	-116.218		-1.58191	-13.8353	-1.58191	-11.6038	-1.58175	-14.7728	-1.58164	-21.3368	-1.57876	-109.815	-1.5788	-612.955		-1.58395	-2.29688	-1.58362	-2.09774	-1.58375	-2.89933	-1.58406	-2.97068	-1.58403	-7.11826	-1.58088	-56.6962
-1.58392	-3.34436	-1.58392	-3.34436	-1.58377	-2.31926	-1.584	-4.16291	-1.58061	-18.753	-1.57782	-116.174		-1.58068	-13.8423	-1.58068	-11.6097	-1.5807	-14.7739	-1.5808	-21.3426	-1.57773	-109.737	-1.5778	-612.525		-1.58362	-2.28818	-1.58236	-2.12781	-1.58264	-2.92733	-1.58276	-2.95953	-1.58267	-7.12578	-1.57983	-56.6596
-1.58208	-3.37725	-1.58208	-3.37725	-1.58264	-2.36458	-1.58295	-4.19285	-1.57977	-18.7902	-1.57683	-116.063		-1.5798	-13.8257	-1.5798	-11.5957	-1.57971	-14.7811	-1.57977	-21.317	-1.57674	-109.681	-1.57682	-612.119		-1.582	-2.26997	-1.58176	-2.09989	-1.58183	-2.89643	-1.58168	-2.94434	-1.58147	-7.13287	-1.57893	-56.641
-1.58201	-3.33297	-1.58201	-3.33297	-1.5817	-2.32601	-1.58167	-4.1482	-1.57852	-18.7609	-1.57588	-115.958		-1.57871	-13.8231	-1.57871	-11.5936	-1.57864	-14.7612	-1.57866	-21.3066	-1.57577	-109.604	-1.57577	-611.719		-1.58109	-2.2983	-1.58034	-2.11091	-1.58065	-2.91661	-1.58079	-2.97318	-1.5808	-7.10103	-1.57776	-56.5837
-1.58097	-3.36681	-1.58097	-3.36681	-1.58103	-2.34739	-1.5811	-4.18109	-1.57767	-18.7602	-1.57483	-115.936		-1.57771	-13.8098	-1.57771	-11.5824	-1.57764	-14.7615	-1.57763	-21.2962	-1.57477	-109.49	-1.57482	-611.309		-1.5799	-2.26708	-1.57987	-2.1222	-1.5796	-2.91002	-1.57985	-2.94013	-1.58011	-7.12893	-1.57708	-56.5773
-1.58014	-3.33961	-1.58014	-3.33961	-1.57964	-2.35191	-1.58009	-4.15635	-1.57648	-18.7497	-1.57376	-115.823		-1.57659	-13.8004	-1.57659	-11.5745	-1.57669	-14.7343	-1.57686	-21.2702	-1.57373	-109.482	-1.57377	-610.921		-1.57938	-2.29049	-1.57864	-2.09201	-1.57858	-2.89004	-1.57921	-2.9647	-1.57893	-7.09743	-1.57562	-56.5261
-1.57895	-3.33466	-1.57895	-3.33466	-1.5788	-2.31662	-1.57895	-4.14971	-1.57588	-18.6992	-1.57283	-115.754		-1.57583	-13.817	-1.57583	-11.5885	-1.57578	-14.7196	-1.57574	-21.2701	-1.57285	-109.357	-1.57282	-610.528		-1.57808	-2.28091	-1.57787	-2.12054	-1.57783	-2.91811	-1.57783	-2.95007	-1.57768	-7.10538	-1.57485	-56.4701
-1.57777	-3.36636	-1.57777	-3.36636	-1.57761	-2.35535	-1.57807	-4.17739	-1.57498	-18.7259	-1.57186	-115.677		-1.57483	-13.7682	-1.57483	-11.5475	-1.57479	-14.7297	-1.57475	-21.2447	-1.57181	-109.295	-1.57186	-610.131		-1.57695	-2.26124	-1.57689	-2.0949	-1.57674	-2.88802	-1.57742	-2.93319	-1.57677	-7.1112	-1.57401	-56.4804
-1.57702	-3.32113	-1.57702	-3.32113	-1.57669	-2.31977	-1.57646	-4.13493	-1.57372	-18.6957	-1.57079	-115.577		-1.57377	-13.791	-1.57377	-11.5666	-1.57377	-14.7095	-1.5738	-21.2414	-1.5708	-109.247	-1.57087	-609.694		-1.57604	-2.29264	-1.57569	-2.10397	-1.576	-2.90843	-1.57575	-2.96597	-1.57597	-7.08054	-1.57285	-56.393
-1.57566	-3.35475	-1.57566	-3.35475	-1.57606	-2.33937	-1.5756	-4.16766	-1.57264	-18.69	-1.56978	-115.531		-1.57289	-13.7621	-1.57289	-11.5424	-1.57283	-14.7073	-1.57287	-21.2202	-1.56983	-109.164	-1.56986	-609.332		-1.57497	-2.25903	-1.5742	-2.11483	-1.57493	-2.89691	-1.57465	-2.92842	-1.57511	-7.10689	-1.57196	-56.3786
-1.57481	-3.33363	-1.57481	-3.33363	-1.57486	-2.34684	-1.57496	-4.14339	-1.57179	-18.7038	-1.56883	-115.405		-1.57171	-13.7566	-1.57171	-11.5377	-1.57173	-14.6898	-1.57175	-21.1992	-1.56884	-109.086	-1.56883	-608.953		-1.57421	-2.28174	-1.57378	-2.08487	-1.57379	-2.88033	-1.5737	-2.95508	-1.57403	-7.07497	-1.57089	-56.3331
-1.57388	-3.32303	-1.57388	-3.32303	-1.57398	-2.30689	-1.57371	-4.13668	-1.57089	-18.6459	-1.56783	-115.382		-1.57068	-13.7536	-1.57068	-11.5352	-1.57071	-14.685	-1.57077	-21.201	-1.56785	-109.007	-1.56782	-608.517		-1.57299	-2.27377	-1.57275	-2.11725	-1.57291	-2.90789	-1.57267	-2.93976	-1.57305	-7.08294	-1.57001	-56.2948
-1.57257	-3.35391	-1.57257	-3.35391	-1.57237	-2.35	-1.57264	-4.16808	-1.56969	-18.6683	-1.56687	-115.343		-1.56982	-13.7387	-1.56982	-11.5227	-1.56993	-14.6897	-1.56992	-21.1766	-1.56682	-108.955	-1.56682	-608.106		-1.57185	-2.25622	-1.57187	-2.08678	-1.57191	-2.87729	-1.57178	-2.92643	-1.57218	-7.08964	-1.56892	-56.2861
-1.57183	-3.30867	-1.57183	-3.30867	-1.57212	-2.31114	-1.57227	-4.12027	-1.56894	-18.6221	-1.56585	-115.21		-1.56872	-13.7485	-1.56872	-11.531	-1.56876	-14.6492	-1.56872	-21.1692	-1.56581	-108.846	-1.56582	-607.705		-1.57135	-2.28649	-1.5707	-2.09798	-1.57068	-2.89679	-1.57133	-2.95472	-1.57082	-7.05903	-1.56785	-56.2256
-1.57108	-3.34349	-1.57108	-3.34349	-1.5706	-2.33114	-1.57073	-4.1543	-1.56756	-18.6406	-1.56476	-115.154		-1.56779	-13.7209	-1.56779	-11.5078	-1.56775	-14.6652	-1.56781	-21.1536	-1.56483	-108.789	-1.5648	-607.347		-1.56992	-2.25331	-1.56968	-2.10867	-1.56964	-2.89052	-1.56968	-2.91832	-1.56976	-7.08397	-1.56711	-56.2082
-1.56993	-3.31944	-1.56993	-3.31944	-1.57039	-2.3415	-1.56955	-4.12941	-1.56694	-18.6118	-1.5638	-115.041		-1.56673	-13.7157	-1.56673	-11.5035	-1.56682	-14.6432	-1.56678	-21.1328	-1.56384	-108.749	-1.56386	-606.941		-1.56917	-2.27637	-1.56893	-2.07885	-1.56886	-2.87142	-1.56907	-2.94136	-1.56893	-7.05524	-1.56606	-56.1592
-1.56868	-3.31422	-1.56868	-3.31422	-1.56888	-2.29528	-1.56873	-4.12609	-1.56575	-18.5732	-1.56277	-114.987		-1.56579	-13.7303	-1.56579	-11.5157	-1.56591	-14.6252	-1.5658	-21.1367	-1.56281	-108.666	-1.5628	-606.522		-1.56785	-2.26845	-1.56806	-2.10694	-1.56777	-2.89714	-1.56768	-2.9295	-1.56811	-7.06182	-1.56501	-56.1197
-1.56827	-3.34134	-1.56827	-3.34134	-1.56809	-2.34126	-1.56817	-4.15089	-1.56455	-18.6206	-1.56177	-114.908		-1.56485	-13.692	-1.56485	-11.4836	-1.5648	-14.6438	-1.56471	-21.1055	-1.56178	-108.611	-1.5618	-606.137		-1.56704	-2.25002	-1.56657	-2.08011	-1.56731	-2.86776	-1.56676	-2.91649	-1.56683	-7.06927	-1.56408	-56.0993
-1.56662	-3.29835	-1.56662	-3.29835	-1.56692	-2.30499	-1.56715	-4.10837	-1.56366	-18.5741	-1.56086	-114.787		-1.56379	-13.6975	-1.56379	-11.4882	-1.56382	-14.6108	-1.56382	-21.1032	-1.56083	-108.566	-1.56083	-605.724		-1.56641	-2.27649	-1.5662	-2.0893	-1.56587	-2.88757	-1.5659	-2.94404	-1.56613	-7.03662	-1.56292	-56.0346
-1.56564	-3.33086	-1.56564	-3.33086	-1.56644	-2.32279	-1.56596	-4.141	-1.5627	-18.5673	-1.55977	-114.749		-1.56275	-13.6745	-1.56275	-11.4689	-1.56282	-14.6161	-1.56275	-21.0925	-1.5598	-108.443	-1.55978	-605.314		-1.56553	-2.24527	-1.56481	-2.10214	-1.56492	-2.87824	-1.5649	-2.90765	-1.56497	-7.06246	-1.5617	-56.0381
-1.56492	-3.30838	-1.56492	-3.30838	-1.5646	-2.33038	-1.56505	-4.11714	-1.56178	-18.5794	-1.55877	-114.659		-1.56174	-13.6727	-1.56174	-11.4674	-1.5618	-14.5914	-1.56166	-21.0652	-1.55881	-108.416	-1.5588	-604.954		-1.56405	-2.27008	-1.56376	-2.07122	-1.56374	-2.86047	-1.56373	-2.9354	-1.56437	-7.03305	-1.56107	-55.9751
-1.56355	-3.30208	-1.56355	-3.30208	-1.56367	-2.29	-1.56376	-4.10841	-1.56056	-18.5209	-1.55785	-114.599		-1.56068	-13.6861	-1.56068	-11.4786	-1.56074	-14.5703	-1.56095	-21.0667	-1.55786	-108.315	-1.55776	-604.554		-1.56337	-2.26088	-1.56272	-2.10146	-1.56292	-2.88793	-1.56309	-2.92069	-1.5627	-7.04158	-1.55999	-55.9302
-1.56276	-3.32891	-1.56276	-3.32891	-1.56272	-2.33306	-1.56268	-4.14	-1.55986	-18.5593	-1.55684	-114.53		-1.55975	-13.6546	-1.55975	-11.4522	-1.55993	-14.6042	-1.55983	-21.0353	-1.55678	-108.264	-1.55682	-604.138		-1.56218	-2.2408	-1.56188	-2.07294	-1.56186	-2.85443	-1.56219	-2.90589	-1.56143	-7.0481	-1.55897	-55.932
-1.56148	-3.28808	-1.56148	-3.28808	-1.56182	-2.2962	-1.56221	-4.0951	-1.55875	-18.5071	-1.5558	-114.405		-1.55872	-13.668	-1.55872	-11.4635	-1.55886	-14.5626	-1.55885	-21.0312	-1.5558	-108.171	-1.5558	-603.706		-1.56081	-2.27103	-1.56061	-2.08163	-1.56059	-2.87795	-1.56098	-2.93445	-1.56096	-7.0158	-1.55798	-55.8609
-1.56083	-3.32398	-1.56083	-3.32398	-1.56118	-2.3135	-1.5608	-4.12786	-1.55748	-18.515	-1.55479	-114.38		-1.55786	-13.6384	-1.55786	-11.4387	-1.55781	-14.5759	-1.55782	-21.0177	-1.55479	-108.094	-1.55486	-603.378		-1.56047	-2.23746	-1.55979	-2.09407	-1.56002	-2.86999	-1.56001	-2.89888	-1.55984	-7.04314	-1.55698	-55.8441
-1.55986	-3.30089	-1.55986	-3.30089	-1.55926	-2.32217	-1.55975	-4.10365	-1.55686	-18.5151	-1.55381	-114.265		-1.55675	-13.624	-1.55675	-11.4265	-1.55675	-14.5493	-1.55667	-21.0008	-1.55378	-108.074	-1.55378	-602.954		-1.55935	-2.26021	-1.55895	-2.06272	-1.55905	-2.84864	-1.55933	-2.92534	-1.55905	-7.01023	-1.55595	-55.8031
-1.55879	-3.28917	-1.55879	-3.28917	-1.5591	-2.28434	-1.55834	-4.09675	-1.55564	-18.4591	-1.55282	-114.243		-1.55565	-13.6324	-1.55565	-11.4336	-1.55568	-14.5352	-1.55572	-21.0039	-1.55284	-107.968	-1.55279	-602.531		-1.55819	-2.25188	-1.55819	-2.09474	-1.5577	-2.87964	-1.55791	-2.91099	-1.55755	-7.01897	-1.5549	-55.7493
-1.55734	-3.3213	-1.55734	-3.3213	-1.558	-2.32278	-1.55778	-4.1254	-1.55486	-18.4821	-1.55183	-114.133		-1.55476	-13.6111	-1.55476	-11.4158	-1.55477	-14.5475	-1.55477	-20.9759	-1.55178	-107.921	-1.5518	-602.153		-1.55708	-2.23389	-1.55691	-2.06787	-1.55704	-2.84817	-1.55687	-2.89633	-1.55688	-7.02694	-1.55379	-55.744
-1.55691	-3.27918	-1.55691	-3.27918	-1.55706	-2.29009	-1.55654	-4.08144	-1.55408	-18.4488	-1.55078	-114.019		-1.55367	-13.6217	-1.55367	-11.4246	-1.55383	-14.5094	-1.55365	-20.9642	-1.55078	-107.861	-1.55085	-601.738		-1.55598	-2.26304	-1.55626	-2.07827	-1.5557	-2.86886	-1.55594	-2.92476	-1.55573	-6.99448	-1.55305	-55.6864
-1.5555	-3.31013	-1.5555	-3.31013	-1.55552	-2.3053	-1.55551	-4.11408	-1.55279	-18.4319	-1.54983	-113.996		-1.55274	-13.6002	-1.55274	-11.4066	-1.55285	-14.5305	-1.55274	-20.95	-1.54981	-107.747	-1.54982	-601.361		-1.55497	-2.22949	-1.55453	-2.08897	-1.55524	-2.85785	-1.55473	-2.88981	-1.55464	-7.02056	-1.55174	-55.666
-1.55458	-3.29105	-1.55458	-3.29105	-1.55516	-2.31789	-1.55467	-4.09111	-1.55176	-18.4461	-1.54884	-113.886		-1.55171	-13.5951	-1.55171	-11.4023	-1.55185	-14.5137	-1.55173	-20.9305	-1.54881	-107.703	-1.54881	-601.011		-1.55427	-2.25357	-1.55424	-2.0577	-1.55375	-2.8387	-1.55417	-2.91368	-1.55371	-6.98915	-1.5509	-55.614
-1.55403	-3.27522	-1.55403	-3.27522	-1.55387	-2.27698	-1.55418	-4.0849	-1.55083	-18.4074	-1.54781	-113.818		-1.55086	-13.5964	-1.55086	-11.4034	-1.55078	-14.4801	-1.55076	-20.9297	-1.54781	-107.601	-1.54784	-600.559		-1.5532	-2.24268	-1.55285	-2.08641	-1.55308	-2.86807	-1.55283	-2.90314	-1.55319	-6.99725	-1.55003	-55.5787
-1.55273	-3.31157	-1.55273	-3.31157	-1.55269	-2.31884	-1.5519	-4.11297	-1.54965	-18.4326	-1.54677	-113.759		-1.54979	-13.5697	-1.54979	-11.381	-1.54987	-14.5039	-1.54986	-20.8985	-1.54679	-107.545	-1.54682	-600.174		-1.55188	-2.22381	-1.55182	-2.06285	-1.55179	-2.83602	-1.55198	-2.88612	-1.55227	-7.00715	-1.54882	-55.5723
-1.55159	-3.26656	-1.55159	-3.26656	-1.55168	-2.28335	-1.55203	-4.06911	-1.54887	-18.3937	-1.5458	-113.654		-1.5487	-13.5734	-1.5487	-11.3841	-1.54867	-14.4598	-1.54894	-20.898	-1.54583	-107.482	-1.54585	-599.774		-1.55088	-2.2558	-1.55103	-2.06588	-1.55099	-2.85495	-1.55079	-2.91506	-1.55109	-6.97054	-1.54785	-55.507
-1.5507	-3.29691	-1.5507	-3.29691	-1.55038	-2.30072	-1.55068	-4.10255	-1.5478	-18.3939	-1.54484	-113.635		-1.54768	-13.552	-1.54768	-11.3662	-1.54782	-14.4777	-1.54779	-20.8852	-1.54483	-107.396	-1.54479	-599.371		-1.55022	-2.2221	-1.54992	-2.08593	-1.5497	-2.85048	-1.55019	-2.8807	-1.55006	-7.00028	-1.54692	-55.4917
-1.55001	-3.27984	-1.55001	-3.27984	-1.55019	-2.30605	-1.54985	-4.07932	-1.54717	-18.3837	-1.5438	-113.487		-1.54689	-13.5489	-1.54689	-11.3636	-1.54684	-14.4591	-1.54703	-20.8587	-1.54376	-107.343	-1.54379	-598.983		-1.54883	-2.24666	-1.54909	-2.05012	-1.5491	-2.82872	-1.54874	-2.90592	-1.5488	-6.9689	-1.54593	-55.446
-1.54847	-3.26583	-1.54847	-3.26583	-1.54822	-2.27136	-1.54846	-4.06926	-1.54573	-18.3389	-1.54273	-113.426		-1.54573	-13.5527	-1.54573	-11.3667	-1.54571	-14.446	-1.5458	-20.8692	-1.54278	-107.263	-1.54278	-598.573		-1.54776	-2.23754	-1.54788	-2.08146	-1.54819	-2.85714	-1.54789	-2.89572	-1.5483	-6.97654	-1.54491	-55.3961
-1.54789	-3.29987	-1.54789	-3.29987	-1.54765	-2.31064	-1.54779	-4.09918	-1.54472	-18.378	-1.54177	-113.366		-1.54478	-13.5264	-1.54478	-11.3447	-1.54482	-14.4495	-1.54488	-20.8367	-1.54178	-107.192	-1.54177	-598.185		-1.54676	-2.21788	-1.5469	-2.05668	-1.54665	-2.82574	-1.54686	-2.87702	-1.54681	-6.98439	-1.54416	-55.3827
-1.5465	-3.25602	-1.5465	-3.25602	-1.54683	-2.27753	-1.5465	-4.0573	-1.54386	-18.332	-1.54083	-113.267		-1.54381	-13.528	-1.54381	-11.346	-1.5438	-14.4271	-1.54363	-20.8326	-1.54075	-107.146	-1.5408	-597.773		-1.54588	-2.25202	-1.54622	-2.05957	-1.54544	-2.84561	-1.54614	-2.90698	-1.5459	-6.95033	-1.54288	-55.3196
-1.54551	-3.29034	-1.54551	-3.29034	-1.54587	-2.29135	-1.54574	-4.09066	-1.5429	-18.3158	-1.53967	-113.242		-1.54267	-13.5073	-1.54267	-11.3287	-1.54277	-14.4261	-1.54267	-20.8177	-1.5398	-107.05	-1.53976	-597.366		-1.54503	-2.21457	-1.54532	-2.07937	-1.54484	-2.84034	-1.54481	-2.87075	-1.54506	-6.97826	-1.54159	-55.3044
-1.5446	-3.26685	-1.5446	-3.26685	-1.5445	-2.29958	-1.54481	-4.06406	-1.54126	-18.3429	-1.53872	-113.112		-1.54157	-13.5015	-1.54157	-11.3238	-1.54185	-14.4042	-1.54174	-20.7947	-1.53879	-107.009	-1.53878	-596.996		-1.54415	-2.2379	-1.54407	-2.04543	-1.54333	-2.81801	-1.54361	-2.89513	-1.54387	-6.94595	-1.54081	-55.2621
-1.54322	-3.25785	-1.54322	-3.25785	-1.54336	-2.26379	-1.54405	-4.05551	-1.54067	-18.282	-1.53777	-113.048		-1.54072	-13.5112	-1.54072	-11.3319	-1.54095	-14.394	-1.54081	-20.7918	-1.53779	-106.915	-1.5378	-596.552		-1.54319	-2.23071	-1.54286	-2.07221	-1.54259	-2.84913	-1.54284	-2.88448	-1.54303	-6.95309	-1.54009	-55.2116
-1.54306	-3.28918	-1.54306	-3.28918	-1.54297	-2.30067	-1.54262	-4.08753	-1.53989	-18.313	-1.53674	-112.974		-1.53968	-13.4807	-1.53968	-11.3064	-1.54006	-14.3926	-1.53964	-20.7681	-1.53675	-106.894	-1.53678	-596.189		-1.54229	-2.21185	-1.54159	-2.05107	-1.54215	-2.81752	-1.54171	-2.8684	-1.54186	-6.96247	-1.53877	-55.2072
-1.54171	-3.24373	-1.54171	-3.24373	-1.54166	-2.26666	-1.54212	-4.04459	-1.53895	-18.2571	-1.53574	-112.877		-1.53872	-13.4917	-1.53872	-11.3156	-1.53896	-14.3796	-1.53873	-20.7623	-1.5358	-106.81	-1.53584	-595.788		-1.54104	-2.24153	-1.5409	-2.05657	-1.54084	-2.83831	-1.54119	-2.89527	-1.54087	-6.92925	-1.53794	-55.1397
-1.54087	-3.27783	-1.54087	-3.27783	-1.54066	-2.28589	-1.5408	-4.07646	-1.53771	-18.2596	-1.53476	-112.851		-1.53777	-13.4711	-1.53777	-11.2984	-1.53788	-14.3778	-1.53796	-20.7477	-1.53474	-106.719	-1.5348	-595.38		-1.5402	-2.2108	-1.5399	-2.07301	-1.53999	-2.83072	-1.53955	-2.86283	-1.53948	-6.95738	-1.53673	-55.1241
-1.53933	-3.25694	-1.53933	-3.25694	-1.53963	-2.29626	-1.53931	-4.04947	-1.53676	-18.2816	-1.53384	-112.735		-1.53666	-13.4627	-1.53666	-11.2913	-1.53681	-14.3601	-1.53681	-20.7252	-1.5338	-106.677	-1.53384	-595.019		-1.53887	-2.23327	-1.53875	-2.03885	-1.53871	-2.80864	-1.53912	-2.88669	-1.53878	-6.92705	-1.53604	-55.0779
-1.53907	-3.24629	-1.53907	-3.24629	-1.53896	-2.25433	-1.53872	-4.04459	-1.53556	-18.2246	-1.53281	-112.665		-1.53578	-13.4694	-1.53578	-11.2969	-1.53585	-14.353	-1.53565	-20.728	-1.53281	-106.568	-1.53283	-594.554		-1.53821	-2.22262	-1.53823	-2.06559	-1.5377	-2.83867	-1.53794	-2.87336	-1.53809	-6.93153	-1.53502	-55.0358
-1.5382	-3.27796	-1.5382	-3.27796	-1.53808	-2.29258	-1.53778	-4.07044	-1.53475	-18.2553	-1.53182	-112.587		-1.53472	-13.4455	-1.53472	-11.2768	-1.53477	-14.3538	-1.53467	-20.6959	-1.53183	-106.494	-1.53183	-594.199		-1.53697	-2.20376	-1.53684	-2.04442	-1.53652	-2.80756	-1.53701	-2.85738	-1.53685	-6.94282	-1.53377	-55.0336
-1.53712	-3.23369	-1.53712	-3.23369	-1.53681	-2.25894	-1.53678	-4.03128	-1.53368	-18.1957	-1.53086	-112.482		-1.5338	-13.4486	-1.5338	-11.2795	-1.53385	-14.328	-1.53374	-20.6925	-1.5308	-106.455	-1.53082	-593.752		-1.53632	-2.23304	-1.53564	-2.04825	-1.53569	-2.82716	-1.53577	-2.88795	-1.53576	-6.90537	-1.53284	-54.9564
-1.53534	-3.26724	-1.53534	-3.26724	-1.53545	-2.27583	-1.53574	-4.06126	-1.53291	-18.1992	-1.52985	-112.439		-1.53276	-13.4337	-1.53276	-11.267	-1.53278	-14.3376	-1.5329	-20.6867	-1.52983	-106.362	-1.52981	-593.382		-1.53547	-2.2009	-1.53472	-2.06747	-1.53446	-2.82049	-1.53464	-2.85249	-1.5349	-6.93519	-1.5317	-54.9453
-1.535	-3.24293	-1.535	-3.24293	-1.5348	-2.28545	-1.53524	-4.04052	-1.53194	-18.1911	-1.52879	-112.316		-1.53169	-13.4306	-1.53169	-11.2644	-1.53175	-14.3216	-1.53172	-20.6591	-1.52884	-106.273	-1.52884	-592.992		-1.53418	-2.22284	-1.53344	-2.03226	-1.5338	-2.80179	-1.53409	-2.87779	-1.53384	-6.90636	-1.53103	-54.9014
-1.53327	-3.23185	-1.53327	-3.23185	-1.53372	-2.24566	-1.53419	-4.02859	-1.53061	-18.188	-1.5278	-112.26		-1.53081	-13.4299	-1.53081	-11.2638	-1.53074	-14.2988	-1.53089	-20.6585	-1.52788	-106.213	-1.52784	-592.559		-1.53309	-2.21412	-1.53293	-2.06014	-1.53251	-2.8303	-1.53255	-2.86511	-1.53272	-6.90956	-1.52998	-54.8338
-1.53269	-3.26675	-1.53269	-3.26675	-1.5329	-2.29014	-1.53265	-4.06052	-1.52976	-18.189	-1.52678	-112.163		-1.52982	-13.4019	-1.52982	-11.2403	-1.52975	-14.3198	-1.52979	-20.6303	-1.52681	-106.165	-1.5268	-592.203		-1.53217	-2.19483	-1.53159	-2.03862	-1.53197	-2.79898	-1.53152	-2.84864	-1.53197	-6.92156	-1.52887	-54.8405
-1.53236	-3.22256	-1.53236	-3.22256	-1.53155	-2.25145	-1.53169	-4.01607	-1.5289	-18.1465	-1.52589	-112.1		-1.52861	-13.4145	-1.52861	-11.2509	-1.5287	-14.2873	-1.52878	-20.6217	-1.52576	-106.108	-1.52582	-591.78		-1.53117	-2.22667	-1.53067	-2.04034	-1.53056	-2.81892	-1.53096	-2.88214	-1.53067	-6.88677	-1.52786	-54.7745
-1.53076	-3.25978	-1.53076	-3.25978	-1.53125	-2.27118	-1.53075	-4.04898	-1.52798	-18.1446	-1.52483	-112.048		-1.52785	-13.3915	-1.52785	-11.2315	-1.52791	-14.2912	-1.52787	-20.6107	-1.52477	-106.004	-1.52482	-591.383		-1.53021	-2.19523	-1.52977	-2.05964	-1.5295	-2.81019	-1.52992	-2.84265	-1.5301	-6.91401	-1.52685	-54.7629
-1.52978	-3.23508	-1.52978	-3.23508	-1.52952	-2.27985	-1.52938	-4.02182	-1.52675	-18.1586	-1.52374	-111.964		-1.52693	-13.3759	-1.52693	-11.2184	-1.52674	-14.271	-1.52684	-20.5906	-1.5238	-105.952	-1.52377	-591.002		-1.52915	-2.21856	-1.52886	-2.0272	-1.52878	-2.78937	-1.52885	-2.86887	-1.52889	-6.88519	-1.52576	-54.7202
-1.52892	-3.2239	-1.52892	-3.2239	-1.5291	-2.23787	-1.52898	-4.01707	-1.52567	-18.1181	-1.52274	-111.907		-1.52569	-13.3896	-1.52569	-11.2299	-1.52585	-14.2529	-1.52581	-20.59	-1.52278	-105.872	-1.52285	-590.563		-1.52781	-2.20757	-1.52826	-2.05199	-1.52803	-2.82001	-1.52802	-2.85478	-1.52766	-6.88924	-1.52492	-54.6683
-1.52774	-3.25703	-1.52774	-3.25703	-1.52779	-2.27955	-1.52754	-4.04251	-1.5246	-18.1405	-1.52181	-111.801		-1.52476	-13.3591	-1.52476	-11.2044	-1.52481	-14.2652	-1.52482	-20.5657	-1.52176	-105.799	-1.52178	-590.209		-1.52717	-2.191	-1.52708	-2.0291	-1.52725	-2.7873	-1.52702	-2.84164	-1.52644	-6.90111	-1.52379	-54.6513
-1.52705	-3.21276	-1.52705	-3.21276	-1.5267	-2.244	-1.52662	-4.00319	-1.52379	-18.0787	-1.52082	-111.735		-1.52384	-13.3548	-1.52384	-11.2008	-1.52372	-14.2356	-1.52381	-20.5489	-1.52077	-105.728	-1.5208	-589.777		-1.52625	-2.2201	-1.52574	-2.03398	-1.52603	-2.80761	-1.52596	-2.87004	-1.52564	-6.86457	-1.52309	-54.5859
-1.52586	-3.24745	-1.52586	-3.24745	-1.52599	-2.26133	-1.52611	-4.03794	-1.52252	-18.0854	-1.51977	-111.662		-1.52278	-13.3495	-1.52278	-11.1963	-1.52281	-14.2332	-1.52274	-20.5398	-1.51983	-105.669	-1.51982	-589.421		-1.5251	-2.18689	-1.52494	-2.05295	-1.525	-2.80218	-1.52479	-2.83444	-1.52473	-6.89202	-1.52182	-54.5693
-1.5245	-3.22373	-1.5245	-3.22373	-1.52451	-2.27116	-1.52486	-4.01288	-1.52177	-18.095	-1.51881	-111.523		-1.52193	-13.3361	-1.52193	-11.1851	-1.52166	-14.2321	-1.52175	-20.5215	-1.51881	-105.58	-1.51881	-589.007		-1.52428	-2.21185	-1.52423	-2.01741	-1.5241	-2.77796	-1.52387	-2.8582	-1.52352	-6.86364	-1.52065	-54.5382
-1.52335	-3.21302	-1.52335	-3.21302	-1.52364	-2.23277	-1.52422	-4.00442	-1.5205	-18.0531	-1.51778	-111.497		-1.5208	-13.3434	-1.5208	-11.1912	-1.52073	-14.2093	-1.52088	-20.5211	-1.51781	-105.502	-1.5178	-588.549		-1.52278	-2.20275	-1.52266	-2.04517	-1.5233	-2.81073	-1.52325	-2.84615	-1.52243	-6.86798	-1.52006	-54.4733
-1.52331	-3.24871	-1.52331	-3.24871	-1.52267	-2.27063	-1.52229	-4.0336	-1.51971	-18.0777	-1.51678	-111.424		-1.51985	-13.3207	-1.51985	-11.1722	-1.51979	-14.2149	-1.51974	-20.4981	-1.51679	-105.45	-1.51684	-588.198		-1.52243	-2.18222	-1.52166	-2.02525	-1.52173	-2.77886	-1.5219	-2.83083	-1.52187	-6.88034	-1.51878	-54.478
-1.52174	-3.20095	-1.52174	-3.20095	-1.52135	-2.23915	-1.52176	-3.98897	-1.51913	-18.0096	-1.5158	-111.319		-1.51881	-13.3292	-1.51881	-11.1793	-1.51875	-14.1889	-1.5188	-20.4869	-1.51576	-105.39	-1.51579	-587.765		-1.52122	-2.21169	-1.52094	-2.02817	-1.52084	-2.79822	-1.52102	-2.86044	-1.52093	-6.84336	-1.5178	-54.3997
-1.52053	-3.23822	-1.52053	-3.23822	-1.52067	-2.25531	-1.52097	-4.02397	-1.51773	-18.033	-1.51478	-111.273		-1.51773	-13.3043	-1.51773	-11.1584	-1.5179	-14.1869	-1.5179	-20.466	-1.51477	-105.332	-1.51479	-587.442		-1.52024	-2.18003	-1.51979	-2.04561	-1.51968	-2.79335	-1.51987	-2.82344	-1.51969	-6.87069	-1.51701	-54.3887
-1.51976	-3.21248	-1.51976	-3.21248	-1.51925	-2.26259	-1.51963	-3.99675	-1.51637	-18.0317	-1.51373	-111.152		-1.51675	-13.2942	-1.51675	-11.15	-1.51684	-14.1789	-1.51682	-20.4525	-1.51375	-105.264	-1.51379	-587.003		-1.51917	-2.20219	-1.5188	-2.00994	-1.51888	-2.76843	-1.51883	-2.84944	-1.51872	-6.84285	-1.51593	-54.349
-1.51903	-3.20375	-1.51903	-3.20375	-1.51832	-2.22411	-1.51824	-3.99078	-1.51569	-17.9844	-1.5128	-111.093		-1.51578	-13.308	-1.51578	-11.1615	-1.51587	-14.1582	-1.51579	-20.4529	-1.51277	-105.175	-1.5128	-586.572		-1.51844	-2.19448	-1.51783	-2.04051	-1.51759	-2.79971	-1.51805	-2.8361	-1.5176	-6.84745	-1.51493	-54.3091
-1.51785	-3.23228	-1.51785	-3.23228	-1.51798	-2.26457	-1.51783	-4.02206	-1.51495	-18.0123	-1.51182	-111.021		-1.51478	-13.2863	-1.51478	-11.1433	-1.51475	-14.161	-1.51483	-20.4187	-1.51177	-105.112	-1.51179	-586.214		-1.51722	-2.17451	-1.51716	-2.01617	-1.51682	-2.7665	-1.51701	-2.82244	-1.51671	-6.86117	-1.51381	-54.2859
-1.51665	-3.19213	-1.51665	-3.19213	-1.5169	-2.22861	-1.51662	-3.9788	-1.51378	-17.9545	-1.51076	-110.928		-1.51369	-13.2786	-1.51369	-11.1369	-1.51379	-14.1366	-1.51386	-20.4279	-1.51076	-105.022	-1.51079	-585.796		-1.51632	-2.20571	-1.51623	-2.01932	-1.51609	-2.7878	-1.51623	-2.84962	-1.51557	-6.82382	-1.51281	-54.2281
-1.51567	-3.2259	-1.51567	-3.2259	-1.5167	-2.24608	-1.51569	-4.01331	-1.51263	-17.9716	-1.50978	-110.908		-1.51279	-13.2619	-1.51279	-11.1228	-1.51278	-14.1507	-1.51274	-20.4151	-1.50977	-104.933	-1.50983	-585.413		-1.51486	-2.17214	-1.51471	-2.04062	-1.51492	-2.78038	-1.51465	-2.81443	-1.51473	-6.85012	-1.51209	-54.2054
-1.51458	-3.20346	-1.51458	-3.20346	-1.51467	-2.25681	-1.5149	-3.98511	-1.51188	-17.9666	-1.50879	-110.79		-1.51178	-13.2546	-1.51178	-11.1168	-1.51172	-14.1364	-1.51176	-20.3805	-1.50885	-104.869	-1.50881	-585.038		-1.51384	-2.19767	-1.51395	-2.00303	-1.5136	-2.76184	-1.51391	-2.83908	-1.51341	-6.82127	-1.51084	-54.1578
-1.51388	-3.19184	-1.51388	-3.19184	-1.51388	-2.21635	-1.51433	-3.97818	-1.51085	-17.9326	-1.50777	-110.709		-1.51092	-13.2682	-1.51092	-11.1282	-1.51083	-14.1117	-1.5108	-20.3875	-1.50778	-104.818	-1.50779	-584.597		-1.51315	-2.18677	-1.51287	-2.03043	-1.51301	-2.79163	-1.51272	-2.82573	-1.51258	-6.82572	-1.51	-54.1011
-1.51243	-3.22614	-1.51243	-3.22614	-1.51273	-2.25921	-1.51256	-4.00528	-1.50963	-17.9576	-1.50672	-110.667		-1.50983	-13.2408	-1.50983	-11.1051	-1.50966	-14.122	-1.50974	-20.3567	-1.50684	-104.732	-1.5068	-584.254		-1.51175	-2.16684	-1.51195	-2.00915	-1.51168	-2.75881	-1.51165	-2.81066	-1.51144	-6.8379	-1.50872	-54.0986
-1.51196	-3.18023	-1.51196	-3.18023	-1.51174	-2.22149	-1.51204	-3.96477	-1.50864	-17.9038	-1.50579	-110.538		-1.50896	-13.2403	-1.50896	-11.1048	-1.5087	-14.0934	-1.50878	-20.3458	-1.50578	-104.705	-1.50578	-583.8		-1.51063	-2.19892	-1.51087	-2.01245	-1.51021	-2.78002	-1.51087	-2.83996	-1.51063	-6.80284	-1.50766	-54.0496
-1.51076	-3.21522	-1.51076	-3.21522	-1.51112	-2.24074	-1.51128	-3.99715	-1.50773	-17.9183	-1.5048	-110.501		-1.50795	-13.2202	-1.50795	-11.0879	-1.50765	-14.111	-1.50767	-20.3387	-1.50478	-104.596	-1.50478	-583.437		-1.50997	-2.16324	-1.50981	-2.03196	-1.50978	-2.77	-1.50964	-2.80506	-1.51004	-6.82719	-1.5068	-54.0353
-1.50971	-3.18974	-1.50971	-3.18974	-1.50953	-2.24785	-1.5097	-3.97268	-1.50676	-17.9005	-1.50378	-110.365		-1.50683	-13.2125	-1.50683	-11.0815	-1.50676	-14.0923	-1.50686	-20.3138	-1.50379	-104.542	-1.50378	-583.048		-1.50901	-2.1896	-1.50879	-1.99653	-1.50872	-2.75234	-1.50899	-2.83136	-1.50851	-6.79908	-1.50589	-53.9881
-1.50885	-3.18045	-1.50885	-3.18045	-1.50905	-2.21115	-1.50873	-3.96339	-1.50552	-17.8653	-1.50281	-110.355		-1.50577	-13.2317	-1.50577	-11.0975	-1.50583	-14.0755	-1.50585	-20.3121	-1.50279	-104.445	-1.50277	-582.601		-1.50777	-2.18028	-1.50785	-2.02583	-1.50781	-2.78202	-1.5079	-2.81493	-1.50765	-6.80456	-1.50484	-53.9212
-1.50775	-3.21205	-1.50775	-3.21205	-1.50803	-2.25	-1.50762	-3.99699	-1.50471	-17.9105	-1.50181	-110.264		-1.50495	-13.1936	-1.50495	-11.0656	-1.50473	-14.0688	-1.5048	-20.2839	-1.50184	-104.398	-1.50179	-582.247		-1.50709	-2.16051	-1.50671	-2.00374	-1.50699	-2.74894	-1.50662	-2.80458	-1.50659	-6.81958	-1.50407	-53.9068
-1.50675	-3.16865	-1.50675	-3.16865	-1.50706	-2.21534	-1.50713	-3.95099	-1.50363	-17.8433	-1.50079	-110.114		-1.50371	-13.1912	-1.50371	-11.0635	-1.50388	-14.0367	-1.50375	-20.289	-1.50077	-104.337	-1.50074	-581.795		-1.50575	-2.19063	-1.50599	-2.00515	-1.50592	-2.77145	-1.50544	-2.83051	-1.50584	-6.77813	-1.50293	-53.8458
-1.50596	-3.20086	-1.50596	-3.20086	-1.50597	-2.22934	-1.50581	-3.9829	-1.5028	-17.8506	-1.49974	-110.108		-1.50266	-13.1869	-1.50266	-11.06	-1.50289	-14.0481	-1.50266	-20.2725	-1.49976	-104.275	-1.49975	-581.424		-1.50528	-2.1579	-1.50501	-2.02562	-1.50475	-2.76232	-1.50487	-2.79812	-1.50502	-6.80823	-1.50208	-53.835
-1.50494	-3.18307	-1.50494	-3.18307	-1.50512	-2.23996	-1.50487	-3.96153	-1.50204	-17.8553	-1.49873	-110.007		-1.50177	-13.1687	-1.50177	-11.0447	-1.50185	-14.0347	-1.50174	-20.2454	-1.49881	-104.206	-1.49873	-581.049		-1.50444	-2.18188	-1.50389	-1.99165	-1.50384	-2.74173	-1.50369	-2.82168	-1.50351	-6.78015	-1.50085	-53.7934
-1.50364	-3.16613	-1.50364	-3.16613	-1.50404	-2.20043	-1.50379	-3.94939	-1.5008	-17.8012	-1.49772	-109.953		-1.50055	-13.1836	-1.50055	-11.0572	-1.50066	-14.0111	-1.5007	-20.2475	-1.49776	-104.086	-1.49773	-580.596		-1.50273	-2.17219	-1.50253	-2.019	-1.50301	-2.7717	-1.50262	-2.80646	-1.50273	-6.78304	-1.49977	-53.7319
-1.50252	-3.20555	-1.50252	-3.20555	-1.50258	-2.23969	-1.50267	-3.98121	-1.49964	-17.837	-1.49688	-109.859		-1.49966	-13.1537	-1.49966	-11.0321	-1.49989	-14.0286	-1.49967	-20.2221	-1.49672	-104.046	-1.49677	-580.236		-1.50253	-2.1539	-1.50228	-1.99858	-1.50168	-2.73925	-1.50153	-2.79493	-1.50132	-6.79612	-1.49879	-53.7439
-1.50162	-3.15654	-1.50162	-3.15654	-1.50155	-2.20442	-1.50182	-3.93798	-1.49884	-17.7665	-1.49571	-109.72		-1.4988	-13.159	-1.4988	-11.0366	-1.49887	-13.9998	-1.4987	-20.212	-1.49579	-103.988	-1.49577	-579.835		-1.50106	-2.18085	-1.50108	-1.99815	-1.50085	-2.75855	-1.50061	-2.82495	-1.5006	-6.7599	-1.49793	-53.6686
-1.50107	-3.19325	-1.50107	-3.19325	-1.50082	-2.22089	-1.50067	-3.96976	-1.49774	-17.7807	-1.49481	-109.705		-1.49787	-13.1468	-1.49787	-11.0264	-1.49777	-14.0024	-1.49761	-20.2008	-1.49479	-103.891	-1.49478	-579.446		-1.50029	-2.15138	-1.5	-2.01969	-1.49995	-2.75125	-1.49952	-2.78664	-1.49981	-6.78558	-1.49698	-53.6554
-1.49956	-3.17276	-1.49956	-3.17276	-1.49994	-2.23283	-1.49949	-3.9463	-1.49697	-17.7809	-1.49384	-109.604		-1.49674	-13.1386	-1.49674	-11.0195	-1.49692	-13.9887	-1.49678	-20.1836	-1.49378	-103.862	-1.4938	-579.046		-1.49899	-2.17514	-1.49899	-1.98344	-1.49901	-2.73099	-1.49901	-2.81161	-1.49875	-6.76001	-1.49575	-53.6147
-1.49936	-3.15675	-1.49936	-3.15675	-1.49836	-2.19266	-1.49906	-3.93698	-1.49588	-17.7483	-1.49281	-109.525		-1.49578	-13.1255	-1.49578	-11.0084	-1.49591	-13.9654	-1.49583	-20.1807	-1.49275	-103.754	-1.4928	-578.675		-1.49836	-2.16403	-1.49813	-2.01434	-1.49745	-2.7622	-1.49768	-2.79819	-1.49781	-6.76133	-1.49483	-53.5627
-1.4978	-3.19199	-1.4978	-3.19199	-1.49777	-2.2337	-1.49761	-3.97046	-1.49431	-17.7753	-1.49179	-109.466		-1.49484	-13.114	-1.49484	-10.9988	-1.49485	-13.9855	-1.49479	-20.1557	-1.49179	-103.704	-1.49177	-578.287		-1.49729	-2.14712	-1.49653	-1.99353	-1.49697	-2.72905	-1.49681	-2.78494	-1.4966	-6.77692	-1.49387	-53.554
-1.49653	-3.1458	-1.49653	-3.1458	-1.49666	-2.19966	-1.49706	-3.92431	-1.49369	-17.7248	-1.49084	-109.359		-1.49374	-13.1242	-1.49374	-11.0074	-1.49367	-13.9525	-1.49369	-20.1487	-1.49078	-103.657	-1.49082	-577.867		-1.49599	-2.17765	-1.49596	-1.99065	-1.49587	-2.74926	-1.49619	-2.8117	-1.49599	-6.73784	-1.49291	-53.4802
-1.49528	-3.17747	-1.49528	-3.17747	-1.49565	-2.21417	-1.49581	-3.95733	-1.49272	-17.7274	-1.48973	-109.328		-1.49275	-13.1017	-1.49275	-10.9885	-1.49289	-13.9597	-1.49279	-20.1325	-1.48977	-103.551	-1.48981	-577.5		-1.49509	-2.14554	-1.49527	-2.01308	-1.49525	-2.74534	-1.49479	-2.7782	-1.49455	-6.76465	-1.49212	-53.4702
-1.49456	-3.16032	-1.49456	-3.16032	-1.49425	-2.22672	-1.49514	-3.93508	-1.49206	-17.7296	-1.48877	-109.182		-1.49177	-13.0917	-1.49177	-10.9801	-1.49186	-13.9477	-1.49176	-20.1142	-1.48877	-103.498	-1.48884	-577.092		-1.49395	-2.16592	-1.49409	-1.97774	-1.49418	-2.72078	-1.49324	-2.8034	-1.494	-6.73773	-1.49071	-53.4241
-1.49404	-3.14633	-1.49404	-3.14633	-1.49406	-2.18734	-1.49346	-3.92142	-1.49089	-17.6859	-1.4878	-109.1		-1.49079	-13.0891	-1.49079	-10.978	-1.49077	-13.9278	-1.49088	-20.1135	-1.48781	-103.397	-1.48783	-576.687		-1.49347	-2.1573	-1.49294	-2.00696	-1.49293	-2.75092	-1.49259	-2.78998	-1.49261	-6.73745	-1.49011	-53.3714
-1.49261	-3.18463	-1.49261	-3.18463	-1.49281	-2.22456	-1.49305	-3.95484	-1.48992	-17.7082	-1.48673	-109.079		-1.48977	-13.0702	-1.48977	-10.9621	-1.48991	-13.9316	-1.48978	-20.0804	-1.48679	-103.356	-1.48678	-576.296		-1.4923	-2.13849	-1.49197	-1.9874	-1.49158	-2.71875	-1.49181	-2.77407	-1.49178	-6.7552	-1.48884	-53.3661
-1.49156	-3.13583	-1.49156	-3.13583	-1.49193	-2.19004	-1.49205	-3.90956	-1.48861	-17.6799	-1.48578	-108.962		-1.48897	-13.0688	-1.48897	-10.961	-1.48886	-13.9092	-1.48889	-20.081	-1.48578	-103.296	-1.48583	-575.889		-1.49132	-2.16802	-1.49066	-1.98361	-1.49097	-2.73799	-1.4907	-2.80374	-1.49075	-6.71723	-1.48789	-53.3058
-1.49092	-3.16966	-1.49092	-3.16966	-1.49066	-2.20702	-1.49076	-3.94597	-1.48765	-17.6648	-1.48479	-108.924		-1.48793	-13.0596	-1.48793	-10.9532	-1.48778	-13.9132	-1.48778	-20.0675	-1.48477	-103.191	-1.4848	-575.493		-1.49019	-2.13561	-1.49012	-2.00571	-1.49005	-2.73528	-1.48986	-2.76958	-1.49004	-6.74415	-1.4868	-53.2843
-1.48995	-3.1503	-1.48995	-3.1503	-1.4902	-2.2198	-1.48991	-3.92363	-1.4867	-17.665	-1.48377	-108.839		-1.48679	-13.0424	-1.48679	-10.9388	-1.48676	-13.9003	-1.48676	-20.0463	-1.48376	-103.145	-1.48377	-575.133		-1.48943	-2.15879	-1.48885	-1.97067	-1.4888	-2.71226	-1.48902	-2.79589	-1.48895	-6.71905	-1.48596	-53.2317
-1.48851	-3.13218	-1.48851	-3.13218	-1.48838	-2.17676	-1.48892	-3.91189	-1.48542	-17.6335	-1.48276	-108.756		-1.48572	-13.0609	-1.48572	-10.9543	-1.48576	-13.8641	-1.48579	-20.0494	-1.48278	-103.063	-1.48277	-574.666		-1.48787	-2.15004	-1.48797	-1.99857	-1.48806	-2.74299	-1.4878	-2.78083	-1.48748	-6.71754	-1.48469	-53.1918
-1.48783	-3.17392	-1.48783	-3.17392	-1.48807	-2.21745	-1.48734	-3.94079	-1.48487	-17.6498	-1.48179	-108.677		-1.48473	-13.0349	-1.48473	-10.9324	-1.48474	-13.8861	-1.48471	-20.0198	-1.48181	-103	-1.48178	-574.304		-1.48695	-2.13062	-1.487	-1.97923	-1.48702	-2.70703	-1.48739	-2.76571	-1.487	-6.73744	-1.48392	-53.1711
-1.48662	-3.12434	-1.48662	-3.12434	-1.48691	-2.18327	-1.48669	-3.89807	-1.48388	-17.6139	-1.4808	-108.573		-1.48382	-13.0364	-1.48382	-10.9337	-1.48365	-13.8594	-1.48392	-20.0156	-1.48071	-102.927	-1.48078	-573.886		-1.48621	-2.16042	-1.48623	-1.9749	-1.4864	-2.72671	-1.48585	-2.79302	-1.48571	-6.69445	-1.48271	-53.1139
-1.48545	-3.15703	-1.48545	-3.15703	-1.4861	-2.19788	-1.48546	-3.93256	-1.48281	-17.6071	-1.47975	-108.518		-1.48274	-13.0165	-1.48274	-10.917	-1.48271	-13.8661	-1.48283	-20.0025	-1.47978	-102.846	-1.47975	-573.5		-1.48502	-2.12924	-1.48454	-1.99935	-1.48478	-2.72409	-1.48479	-2.75746	-1.48523	-6.71941	-1.48183	-53.0958
-1.48443	-3.13839	-1.48443	-3.13839	-1.48465	-2.21097	-1.48481	-3.90854	-1.48158	-17.6311	-1.4788	-108.407		-1.48173	-13.0109	-1.48173	-10.9124	-1.48165	-13.8539	-1.48171	-19.9786	-1.47876	-102.81	-1.47881	-573.113		-1.48423	-2.15152	-1.48424	-1.96561	-1.48366	-2.70296	-1.48344	-2.78362	-1.48381	-6.69701	-1.48081	-53.0633
-1.48343	-3.12227	-1.48343	-3.12227	-1.48329	-2.17262	-1.48338	-3.89706	-1.48076	-17.5785	-1.47778	-108.363		-1.48092	-13.0186	-1.48092	-10.9188	-1.48079	-13.8316	-1.4807	-19.9779	-1.47777	-102.723	-1.4778	-572.703		-1.48295	-2.14293	-1.48306	-1.99081	-1.48292	-2.73109	-1.48295	-2.76893	-1.48279	-6.69617	-1.4798	-53.0035
-1.4828	-3.16031	-1.4828	-3.16031	-1.48286	-2.21015	-1.48321	-3.93175	-1.47972	-17.6155	-1.47678	-108.301		-1.47969	-12.9955	-1.47969	-10.8994	-1.47967	-13.8271	-1.4798	-19.952	-1.47676	-102.654	-1.47677	-572.316		-1.4823	-2.12572	-1.48196	-1.97287	-1.48169	-2.69872	-1.48182	-2.75572	-1.48214	-6.71326	-1.47867	-52.9857
-1.48185	-3.11291	-1.48185	-3.11291	-1.48183	-2.17618	-1.48193	-3.88491	-1.47877	-17.5622	-1.47575	-108.176		-1.47884	-12.995	-1.47884	-10.899	-1.47886	-13.8133	-1.4787	-19.9417	-1.47578	-102.572	-1.47572	-571.898		-1.48122	-2.15452	-1.48078	-1.97087	-1.48127	-2.71936	-1.48054	-2.7841	-1.48079	-6.67384	-1.47768	-52.9233
-1.4804	-3.14677	-1.4804	-3.14677	-1.48055	-2.19182	-1.48072	-3.91411	-1.47752	-17.5426	-1.47481	-108.152		-1.47787	-12.9782	-1.47787	-10.8849	-1.47786	-13.8159	-1.47808	-19.9251	-1.47478	-102.508	-1.47476	-571.523		-1.47993	-2.12223	-1.47951	-1.98927	-1.47993	-2.7138	-1.47972	-2.7494	-1.47988	-6.7002	-1.47676	-52.9198
-1.47958	-3.12728	-1.47958	-3.12728	-1.47948	-2.20314	-1.47976	-3.89634	-1.47669	-17.557	-1.47378	-108.019		-1.47675	-12.9587	-1.47675	-10.8685	-1.47696	-13.8149	-1.47684	-19.9051	-1.47373	-102.457	-1.47377	-571.101		-1.47917	-2.14611	-1.47904	-1.95798	-1.47895	-2.69291	-1.47848	-2.77319	-1.47883	-6.67616	-1.47561	-52.8707
-1.47814	-3.11292	-1.47814	-3.11292	-1.47869	-2.16503	-1.47938	-3.88255	-1.47569	-17.5096	-1.47272	-107.981		-1.47564	-12.9736	-1.47564	-10.8811	-1.47582	-13.7878	-1.47577	-19.9107	-1.47272	-102.368	-1.47277	-570.704		-1.47855	-2.13517	-1.47784	-1.98575	-1.47791	-2.72333	-1.47777	-2.76151	-1.47815	-6.67291	-1.47464	-52.8207
-1.47752	-3.15128	-1.47752	-3.15128	-1.478	-2.20189	-1.47759	-3.91439	-1.47488	-17.5284	-1.47175	-107.885		-1.47478	-12.9473	-1.47478	-10.859	-1.47479	-13.7873	-1.47483	-19.883	-1.47171	-102.287	-1.47178	-570.382		-1.47754	-2.11779	-1.47686	-1.96698	-1.47672	-2.68856	-1.47697	-2.74612	-1.47697	-6.69062	-1.47382	-52.7974
-1.47688	-3.1015	-1.47688	-3.1015	-1.47684	-2.16791	-1.4765	-3.87324	-1.47382	-17.4847	-1.47074	-107.813		-1.47376	-12.962	-1.47376	-10.8713	-1.47372	-13.7713	-1.47385	-19.8801	-1.47077	-102.241	-1.47079	-569.909		-1.47616	-2.14724	-1.47591	-1.96418	-1.47555	-2.70979	-1.47584	-2.77609	-1.47572	-6.65216	-1.47283	-52.7287
-1.47555	-3.13641	-1.47555	-3.13641	-1.47564	-2.18489	-1.47577	-3.90518	-1.47306	-17.4937	-1.4698	-107.756		-1.47264	-12.9305	-1.47264	-10.8449	-1.47256	-13.785	-1.47284	-19.8597	-1.46979	-102.148	-1.46977	-569.518		-1.47488	-2.11369	-1.47475	-1.9822	-1.47469	-2.70385	-1.47489	-2.7382	-1.47524	-6.68083	-1.47165	-52.7247
-1.47485	-3.11723	-1.47485	-3.11723	-1.47521	-2.19496	-1.47471	-3.88001	-1.47199	-17.492	-1.46876	-107.622		-1.47175	-12.9185	-1.47175	-10.8349	-1.47165	-13.7621	-1.4718	-19.8374	-1.46883	-102.114	-1.46872	-569.129		-1.47422	-2.1371	-1.47395	-1.95146	-1.47373	-2.68205	-1.47362	-2.76304	-1.47359	-6.65608	-1.47093	-52.6807
-1.47406	-3.10252	-1.47406	-3.10252	-1.47365	-2.15734	-1.47335	-3.87277	-1.47043	-17.4376	-1.46777	-107.559		-1.47061	-12.9253	-1.47061	-10.8406	-1.47068	-13.7406	-1.47068	-19.8418	-1.46778	-102.036	-1.46778	-568.717		-1.47303	-2.12774	-1.47271	-1.97961	-1.47276	-2.71332	-1.47253	-2.75136	-1.47273	-6.65056	-1.46987	-52.627
-1.47302	-3.13592	-1.47302	-3.13592	-1.47271	-2.19651	-1.47271	-3.90508	-1.46985	-17.4865	-1.46679	-107.517		-1.46977	-12.9024	-1.46977	-10.8214	-1.46982	-13.7453	-1.46977	-19.8108	-1.46681	-101.981	-1.46674	-568.336		-1.47213	-2.10867	-1.4715	-1.95973	-1.47158	-2.67976	-1.47169	-2.73589	-1.47201	-6.67046	-1.46874	-52.6146
-1.47173	-3.09305	-1.47173	-3.09305	-1.47195	-2.16299	-1.47168	-3.85884	-1.46889	-17.433	-1.46579	-107.389		-1.46864	-12.9052	-1.46864	-10.8237	-1.46871	-13.7218	-1.4688	-19.8141	-1.46574	-101.933	-1.46581	-567.921		-1.47138	-2.13882	-1.47078	-1.95724	-1.47063	-2.70014	-1.4708	-2.76643	-1.47034	-6.63199	-1.46793	-52.5508
-1.47069	-3.12687	-1.47069	-3.12687	-1.47096	-2.17671	-1.47063	-3.88976	-1.46767	-17.4278	-1.46477	-107.362		-1.46785	-12.8906	-1.46785	-10.8114	-1.46792	-13.7253	-1.46788	-19.7973	-1.46473	-101.832	-1.46477	-567.55		-1.47006	-2.10525	-1.46929	-1.97542	-1.46958	-2.69561	-1.46978	-2.73112	-1.47017	-6.65746	-1.46663	-52.5376
-1.4698	-3.10596	-1.4698	-3.10596	-1.46934	-2.18725	-1.46979	-3.87152	-1.46668	-17.4309	-1.46375	-107.257		-1.46677	-12.8873	-1.46677	-10.8087	-1.46684	-13.7113	-1.46673	-19.7661	-1.46373	-101.766	-1.46378	-567.135		-1.46895	-2.12877	-1.46874	-1.94418	-1.46872	-2.67346	-1.46872	-2.75626	-1.46895	-6.63194	-1.46584	-52.4849
-1.46908	-3.09191	-1.46908	-3.09191	-1.4694	-2.14937	-1.46897	-3.8579	-1.46588	-17.403	-1.46276	-107.176		-1.46585	-12.8865	-1.46585	-10.808	-1.46571	-13.6895	-1.46582	-19.7804	-1.46274	-101.667	-1.46277	-566.722		-1.46796	-2.12125	-1.46783	-1.97125	-1.46764	-2.70354	-1.4678	-2.7396	-1.46745	-6.63222	-1.46482	-52.4438
-1.46771	-3.129	-1.46771	-3.129	-1.46788	-2.18857	-1.46766	-3.88981	-1.46467	-17.4046	-1.46181	-107.11		-1.46461	-12.8681	-1.46461	-10.7926	-1.46483	-13.699	-1.46473	-19.7501	-1.46175	-101.632	-1.46182	-566.361		-1.46681	-2.1029	-1.46691	-1.9528	-1.46698	-2.67099	-1.4665	-2.72796	-1.46667	-6.65051	-1.46379	-52.4302
-1.46694	-3.07934	-1.46694	-3.07934	-1.46669	-2.15522	-1.46679	-3.84692	-1.46374	-17.3763	-1.46066	-106.975		-1.46368	-12.871	-1.46368	-10.795	-1.46361	-13.6801	-1.46385	-19.7481	-1.46073	-101.576	-1.46074	-565.914		-1.46618	-2.13315	-1.46618	-1.94838	-1.46557	-2.68785	-1.46565	-2.75746	-1.46587	-6.61164	-1.46284	-52.3601
-1.46588	-3.116	-1.46588	-3.116	-1.46642	-2.17125	-1.46574	-3.8792	-1.46269	-17.3722	-1.45979	-106.963		-1.46283	-12.8519	-1.46283	-10.779	-1.46266	-13.6922	-1.46281	-19.7384	-1.45976	-101.469	-1.45977	-565.542		-1.46484	-2.10008	-1.46472	-1.97156	-1.4646	-2.68341	-1.46523	-2.71948	-1.46475	-6.63675	-1.462	-52.3429
-1.46486	-3.09467	-1.46486	-3.09467	-1.46519	-2.18215	-1.46477	-3.85374	-1.46159	-17.396	-1.45873	-106.862		-1.46178	-12.8398	-1.46178	-10.7688	-1.46168	-13.6696	-1.46172	-19.7075	-1.45876	-101.44	-1.45878	-565.148		-1.46421	-2.12196	-1.4641	-1.93847	-1.46362	-2.66479	-1.46382	-2.74739	-1.46367	-6.61247	-1.46074	-52.3031
-1.46325	-3.07894	-1.46325	-3.07894	-1.46369	-2.14153	-1.46346	-3.8442	-1.46074	-17.3174	-1.45776	-106.839		-1.46075	-12.8459	-1.46075	-10.774	-1.46067	-13.6407	-1.46071	-19.7084	-1.45776	-101.335	-1.45774	-564.7		-1.46339	-2.11476	-1.46277	-1.96478	-1.46261	-2.69254	-1.46245	-2.731	-1.46269	-6.60971	-1.45989	-52.2449
-1.46275	-3.11859	-1.46275	-3.11859	-1.4628	-2.18384	-1.4629	-3.87576	-1.45997	-17.3446	-1.4568	-106.778		-1.45971	-12.8248	-1.45971	-10.7563	-1.45972	-13.6558	-1.45966	-19.6764	-1.45673	-101.293	-1.45677	-564.344		-1.46207	-2.09508	-1.46159	-1.94687	-1.4616	-2.66217	-1.46177	-2.71987	-1.46174	-6.6268	-1.45899	-52.2345
-1.46195	-3.07208	-1.46195	-3.07208	-1.46157	-2.14518	-1.46131	-3.83174	-1.45888	-17.3149	-1.45576	-106.62		-1.45867	-12.8323	-1.45867	-10.7626	-1.45888	-13.6306	-1.45868	-19.6746	-1.45576	-101.22	-1.45583	-563.917		-1.46147	-2.12552	-1.4609	-1.9412	-1.46107	-2.68135	-1.46112	-2.74577	-1.46105	-6.59012	-1.45785	-52.1756
-1.46082	-3.10569	-1.46082	-3.10569	-1.46084	-2.16208	-1.46061	-3.86695	-1.45796	-17.3082	-1.45476	-106.568		-1.45768	-12.8069	-1.45768	-10.7412	-1.4578	-13.6424	-1.45768	-19.6642	-1.4548	-101.116	-1.45477	-563.518		-1.46018	-2.09099	-1.45944	-1.96594	-1.45956	-2.67608	-1.45995	-2.70918	-1.45947	-6.61558	-1.45687	-52.1577
-1.45985	-3.08427	-1.45985	-3.08427	-1.45978	-2.1722	-1.45938	-3.84328	-1.45697	-17.3045	-1.45377	-106.452		-1.45676	-12.8065	-1.45676	-10.7409	-1.4568	-13.6164	-1.45686	-19.6379	-1.45378	-101.115	-1.4538	-563.158		-1.4594	-2.11497	-1.45889	-1.93383	-1.45823	-2.65135	-1.45859	-2.73654	-1.45869	-6.59344	-1.45598	-52.1172
-1.45861	-3.06823	-1.45861	-3.06823	-1.45867	-2.13467	-1.45898	-3.82923	-1.45549	-17.2618	-1.45276	-106.393		-1.45566	-12.811	-1.45566	-10.7447	-1.45583	-13.5926	-1.45573	-19.6434	-1.4528	-101.006	-1.45275	-562.708		-1.45826	-2.10723	-1.45754	-1.95862	-1.45737	-2.68726	-1.45745	-2.72234	-1.45764	-6.58875	-1.4549	-52.0663
-1.45859	-3.10644	-1.45859	-3.10644	-1.45813	-2.17118	-1.45772	-3.86356	-1.45495	-17.2969	-1.45184	-106.362		-1.45477	-12.7814	-1.45477	-10.7198	-1.45487	-13.6126	-1.45473	-19.6094	-1.45185	-100.941	-1.45177	-562.343		-1.45701	-2.08749	-1.45635	-1.93997	-1.45681	-2.65221	-1.45696	-2.70748	-1.4566	-6.6051	-1.4539	-52.0493
-1.45655	-3.05783	-1.45655	-3.05783	-1.45659	-2.13714	-1.45727	-3.81685	-1.45387	-17.2538	-1.4508	-106.231		-1.4538	-12.7875	-1.4538	-10.725	-1.45371	-13.5811	-1.45367	-19.611	-1.45078	-100.88	-1.45079	-561.927		-1.45623	-2.11713	-1.45576	-1.93656	-1.45551	-2.67135	-1.45599	-2.73604	-1.45603	-6.56935	-1.45293	-51.9899
-1.45616	-3.09006	-1.45616	-3.09006	-1.4558	-2.15512	-1.45605	-3.85235	-1.45276	-17.2419	-1.44974	-106.229		-1.45276	-12.7598	-1.45276	-10.7018	-1.45269	-13.5892	-1.45269	-19.5987	-1.44979	-100.779	-1.44975	-561.498		-1.45492	-2.08412	-1.45474	-1.95899	-1.45486	-2.66842	-1.45478	-2.7013	-1.45458	-6.59655	-1.45162	-51.9871
-1.45447	-3.0717	-1.45447	-3.0717	-1.45515	-2.16506	-1.4545	-3.82976	-1.45183	-17.2569	-1.44871	-106.106		-1.4517	-12.766	-1.4517	-10.707	-1.45181	-13.5704	-1.45172	-19.5748	-1.44877	-100.728	-1.44877	-561.096		-1.45401	-2.10753	-1.45357	-1.92612	-1.45361	-2.64292	-1.45357	-2.72592	-1.45351	-6.56941	-1.45095	-51.9393
-1.45357	-3.05775	-1.45357	-3.05775	-1.45399	-2.1264	-1.45374	-3.81699	-1.45076	-17.21	-1.44776	-106.025		-1.45081	-12.7668	-1.45081	-10.7076	-1.45073	-13.5444	-1.45086	-19.5708	-1.44782	-100.62	-1.44778	-560.677		-1.45315	-2.09822	-1.45249	-1.95263	-1.45276	-2.67253	-1.45316	-2.71246	-1.45253	-6.5662	-1.44973	-51.893
-1.45307	-3.09745	-1.45307	-3.09745	-1.45274	-2.16472	-1.45282	-3.84807	-1.44965	-17.2433	-1.44681	-105.95		-1.44973	-12.7442	-1.44973	-10.6887	-1.4497	-13.5677	-1.44983	-19.5362	-1.44683	-100.6	-1.44677	-560.312		-1.45176	-2.08275	-1.45201	-1.93264	-1.45174	-2.64219	-1.45214	-2.69895	-1.4521	-6.58411	-1.44869	-51.8811
-1.45176	-3.04769	-1.45176	-3.04769	-1.45203	-2.13074	-1.45177	-3.80618	-1.44851	-17.1911	-1.44579	-105.847		-1.44896	-12.7456	-1.44896	-10.6899	-1.44878	-13.5298	-1.44865	-19.5397	-1.44581	-100.491	-1.44575	-559.9		-1.45125	-2.10972	-1.45057	-1.9296	-1.45064	-2.66094	-1.45092	-2.7276	-1.45089	-6.54837	-1.4479	-51.8016
-1.45124	-3.08091	-1.45124	-3.08091	-1.45058	-2.14791	-1.45012	-3.83495	-1.44774	-17.1733	-1.44484	-105.826		-1.44791	-12.7307	-1.44791	-10.6774	-1.44767	-13.5482	-1.44768	-19.5377	-1.4448	-100.422	-1.44477	-559.534		-1.45	-2.07707	-1.44964	-1.95284	-1.44959	-2.65639	-1.44969	-2.69204	-1.45017	-6.57307	-1.44671	-51.801
-1.45	-3.06391	-1.45	-3.06391	-1.44982	-2.15769	-1.44966	-3.81912	-1.44688	-17.2025	-1.44376	-105.706		-1.44675	-12.7145	-1.44675	-10.6638	-1.44693	-13.5272	-1.4468	-19.5025	-1.44377	-100.386	-1.44375	-559.133		-1.44879	-2.10128	-1.44867	-1.91867	-1.4485	-2.63506	-1.44926	-2.71492	-1.44903	-6.54809	-1.4458	-51.7568
-1.44816	-3.04614	-1.44816	-3.04614	-1.4485	-2.12027	-1.44917	-3.80081	-1.44567	-17.1499	-1.44275	-105.654		-1.44588	-12.7198	-1.44588	-10.6682	-1.44568	-13.4972	-1.44578	-19.4941	-1.44277	-100.288	-1.44279	-558.649		-1.4481	-2.09055	-1.44774	-1.94577	-1.44742	-2.66529	-1.44768	-2.70279	-1.44783	-6.5451	-1.44479	-51.6989
-1.44832	-3.08724	-1.44832	-3.08724	-1.44796	-2.15913	-1.44794	-3.84035	-1.44458	-17.1835	-1.44176	-105.597		-1.4447	-12.7012	-1.4447	-10.6526	-1.44469	-13.5227	-1.44473	-19.477	-1.44178	-100.211	-1.44175	-558.325		-1.44705	-2.07345	-1.44703	-1.92761	-1.44669	-2.63258	-1.44718	-2.68755	-1.44704	-6.56406	-1.44368	-51.6935
-1.44669	-3.03798	-1.44669	-3.03798	-1.44671	-2.12472	-1.44711	-3.79423	-1.44389	-17.1296	-1.4408	-105.473		-1.44375	-12.7063	-1.44375	-10.6569	-1.44375	-13.4936	-1.44368	-19.4826	-1.44071	-100.161	-1.44084	-557.907		-1.44613	-2.1038	-1.44596	-1.92231	-1.44524	-2.65362	-1.4457	-2.71784	-1.44573	-6.52453	-1.44274	-51.6274
-1.44575	-3.06853	-1.44575	-3.06853	-1.4458	-2.139	-1.4456	-3.82335	-1.44315	-17.1285	-1.43979	-105.445		-1.44274	-12.6845	-1.44274	-10.6386	-1.44277	-13.4923	-1.44259	-19.4632	-1.43972	-100.102	-1.43975	-557.519		-1.44484	-2.06983	-1.44484	-1.94533	-1.44432	-2.64716	-1.44461	-2.68189	-1.44517	-6.5516	-1.4419	-51.6184
-1.44476	-3.0527	-1.44476	-3.0527	-1.44439	-2.15091	-1.44477	-3.80576	-1.44197	-17.1384	-1.43873	-105.317		-1.44161	-12.6754	-1.44161	-10.631	-1.44176	-13.4771	-1.44187	-19.4355	-1.43871	-100.015	-1.43876	-557.081		-1.44396	-2.09278	-1.44356	-1.91347	-1.44353	-2.62605	-1.44367	-2.70729	-1.44393	-6.52863	-1.44078	-51.5761
-1.44335	-3.03423	-1.44335	-3.03423	-1.44431	-2.11135	-1.44398	-3.78991	-1.44067	-17.0989	-1.4378	-105.229		-1.44075	-12.6938	-1.44075	-10.6464	-1.44075	-13.4651	-1.44097	-19.4355	-1.43777	-99.9233	-1.43773	-556.683		-1.44336	-2.08239	-1.44266	-1.93977	-1.44325	-2.65401	-1.44277	-2.69164	-1.44289	-6.52472	-1.44002	-51.5024
-1.44306	-3.07618	-1.44306	-3.07618	-1.44298	-2.15166	-1.44314	-3.82443	-1.43962	-17.1203	-1.43678	-105.189		-1.43979	-12.6616	-1.43979	-10.6194	-1.43986	-13.4719	-1.43964	-19.4054	-1.43677	-99.9147	-1.43676	-556.327		-1.44217	-2.06844	-1.44211	-1.92029	-1.44183	-2.62305	-1.4415	-2.68037	-1.44185	-6.53984	-1.43875	-51.5112
-1.44196	-3.02671	-1.44196	-3.02671	-1.44195	-2.11514	-1.44193	-3.77995	-1.43871	-17.0767	-1.43581	-105.043		-1.4388	-12.6613	-1.4388	-10.6192	-1.4388	-13.4434	-1.43898	-19.4082	-1.43574	-99.8138	-1.43578	-555.924		-1.44124	-2.09645	-1.44073	-1.9146	-1.44056	-2.64096	-1.44106	-2.70918	-1.44058	-6.5059	-1.43775	-51.4448
-1.44055	-3.06065	-1.44055	-3.06065	-1.44052	-2.13043	-1.4408	-3.80968	-1.43755	-17.0604	-1.43474	-105.033		-1.43768	-12.6483	-1.43768	-10.6083	-1.43766	-13.4475	-1.43775	-19.3878	-1.43474	-99.7435	-1.43476	-555.536		-1.44014	-2.06227	-1.44001	-1.93963	-1.43935	-2.63854	-1.43939	-2.67212	-1.43993	-6.52912	-1.43686	-51.4258
-1.43941	-3.04439	-1.43941	-3.04439	-1.44001	-2.14575	-1.43986	-3.79141	-1.43662	-17.0818	-1.43369	-104.926		-1.43664	-12.6314	-1.43664	-10.5941	-1.43682	-13.4329	-1.43668	-19.3692	-1.43375	-99.6969	-1.43377	-555.115		-1.43922	-2.08517	-1.43866	-1.90608	-1.43863	-2.6117	-1.43891	-2.70013	-1.43891	-6.50647	-1.43564	-51.3879
-1.43932	-3.02437	-1.43932	-3.02437	-1.43888	-2.10281	-1.4385	-3.77312	-1.43592	-17.0367	-1.43276	-104.872		-1.43565	-12.6476	-1.43565	-10.6076	-1.43579	-13.4163	-1.43568	-19.3724	-1.43275	-99.6048	-1.43276	-554.702		-1.43783	-2.07502	-1.43798	-1.93387	-1.43798	-2.64615	-1.43772	-2.68434	-1.43759	-6.5016	-1.43483	-51.3357
-1.43823	-3.06072	-1.43823	-3.06072	-1.43742	-2.14321	-1.43793	-3.81345	-1.43485	-17.0454	-1.43184	-104.785		-1.4348	-12.6184	-1.4348	-10.5831	-1.43479	-13.4224	-1.43466	-19.3452	-1.43175	-99.5382	-1.43175	-554.338		-1.43697	-2.05661	-1.4366	-1.91443	-1.43667	-2.61058	-1.43679	-2.66972	-1.43671	-6.51989	-1.43371	-51.3222
-1.43726	-3.01708	-1.43726	-3.01708	-1.43726	-2.10796	-1.43707	-3.76533	-1.4336	-17.0078	-1.43074	-104.659		-1.43374	-12.6214	-1.43374	-10.5856	-1.43368	-13.3955	-1.43373	-19.3369	-1.43076	-99.507	-1.43077	-553.916		-1.43604	-2.08794	-1.43611	-1.90968	-1.43576	-2.63341	-1.4357	-2.69941	-1.43558	-6.48509	-1.43292	-51.2593
-1.43554	-3.0496	-1.43554	-3.0496	-1.43559	-2.1225	-1.43588	-3.79711	-1.43242	-17.0083	-1.42981	-104.657		-1.43275	-12.6047	-1.43275	-10.5716	-1.43272	-13.4048	-1.4327	-19.3278	-1.42971	-99.3883	-1.42976	-553.56		-1.43496	-2.0557	-1.43496	-1.93082	-1.43436	-2.63035	-1.43472	-2.66279	-1.43468	-6.5088	-1.43183	-51.2496
-1.43497	-3.03488	-1.43497	-3.03488	-1.43458	-2.13326	-1.43486	-3.77887	-1.43209	-17.0314	-1.42882	-104.519		-1.4317	-12.6025	-1.4317	-10.5698	-1.43182	-13.3701	-1.43171	-19.3079	-1.42878	-99.3184	-1.42878	-553.111		-1.43411	-2.07906	-1.43399	-1.89996	-1.43328	-2.60318	-1.43406	-2.68904	-1.43368	-6.48622	-1.4309	-51.2073
-1.43404	-3.01048	-1.43404	-3.01048	-1.43375	-2.09712	-1.43412	-3.7624	-1.43085	-16.9708	-1.42774	-104.52		-1.43095	-12.5953	-1.43095	-10.5637	-1.43069	-13.3728	-1.43072	-19.3095	-1.4278	-99.2152	-1.42773	-552.744		-1.43284	-2.0699	-1.4325	-1.92491	-1.4329	-2.63494	-1.43298	-2.67505	-1.43284	-6.48062	-1.43	-51.1474
-1.43288	-3.05077	-1.43288	-3.05077	-1.43243	-2.13589	-1.43278	-3.80118	-1.4297	-17.0035	-1.4268	-104.448		-1.4296	-12.5768	-1.4296	-10.5482	-1.42961	-13.3792	-1.42968	-19.2749	-1.42678	-99.197	-1.42676	-552.329		-1.43183	-2.05037	-1.43162	-1.90759	-1.43191	-2.60131	-1.43153	-2.6626	-1.43184	-6.50198	-1.42873	-51.1548
-1.43157	-3.00537	-1.43157	-3.00537	-1.43193	-2.10044	-1.43194	-3.75273	-1.42904	-16.9551	-1.42576	-104.302		-1.42862	-12.5963	-1.42862	-10.5646	-1.42883	-13.348	-1.42862	-19.2743	-1.42573	-99.1377	-1.42575	-551.932		-1.43106	-2.08131	-1.43085	-1.9005	-1.43059	-2.62279	-1.43082	-2.69	-1.43081	-6.46468	-1.42775	-51.0797
-1.43063	-3.03786	-1.43063	-3.03786	-1.43085	-2.11729	-1.43103	-3.78778	-1.42799	-16.9552	-1.42474	-104.248		-1.42787	-12.5592	-1.42787	-10.5335	-1.42764	-13.3536	-1.4277	-19.2567	-1.42473	-99.0137	-1.42476	-551.543		-1.43008	-2.04942	-1.42969	-1.92625	-1.42986	-2.61935	-1.42989	-2.65439	-1.43002	-6.48613	-1.42694	-51.0755
-1.42939	-3.02337	-1.42939	-3.02337	-1.42983	-2.12978	-1.43009	-3.76658	-1.42689	-16.9475	-1.42372	-104.164		-1.42677	-12.5538	-1.42677	-10.529	-1.42673	-13.3373	-1.42674	-19.2358	-1.42379	-98.9838	-1.42376	-551.126		-1.42904	-2.07069	-1.42893	-1.89249	-1.42833	-2.59476	-1.4287	-2.68029	-1.42857	-6.46512	-1.42565	-51.0251
-1.42865	-2.99924	-1.42865	-2.99924	-1.42874	-2.08761	-1.42815	-3.74646	-1.42591	-16.9167	-1.42274	-104.098		-1.4258	-12.5702	-1.4258	-10.5427	-1.42569	-13.3217	-1.42567	-19.2372	-1.42271	-98.8972	-1.42274	-550.729		-1.42806	-2.06484	-1.42776	-1.91818	-1.4276	-2.62679	-1.4275	-2.66438	-1.42753	-6.45936	-1.42476	-50.9754
-1.42729	-3.04269	-1.42729	-3.04269	-1.42775	-2.12979	-1.42773	-3.78848	-1.42481	-16.9396	-1.42171	-104.056		-1.42462	-12.5383	-1.42462	-10.516	-1.42458	-13.3326	-1.42487	-19.2029	-1.42171	-98.839	-1.42172	-550.345		-1.42714	-2.0457	-1.42711	-1.89922	-1.42661	-2.59453	-1.42688	-2.65288	-1.42696	-6.47883	-1.42357	-50.9616
-1.4268	-2.99484	-1.4268	-2.99484	-1.42657	-2.09545	-1.42703	-3.73818	-1.42368	-16.9068	-1.42077	-103.931		-1.42372	-12.5281	-1.42372	-10.5074	-1.4237	-13.301	-1.42358	-19.201	-1.42073	-98.7607	-1.4208	-549.917		-1.42578	-2.07506	-1.42613	-1.89395	-1.42539	-2.61375	-1.42552	-2.67981	-1.42565	-6.44315	-1.42277	-50.8983
-1.42569	-3.02797	-1.42569	-3.02797	-1.42562	-2.10897	-1.42595	-3.77216	-1.42291	-16.8894	-1.41975	-103.884		-1.42274	-12.5253	-1.42274	-10.5051	-1.42269	-13.3135	-1.42265	-19.1884	-1.41973	-98.6512	-1.41974	-549.527		-1.4251	-2.04119	-1.42471	-1.91919	-1.42453	-2.61116	-1.42433	-2.64643	-1.42465	-6.46868	-1.42168	-50.8803
-1.42462	-3.01169	-1.42462	-3.01169	-1.42528	-2.12319	-1.42447	-3.75681	-1.42163	-16.9084	-1.41874	-103.759		-1.42167	-12.5175	-1.42167	-10.4985	-1.42162	-13.3027	-1.42166	-19.1656	-1.41875	-98.6204	-1.41873	-549.123		-1.42388	-2.06369	-1.42356	-1.88666	-1.42357	-2.58782	-1.42395	-2.66948	-1.42367	-6.44323	-1.42067	-50.8536
-1.42341	-2.9916	-1.42341	-2.9916	-1.42355	-2.07803	-1.4243	-3.73831	-1.42066	-16.8562	-1.41775	-103.696		-1.42069	-12.5173	-1.42069	-10.4983	-1.42074	-13.2685	-1.42077	-19.168	-1.41774	-98.5314	-1.41777	-548.705		-1.4231	-2.05612	-1.42292	-1.91119	-1.42288	-2.61713	-1.42305	-2.65667	-1.4226	-6.43934	-1.41984	-50.7848
-1.42299	-3.03075	-1.42299	-3.03075	-1.42253	-2.12185	-1.42249	-3.7732	-1.41995	-16.8729	-1.41671	-103.659		-1.41975	-12.4972	-1.41975	-10.4815	-1.41987	-13.2844	-1.41976	-19.1373	-1.41674	-98.4773	-1.41677	-548.348		-1.42234	-2.03609	-1.42191	-1.89482	-1.42189	-2.58378	-1.42206	-2.64325	-1.42183	-6.45682	-1.41865	-50.7927
-1.4219	-2.98368	-1.4219	-2.98368	-1.42201	-2.08465	-1.42197	-3.7266	-1.41866	-16.8313	-1.41575	-103.555		-1.41873	-12.4944	-1.41873	-10.4792	-1.41875	-13.2396	-1.41881	-19.1388	-1.41577	-98.423	-1.41578	-547.934		-1.42145	-2.06604	-1.42082	-1.8882	-1.42081	-2.60429	-1.42118	-2.67074	-1.42078	-6.4223	-1.41794	-50.7161
-1.42091	-3.01531	-1.42091	-3.01531	-1.42075	-2.10152	-1.42075	-3.75984	-1.4177	-16.8126	-1.41479	-103.48		-1.41793	-12.4847	-1.41793	-10.471	-1.41761	-13.2541	-1.41757	-19.1226	-1.41475	-98.3245	-1.41476	-547.512		-1.41996	-2.03331	-1.41975	-1.91197	-1.41955	-2.60084	-1.41969	-2.63578	-1.41949	-6.44321	-1.41698	-50.7074
-1.41969	-3.00304	-1.41969	-3.00304	-1.41994	-2.11501	-1.42008	-3.73897	-1.41645	-16.8485	-1.4138	-103.395		-1.41678	-12.4702	-1.41678	-10.4589	-1.41679	-13.2498	-1.41669	-19.0962	-1.41381	-98.271	-1.41377	-547.121		-1.41906	-2.05587	-1.41874	-1.87838	-1.41881	-2.57703	-1.4189	-2.66024	-1.4186	-6.42282	-1.41584	-50.6603
-1.41849	-2.98173	-1.41849	-2.98173	-1.41895	-2.07361	-1.41829	-3.7232	-1.41585	-16.7924	-1.4128	-103.334		-1.41564	-12.4782	-1.41564	-10.4656	-1.41573	-13.2329	-1.41577	-19.0935	-1.41272	-98.2021	-1.41274	-546.721		-1.41827	-2.04714	-1.41795	-1.90635	-1.41755	-2.60905	-1.41807	-2.64463	-1.41757	-6.41897	-1.4147	-50.6142
-1.4179	-3.02012	-1.4179	-3.02012	-1.418	-2.11245	-1.41798	-3.75981	-1.41478	-16.8226	-1.41174	-103.261		-1.41474	-12.4548	-1.41474	-10.4459	-1.41476	-13.2344	-1.41476	-19.0651	-1.41175	-98.1285	-1.4117	-546.349		-1.4169	-2.02855	-1.41682	-1.88697	-1.41716	-2.57384	-1.41708	-2.63267	-1.41655	-6.43645	-1.41391	-50.6062
-1.41649	-2.97373	-1.41649	-2.97373	-1.41694	-2.07754	-1.41656	-3.71372	-1.41358	-16.7794	-1.41084	-103.132		-1.41363	-12.4633	-1.41363	-10.453	-1.41367	-13.2122	-1.41373	-19.0683	-1.41081	-98.0778	-1.41072	-545.927		-1.41582	-2.05971	-1.41601	-1.88158	-1.4161	-2.59392	-1.41576	-2.66086	-1.41578	-6.39981	-1.41284	-50.5413
-1.41552	-3.00698	-1.41552	-3.00698	-1.41584	-2.09117	-1.41546	-3.74712	-1.41244	-16.7678	-1.40973	-103.146		-1.41287	-12.4443	-1.41287	-10.4372	-1.41269	-13.2066	-1.41259	-19.0544	-1.40976	-97.9772	-1.40976	-545.523		-1.41516	-2.02709	-1.41484	-1.90509	-1.41507	-2.5898	-1.41491	-2.62678	-1.41459	-6.42364	-1.41183	-50.5359
-1.41461	-2.99179	-1.41461	-2.99179	-1.41504	-2.10477	-1.41462	-3.72935	-1.41203	-16.8076	-1.40875	-103.01		-1.4118	-12.4234	-1.4118	-10.4196	-1.41185	-13.2053	-1.41175	-19.0287	-1.40878	-97.9327	-1.40878	-545.152		-1.41369	-2.05091	-1.41389	-1.87322	-1.41392	-2.56605	-1.41383	-2.64942	-1.41349	-6.40098	-1.41088	-50.4907
-1.41389	-2.96919	-1.41389	-2.96919	-1.41426	-2.06616	-1.41391	-3.70924	-1.41099	-16.735	-1.40771	-102.954		-1.41069	-12.4406	-1.41069	-10.434	-1.4107	-13.1806	-1.41069	-19.0237	-1.40774	-97.8609	-1.40778	-544.704		-1.41269	-2.04099	-1.4126	-1.89926	-1.4132	-2.59786	-1.4132	-2.63725	-1.41282	-6.39307	-1.40995	-50.4238
-1.41252	-3.01094	-1.41252	-3.01094	-1.41293	-2.10498	-1.41255	-3.74574	-1.40998	-16.7532	-1.40672	-102.888		-1.40962	-12.4036	-1.40962	-10.403	-1.40978	-13.1749	-1.4097	-19.0025	-1.40677	-97.7633	-1.40673	-544.378		-1.41236	-2.02097	-1.41204	-1.88275	-1.4118	-2.56397	-1.41163	-2.62496	-1.41173	-6.41176	-1.40884	-50.4349
-1.41194	-2.9645	-1.41194	-2.9645	-1.41206	-2.07012	-1.41182	-3.70012	-1.40851	-16.7355	-1.40579	-102.764		-1.40867	-12.4111	-1.40867	-10.4093	-1.40871	-13.1562	-1.40893	-18.9964	-1.40574	-97.709	-1.40577	-543.937		-1.41104	-2.05072	-1.41131	-1.87499	-1.41063	-2.58156	-1.41115	-2.6534	-1.4104	-6.3784	-1.40773	-50.3698
-1.41082	-2.99264	-1.41082	-2.99264	-1.41026	-2.08508	-1.41086	-3.73225	-1.40764	-16.706	-1.40478	-102.73		-1.40782	-12.4002	-1.40782	-10.4002	-1.40771	-13.1614	-1.40763	-18.9878	-1.40472	-97.6255	-1.40472	-543.512		-1.40965	-2.0202	-1.40977	-1.90188	-1.40973	-2.58225	-1.40987	-2.61522	-1.40955	-6.40091	-1.40692	-50.3482
-1.40997	-2.98159	-1.40997	-2.98159	-1.41038	-2.09802	-1.41025	-3.71256	-1.40662	-16.723	-1.40371	-102.642		-1.40662	-12.3973	-1.40662	-10.3978	-1.40675	-13.1582	-1.40669	-18.9554	-1.40368	-97.5593	-1.40371	-543.138		-1.4089	-2.04381	-1.40911	-1.86554	-1.4094	-2.55634	-1.40863	-2.63887	-1.40892	-6.37915	-1.40582	-50.3109
-1.4083	-2.95652	-1.4083	-2.95652	-1.40912	-2.0604	-1.40898	-3.69736	-1.40567	-16.6767	-1.40278	-102.573		-1.40563	-12.3961	-1.40563	-10.3967	-1.40571	-13.1296	-1.40582	-18.964	-1.40273	-97.4748	-1.40275	-542.701		-1.4084	-2.03332	-1.4076	-1.8918	-1.4077	-2.58983	-1.40766	-2.62626	-1.40775	-6.37126	-1.40504	-50.2547
-1.40732	-2.99976	-1.40732	-2.99976	-1.40719	-2.09911	-1.4078	-3.73213	-1.40468	-16.706	-1.40175	-102.534		-1.40469	-12.3716	-1.40469	-10.3761	-1.40466	-13.1425	-1.40473	-18.9339	-1.40172	-97.4387	-1.40172	-542.354		-1.40727	-2.01488	-1.40682	-1.87612	-1.40693	-2.55489	-1.40691	-2.61462	-1.4072	-6.38881	-1.40378	-50.2443
-1.40694	-2.95109	-1.40694	-2.95109	-1.4064	-2.06122	-1.40671	-3.68636	-1.40422	-16.6503	-1.40077	-102.401		-1.4037	-12.3732	-1.4037	-10.3775	-1.40375	-13.1099	-1.40358	-18.9366	-1.40079	-97.3501	-1.40073	-541.948		-1.40641	-2.04365	-1.40579	-1.8683	-1.40588	-2.57376	-1.40587	-2.64325	-1.40573	-6.35599	-1.40262	-50.1949
-1.40572	-2.98523	-1.40572	-2.98523	-1.40556	-2.08005	-1.40571	-3.72077	-1.40267	-16.6423	-1.39974	-102.343		-1.40258	-12.3573	-1.40258	-10.3641	-1.40288	-13.105	-1.40258	-18.9154	-1.39973	-97.2966	-1.39974	-541.5		-1.40499	-2.01235	-1.40474	-1.89446	-1.4047	-2.57196	-1.40441	-2.6066	-1.40465	-6.38066	-1.40181	-50.1823
-1.40428	-2.96989	-1.40428	-2.96989	-1.40522	-2.09058	-1.40471	-3.702	-1.4015	-16.6711	-1.39877	-102.26		-1.40168	-12.3444	-1.40168	-10.3534	-1.40162	-13.1173	-1.40177	-18.8905	-1.39869	-97.238	-1.39873	-541.12		-1.40414	-2.03504	-1.40382	-1.85958	-1.40345	-2.54426	-1.40322	-2.62967	-1.40357	-6.35727	-1.40075	-50.1331
-1.40337	-2.94765	-1.40337	-2.94765	-1.40336	-2.05142	-1.404	-3.68296	-1.40058	-16.6156	-1.39772	-102.188		-1.40064	-12.3534	-1.40064	-10.3609	-1.4008	-13.0823	-1.40058	-18.89	-1.39772	-97.1408	-1.39775	-540.707		-1.40319	-2.02564	-1.40279	-1.88802	-1.40261	-2.5802	-1.40284	-2.61586	-1.40243	-6.35117	-1.39977	-50.073
-1.40243	-2.98823	-1.40243	-2.98823	-1.40316	-2.09496	-1.4027	-3.72239	-1.40001	-16.628	-1.39671	-102.147		-1.39972	-12.3324	-1.39972	-10.3433	-1.39989	-13.094	-1.39978	-18.8634	-1.39674	-97.0854	-1.39673	-540.347		-1.40213	-2.00629	-1.40154	-1.8702	-1.40164	-2.54706	-1.40168	-2.60632	-1.40144	-6.36891	-1.39855	-50.0691
-1.40148	-2.94151	-1.40148	-2.94151	-1.40169	-2.05745	-1.40169	-3.67577	-1.39853	-16.6012	-1.39571	-102.036		-1.39882	-12.3338	-1.39882	-10.3444	-1.39866	-13.0743	-1.39862	-18.8612	-1.39572	-96.9921	-1.39574	-539.904		-1.40094	-2.03997	-1.40063	-1.86159	-1.40089	-2.56528	-1.40033	-2.63125	-1.40069	-6.33472	-1.3978	-50.007
-1.40079	-2.97508	-1.40079	-2.97508	-1.40059	-2.07137	-1.40093	-3.70565	-1.39812	-16.5902	-1.39471	-101.969		-1.39765	-12.3208	-1.39765	-10.3335	-1.39782	-13.0652	-1.39773	-18.8498	-1.39471	-96.9312	-1.39475	-539.53		-1.40004	-2.00517	-1.39953	-1.88841	-1.39978	-2.56273	-1.39996	-2.59795	-1.4001	-6.35735	-1.39687	-49.9858
-1.39979	-2.95902	-1.39979	-2.95902	-1.39938	-2.08557	-1.39978	-3.68682	-1.39673	-16.6183	-1.39374	-101.87		-1.3967	-12.3076	-1.3967	-10.3225	-1.39672	-13.0654	-1.39672	-18.827	-1.39368	-96.8814	-1.39374	-539.139		-1.3989	-2.02742	-1.39892	-1.85404	-1.39853	-2.53989	-1.39849	-2.62226	-1.39854	-6.33678	-1.3959	-49.9505
-1.3981	-2.93759	-1.3981	-2.93759	-1.39872	-2.04437	-1.39846	-3.67103	-1.39548	-16.5546	-1.39274	-101.803		-1.39568	-12.3083	-1.39568	-10.3231	-1.39564	-13.0313	-1.39567	-18.8252	-1.39273	-96.8018	-1.39273	-538.706		-1.39784	-2.02098	-1.39795	-1.87869	-1.3977	-2.57025	-1.39793	-2.60752	-1.39743	-6.32904	-1.39474	-49.8918
-1.39822	-2.97734	-1.39822	-2.97734	-1.39778	-2.0829	-1.39835	-3.70595	-1.39469	-16.5649	-1.39168	-101.754		-1.39468	-12.2822	-1.39468	-10.3011	-1.39472	-13.0493	-1.39477	-18.7955	-1.39174	-96.7536	-1.39181	-538.347		-1.3971	-2.00256	-1.39693	-1.86232	-1.39672	-2.53476	-1.39651	-2.59761	-1.39679	-6.34891	-1.39367	-49.8937
-1.39673	-2.92896	-1.39673	-2.92896	-1.3968	-2.04629	-1.39654	-3.66217	-1.39403	-16.5488	-1.39077	-101.634		-1.39365	-12.2885	-1.39365	-10.3065	-1.39389	-13.0108	-1.39371	-18.7967	-1.39075	-96.6515	-1.39074	-537.918		-1.39584	-2.0311	-1.39546	-1.85451	-1.39579	-2.55592	-1.39575	-2.62391	-1.39539	-6.31333	-1.39293	-49.8361
-1.39629	-2.95917	-1.39629	-2.95917	-1.39571	-2.06027	-1.39604	-3.6909	-1.39247	-16.5467	-1.38973	-101.608		-1.39269	-12.2749	-1.39269	-10.295	-1.39262	-13.0239	-1.39289	-18.7765	-1.38971	-96.5871	-1.38972	-537.539		-1.39495	-1.99755	-1.39487	-1.88305	-1.39463	-2.55096	-1.39456	-2.58839	-1.39475	-6.33779	-1.39177	-49.8005
-1.39527	-2.94895	-1.39527	-2.94895	-1.39466	-2.08047	-1.39508	-3.67834	-1.39202	-16.5404	-1.38874	-101.488		-1.3918	-12.2573	-1.3918	-10.2803	-1.39162	-13.0201	-1.39177	-18.759	-1.38871	-96.5308	-1.3887	-537.167		-1.39386	-2.02195	-1.39383	-1.84915	-1.3938	-2.52802	-1.39367	-2.61372	-1.39367	-6.31301	-1.39065	-49.7697
-1.39377	-2.92571	-1.39377	-2.92571	-1.39368	-2.03504	-1.39403	-3.6553	-1.39077	-16.4829	-1.3877	-101.471		-1.39081	-12.2698	-1.39081	-10.2907	-1.3907	-13.0031	-1.39077	-18.7632	-1.38772	-96.4438	-1.38774	-536.744		-1.39309	-2.01406	-1.39294	-1.87014	-1.39307	-2.55749	-1.39262	-2.599	-1.39256	-6.3069	-1.38984	-49.725
-1.39259	-2.96535	-1.39259	-2.96535	-1.39236	-2.07478	-1.39258	-3.69184	-1.38959	-16.5327	-1.38673	-101.404		-1.38962	-12.2438	-1.38962	-10.269	-1.38974	-13.0042	-1.38971	-18.7251	-1.3867	-96.3905	-1.38672	-536.363		-1.39227	-1.99328	-1.39154	-1.856	-1.39179	-2.52753	-1.39172	-2.58903	-1.39168	-6.32885	-1.38874	-49.7148
-1.39166	-2.92058	-1.39166	-2.92058	-1.39163	-2.04135	-1.39154	-3.64866	-1.38822	-16.499	-1.38567	-101.252		-1.38882	-12.2453	-1.38882	-10.2702	-1.38869	-12.9741	-1.38878	-18.7236	-1.38569	-96.3083	-1.38573	-535.94		-1.39116	-2.02425	-1.39059	-1.84961	-1.3909	-2.54478	-1.39064	-2.61571	-1.39047	-6.29248	-1.38782	-49.6546
-1.39104	-2.95005	-1.39104	-2.95005	-1.39067	-2.05435	-1.39029	-3.6791	-1.38788	-16.4739	-1.38464	-101.238		-1.38777	-12.2313	-1.38777	-10.2585	-1.38774	-12.9767	-1.38779	-18.7149	-1.38473	-96.2248	-1.38468	-535.571		-1.38962	-1.98772	-1.38992	-1.87187	-1.38969	-2.54524	-1.38978	-2.58021	-1.38969	-6.31775	-1.38681	-49.6409
-1.38938	-2.93846	-1.38938	-2.93846	-1.38972	-2.06876	-1.38955	-3.66515	-1.38664	-16.4747	-1.38373	-101.144		-1.38662	-12.2166	-1.38662	-10.2462	-1.38682	-12.9637	-1.38658	-18.6896	-1.3837	-96.1816	-1.38371	-535.115		-1.38892	-2.01324	-1.3887	-1.83882	-1.38896	-2.5199	-1.38834	-2.6037	-1.38871	-6.29395	-1.38589	-49.6089
-1.38859	-2.91595	-1.38859	-2.91595	-1.38811	-2.02961	-1.389	-3.63999	-1.38548	-16.4501	-1.38269	-101.064		-1.38584	-12.2276	-1.38584	-10.2554	-1.38563	-12.9435	-1.38588	-18.6928	-1.38268	-96.0772	-1.38271	-534.751		-1.38788	-2.00541	-1.38729	-1.865	-1.38806	-2.55305	-1.38791	-2.58907	-1.38794	-6.28585	-1.38482	-49.5357
-1.38776	-2.95464	-1.38776	-2.95464	-1.38784	-2.06864	-1.38744	-3.68069	-1.38481	-16.4675	-1.38177	-101.025		-1.38476	-12.2096	-1.38476	-10.2403	-1.38464	-12.9501	-1.38459	-18.6646	-1.38163	-96.0349	-1.38176	-534.341		-1.38676	-1.986	-1.38673	-1.84747	-1.38686	-2.51883	-1.38697	-2.57829	-1.38692	-6.30401	-1.38373	-49.5403
-1.38686	-2.90871	-1.38686	-2.90871	-1.38672	-2.03405	-1.38644	-3.63542	-1.38391	-16.4268	-1.38075	-100.884		-1.38374	-12.2007	-1.38374	-10.2328	-1.38367	-12.921	-1.38397	-18.6551	-1.38072	-95.9591	-1.38072	-533.936		-1.38617	-2.01594	-1.38572	-1.83881	-1.38546	-2.53366	-1.38545	-2.60533	-1.38574	-6.27102	-1.38268	-49.4842
-1.38499	-2.93964	-1.38499	-2.93964	-1.38614	-2.04453	-1.38632	-3.66318	-1.38231	-16.405	-1.37974	-100.853		-1.38268	-12.1847	-1.38268	-10.2194	-1.38271	-12.9354	-1.38275	-18.649	-1.37975	-95.8863	-1.37973	-533.522		-1.38458	-1.98455	-1.38495	-1.86928	-1.38468	-2.53641	-1.38475	-2.57009	-1.38485	-6.29291	-1.38181	-49.4433
-1.38474	-2.92847	-1.38474	-2.92847	-1.3845	-2.06348	-1.38464	-3.65318	-1.38125	-16.4249	-1.37874	-100.758		-1.38184	-12.178	-1.38184	-10.2138	-1.38173	-12.9284	-1.38172	-18.6197	-1.37871	-95.8582	-1.37873	-533.121		-1.38369	-2.00769	-1.38386	-1.83265	-1.38341	-2.5082	-1.38353	-2.59388	-1.38337	-6.27228	-1.38073	-49.4135
-1.38381	-2.90499	-1.38381	-2.90499	-1.38414	-2.0211	-1.38351	-3.63151	-1.38053	-16.3883	-1.37775	-100.68		-1.38078	-12.1895	-1.38078	-10.2235	-1.38059	-12.9057	-1.38059	-18.6238	-1.37772	-95.7344	-1.37775	-532.707		-1.38278	-1.99694	-1.38235	-1.85787	-1.38268	-2.53941	-1.38271	-2.58204	-1.38288	-6.26262	-1.37976	-49.3588
-1.3829	-2.9447	-1.3829	-2.9447	-1.38273	-2.05904	-1.38297	-3.66614	-1.37979	-16.399	-1.37678	-100.632		-1.37965	-12.1629	-1.37965	-10.2011	-1.37965	-12.9009	-1.37969	-18.6003	-1.37674	-95.679	-1.37674	-532.394		-1.38177	-1.97845	-1.38204	-1.8461	-1.3815	-2.50925	-1.38163	-2.56905	-1.38173	-6.28206	-1.37883	-49.3529
-1.38155	-2.90078	-1.38155	-2.90078	-1.38145	-2.0282	-1.38154	-3.62449	-1.37877	-16.3498	-1.37581	-100.535		-1.37878	-12.1652	-1.37878	-10.2031	-1.37871	-12.8842	-1.37882	-18.5932	-1.37577	-95.6394	-1.37573	-531.913		-1.38138	-2.00933	-1.38036	-1.83325	-1.38057	-2.52766	-1.38111	-2.59654	-1.38087	-6.24877	-1.37774	-49.2928
-1.38089	-2.92841	-1.38089	-2.92841	-1.38096	-2.0374	-1.38038	-3.65341	-1.37768	-16.3629	-1.37472	-100.469		-1.37783	-12.1531	-1.37783	-10.1929	-1.37785	-12.8875	-1.37773	-18.579	-1.37473	-95.5352	-1.37472	-531.509		-1.37979	-1.97646	-1.38007	-1.86214	-1.37988	-2.52581	-1.38006	-2.55907	-1.38015	-6.271	-1.37682	-49.2702
-1.37981	-2.91915	-1.37981	-2.91915	-1.37982	-2.05439	-1.37974	-3.64026	-1.37703	-16.3622	-1.37376	-100.355		-1.37665	-12.1315	-1.37665	-10.1748	-1.37664	-12.8759	-1.37691	-18.5476	-1.37374	-95.4965	-1.37372	-531.114		-1.37903	-1.99891	-1.37876	-1.82652	-1.37841	-2.49948	-1.3785	-2.58559	-1.37885	-6.25212	-1.37576	-49.2485
-1.37849	-2.89327	-1.37849	-2.89327	-1.37836	-2.01238	-1.37888	-3.61533	-1.37551	-16.3126	-1.37274	-100.288		-1.37569	-12.1409	-1.37569	-10.1826	-1.37564	-12.856	-1.37587	-18.5631	-1.37274	-95.4262	-1.37277	-530.72		-1.37796	-1.99265	-1.37766	-1.85161	-1.37807	-2.53056	-1.37785	-2.57123	-1.37771	-6.24002	-1.37458	-49.1812
-1.3777	-2.93457	-1.3777	-2.93457	-1.37775	-2.05253	-1.37759	-3.65837	-1.37479	-16.3443	-1.37172	-100.202		-1.37486	-12.1063	-1.37486	-10.1537	-1.37465	-12.8639	-1.37468	-18.5248	-1.3717	-95.355	-1.37176	-530.302		-1.37709	-1.97332	-1.3768	-1.83842	-1.3766	-2.49838	-1.37714	-2.55544	-1.37673	-6.2627	-1.37385	-49.1794
-1.3768	-2.88563	-1.3768	-2.88563	-1.37673	-2.02045	-1.37656	-3.60899	-1.37363	-16.2925	-1.37085	-100.118		-1.37366	-12.1223	-1.37366	-10.167	-1.37367	-12.8367	-1.37375	-18.5254	-1.37079	-95.2627	-1.37074	-529.908		-1.37615	-2.00265	-1.37574	-1.82362	-1.37516	-2.51767	-1.37619	-2.58782	-1.3759	-6.2257	-1.37269	-49.1112
-1.3756	-2.91713	-1.3756	-2.91713	-1.37597	-2.03154	-1.37595	-3.63997	-1.37276	-16.293	-1.36976	-100.088		-1.37278	-12.1051	-1.37278	-10.1526	-1.37266	-12.8449	-1.37267	-18.5136	-1.3697	-95.194	-1.36978	-529.518		-1.37539	-1.96843	-1.37492	-1.85551	-1.37442	-2.51865	-1.37452	-2.54834	-1.37479	-6.25079	-1.37179	-49.0953
-1.37445	-2.90743	-1.37445	-2.90743	-1.37452	-2.04484	-1.3751	-3.6274	-1.37206	-16.2963	-1.36877	-99.9977		-1.37171	-12.0892	-1.37171	-10.1393	-1.3716	-12.8342	-1.3717	-18.494	-1.36875	-95.1604	-1.36873	-529.111		-1.37401	-1.99371	-1.37422	-1.821	-1.37388	-2.49102	-1.37392	-2.57484	-1.37353	-6.2288	-1.37068	-49.0679
-1.37371	-2.88272	-1.37371	-2.88272	-1.37394	-2.00598	-1.37347	-3.60204	-1.3707	-16.2625	-1.36775	-99.9205		-1.37079	-12.0931	-1.37079	-10.1426	-1.37064	-12.8069	-1.37077	-18.4925	-1.36773	-95.0432	-1.36776	-528.683		-1.37317	-1.98399	-1.37288	-1.84494	-1.37304	-2.52452	-1.37288	-2.56188	-1.37242	-6.21889	-1.36976	-49.0012
-1.37321	-2.92076	-1.37321	-2.92076	-1.37345	-2.04591	-1.37293	-3.64223	-1.36981	-16.2756	-1.36676	-99.8529		-1.36969	-12.0754	-1.36969	-10.1277	-1.36981	-12.8167	-1.36973	-18.4628	-1.36667	-95.0072	-1.36674	-528.295		-1.37148	-1.96303	-1.37189	-1.832	-1.37168	-2.49042	-1.3715	-2.54647	-1.37184	-6.24159	-1.36882	-48.9905
-1.37176	-2.8787	-1.37176	-2.8787	-1.37177	-2.01162	-1.37221	-3.59522	-1.36898	-16.2452	-1.36567	-99.7415		-1.36883	-12.0791	-1.36883	-10.1309	-1.36865	-12.798	-1.36891	-18.4593	-1.36572	-94.9226	-1.36569	-527.922		-1.37084	-1.994	-1.37109	-1.82056	-1.37077	-2.5065	-1.37074	-2.57972	-1.37079	-6.20448	-1.36775	-48.9318
-1.3703	-2.90697	-1.3703	-2.90697	-1.37092	-2.02348	-1.37117	-3.62691	-1.36743	-16.2281	-1.36469	-99.7397		-1.3678	-12.0602	-1.3678	-10.115	-1.36769	-12.792	-1.36783	-18.4365	-1.36465	-94.8338	-1.36474	-527.473		-1.37017	-1.96038	-1.36972	-1.84939	-1.36959	-2.50656	-1.36981	-2.54079	-1.36951	-6.22838	-1.36705	-48.9057
-1.36945	-2.89745	-1.36945	-2.89745	-1.36957	-2.04003	-1.36957	-3.61157	-1.36646	-16.2583	-1.36362	-99.6263		-1.36672	-12.0527	-1.36672	-10.1087	-1.36664	-12.7873	-1.36673	-18.425	-1.36372	-94.7841	-1.36369	-527.071		-1.36943	-1.98432	-1.36896	-1.81381	-1.36845	-2.48145	-1.36854	-2.56396	-1.36905	-6.20751	-1.36577	-48.8853
-1.36873	-2.86981	-1.36873	-2.86981	-1.3686	-2.00017	-1.3692	-3.59181	-1.36574	-16.1991	-1.36269	-99.564		-1.36563	-12.0646	-1.36563	-10.1187	-1.36571	-12.7492	-1.36584	-18.4225	-1.36278	-94.6882	-1.36276	-526.688		-1.3679	-1.97632	-1.36768	-1.83838	-1.36782	-2.51124	-1.368	-2.54802	-1.36748	-6.19909	-1.36466	-48.8292
-1.36767	-2.90974	-1.36767	-2.90974	-1.36772	-2.03944	-1.36788	-3.627	-1.36494	-16.2105	-1.36174	-99.4742		-1.36474	-12.0331	-1.36474	-10.0922	-1.36469	-12.7692	-1.36466	-18.3937	-1.36168	-94.623	-1.36174	-526.305		-1.3671	-1.9587	-1.36711	-1.82466	-1.36667	-2.47912	-1.36653	-2.5392	-1.36643	-6.22195	-1.36387	-48.8047
-1.36679	-2.866	-1.36679	-2.866	-1.36671	-2.00534	-1.36668	-3.58409	-1.36375	-16.1849	-1.36071	-99.3995		-1.36379	-12.0378	-1.36379	-10.0962	-1.36373	-12.745	-1.3638	-18.3927	-1.36074	-94.5809	-1.36072	-525.891		-1.36585	-1.98908	-1.36585	-1.81343	-1.36623	-2.49854	-1.36598	-2.56969	-1.36591	-6.18356	-1.36276	-48.7469
-1.3658	-2.89754	-1.3658	-2.89754	-1.36528	-2.01681	-1.36543	-3.61478	-1.36278	-16.1718	-1.35973	-99.3489		-1.36261	-12.0229	-1.36261	-10.0837	-1.36264	-12.7548	-1.36272	-18.3762	-1.35972	-94.487	-1.35975	-525.457		-1.36497	-1.95432	-1.36487	-1.84284	-1.36471	-2.49984	-1.36451	-2.53209	-1.3647	-6.20657	-1.3619	-48.7276
-1.36466	-2.88427	-1.36466	-2.88427	-1.36494	-2.02783	-1.36491	-3.60142	-1.36186	-16.1891	-1.35876	-99.2317		-1.36171	-12.0192	-1.36171	-10.0806	-1.36175	-12.7496	-1.36164	-18.3594	-1.3587	-94.4284	-1.35873	-525.09		-1.36423	-1.97855	-1.36398	-1.80775	-1.36406	-2.47027	-1.36372	-2.5559	-1.36398	-6.18529	-1.36069	-48.7143
-1.36379	-2.85943	-1.36379	-2.85943	-1.36358	-1.98921	-1.36371	-3.5754	-1.36042	-16.1355	-1.35776	-99.1499		-1.36079	-12.0157	-1.36079	-10.0777	-1.36081	-12.7181	-1.36075	-18.3515	-1.35769	-94.3377	-1.35772	-524.707		-1.36267	-1.96794	-1.36261	-1.83206	-1.36301	-2.5027	-1.36274	-2.54322	-1.36265	-6.17774	-1.35977	-48.6358
-1.36263	-2.90269	-1.36263	-2.90269	-1.36351	-2.03058	-1.3624	-3.61647	-1.35965	-16.159	-1.35666	-99.1199		-1.35975	-11.9878	-1.35975	-10.0543	-1.35967	-12.7382	-1.35985	-18.3254	-1.35672	-94.2918	-1.35677	-524.284		-1.36196	-1.95239	-1.36165	-1.8216	-1.36196	-2.47065	-1.36179	-2.53001	-1.36148	-6.19823	-1.35872	-48.6357
-1.36189	-2.85457	-1.36189	-2.85457	-1.36143	-1.99854	-1.36193	-3.5701	-1.3587	-16.1213	-1.35574	-98.9831		-1.35855	-11.9953	-1.35855	-10.0606	-1.35869	-12.6978	-1.35865	-18.3252	-1.3557	-94.2297	-1.35573	-523.88		-1.36132	-1.98061	-1.3609	-1.80542	-1.361	-2.48884	-1.36066	-2.55974	-1.36086	-6.16177	-1.35785	-48.5774
-1.36091	-2.88517	-1.36091	-2.88517	-1.36075	-2.0079	-1.36092	-3.59999	-1.35767	-16.1122	-1.35473	-98.9499		-1.3579	-11.983	-1.3579	-10.0502	-1.35766	-12.687	-1.3579	-18.3117	-1.35471	-94.135	-1.35476	-523.497		-1.36006	-1.9478	-1.35985	-1.83313	-1.35973	-2.48859	-1.35971	-2.52131	-1.3598	-6.18439	-1.35694	-48.543
-1.35941	-2.86998	-1.35941	-2.86998	-1.35946	-2.02436	-1.35922	-3.58684	-1.35682	-16.1314	-1.35368	-98.8459		-1.35678	-11.9643	-1.35678	-10.0346	-1.3566	-12.692	-1.35669	-18.2829	-1.35373	-94.0894	-1.3537	-523.116		-1.35925	-1.97422	-1.35897	-1.80189	-1.35848	-2.45954	-1.35885	-2.54628	-1.35879	-6.16271	-1.35608	-48.5106
-1.35922	-2.84952	-1.35922	-2.84952	-1.3592	-1.98429	-1.35878	-3.56262	-1.35588	-16.0786	-1.35279	-98.7753		-1.35582	-11.9713	-1.35582	-10.0404	-1.35582	-12.6692	-1.35572	-18.2862	-1.35274	-93.9881	-1.35275	-522.687		-1.35801	-1.96425	-1.35769	-1.82619	-1.35779	-2.4934	-1.35788	-2.53114	-1.35751	-6.15459	-1.35492	-48.4435
-1.35809	-2.8887	-1.35809	-2.8887	-1.35721	-2.02258	-1.35773	-3.60156	-1.35472	-16.0883	-1.35175	-98.7438		-1.35463	-11.9513	-1.35463	-10.0236	-1.3547	-12.6796	-1.35487	-18.2578	-1.35171	-93.9545	-1.35177	-522.329		-1.357	-1.94494	-1.35694	-1.81351	-1.35626	-2.46072	-1.35709	-2.5198	-1.35683	-6.17773	-1.35379	-48.4479
-1.35686	-2.84377	-1.35686	-2.84377	-1.3567	-1.98824	-1.35662	-3.55717	-1.35353	-16.0656	-1.35073	-98.6246		-1.35383	-11.9509	-1.35383	-10.0234	-1.35367	-12.6552	-1.35365	-18.2622	-1.35072	-93.8899	-1.35074	-521.887		-1.35597	-1.9737	-1.3555	-1.80059	-1.35565	-2.47912	-1.35569	-2.54804	-1.35552	-6.14094	-1.35293	-48.3813
-1.35569	-2.87556	-1.35569	-2.87556	-1.35527	-2.00172	-1.3559	-3.58737	-1.35275	-16.0332	-1.34973	-98.5896		-1.35278	-11.9419	-1.35278	-10.0157	-1.35283	-12.6591	-1.35272	-18.2432	-1.34972	-93.7761	-1.3497	-521.511		-1.35498	-1.93995	-1.35488	-1.83167	-1.35454	-2.47902	-1.35511	-2.51277	-1.35467	-6.16569	-1.35187	-48.3683
-1.35477	-2.86449	-1.35477	-2.86449	-1.35493	-2.01728	-1.35457	-3.57521	-1.35153	-16.0607	-1.34877	-98.4882		-1.35161	-11.9237	-1.35161	-10.0005	-1.35176	-12.64	-1.35166	-18.2157	-1.34873	-93.7569	-1.34874	-521.108		-1.35451	-1.96586	-1.35429	-1.79432	-1.35344	-2.45529	-1.35418	-2.53662	-1.35361	-6.14105	-1.35095	-48.3359
-1.35381	-2.83799	-1.35381	-2.83799	-1.35384	-1.97687	-1.35388	-3.5516	-1.35046	-16.0282	-1.34768	-98.4106		-1.35058	-11.9362	-1.35058	-10.011	-1.35071	-12.6153	-1.35066	-18.212	-1.34771	-93.649	-1.3477	-520.702		-1.35346	-1.95481	-1.35271	-1.82034	-1.3527	-2.48496	-1.35272	-2.52164	-1.35277	-6.13262	-1.34976	-48.264
-1.35282	-2.87759	-1.35282	-2.87759	-1.35272	-2.01918	-1.35263	-3.58833	-1.35008	-16.0387	-1.34663	-98.3621		-1.34977	-11.9099	-1.34977	-9.98896	-1.3497	-12.635	-1.34963	-18.1889	-1.3467	-93.5696	-1.34669	-520.345		-1.35218	-1.93611	-1.35212	-1.80954	-1.35151	-2.45031	-1.35172	-2.51117	-1.35153	-6.15639	-1.34892	-48.2612
-1.35203	-2.83312	-1.35203	-2.83312	-1.35131	-1.98394	-1.35198	-3.54605	-1.34904	-15.9954	-1.34568	-98.2395		-1.34895	-11.9127	-1.34895	-9.99128	-1.3487	-12.6131	-1.34883	-18.1858	-1.34563	-93.5389	-1.3457	-519.914		-1.35078	-1.96465	-1.35032	-1.79338	-1.35066	-2.46801	-1.35103	-2.53799	-1.35111	-6.11805	-1.34781	-48.21
-1.35064	-2.86428	-1.35064	-2.86428	-1.35112	-1.99366	-1.35088	-3.57566	-1.34773	-15.9857	-1.34469	-98.2185		-1.34766	-11.8923	-1.34766	-9.97413	-1.34763	-12.6179	-1.34763	-18.1702	-1.34465	-93.4378	-1.34466	-519.499		-1.34992	-1.93286	-1.34986	-1.82215	-1.34911	-2.47241	-1.34964	-2.50317	-1.3493	-6.14193	-1.34675	-48.1845
-1.35017	-2.84961	-1.35017	-2.84961	-1.34931	-2.00899	-1.34974	-3.56071	-1.34662	-16.0011	-1.34371	-98.1068		-1.3466	-11.8863	-1.3466	-9.96913	-1.3466	-12.5888	-1.34675	-18.1487	-1.34368	-93.3744	-1.34369	-519.105		-1.34923	-1.95489	-1.34897	-1.78876	-1.3489	-2.44399	-1.34877	-2.52946	-1.34857	-6.12144	-1.34596	-48.1524
-1.34858	-2.82571	-1.34858	-2.82571	-1.34824	-1.97077	-1.3483	-3.53681	-1.3456	-15.9492	-1.3427	-98.0216		-1.34575	-11.8904	-1.34575	-9.9726	-1.34571	-12.5762	-1.34579	-18.1481	-1.34269	-93.2674	-1.34265	-518.691		-1.34797	-1.94791	-1.34737	-1.81434	-1.34795	-2.47776	-1.34785	-2.51262	-1.34771	-6.11183	-1.34474	-48.0866
-1.34757	-2.87076	-1.34757	-2.87076	-1.3475	-2.00949	-1.34801	-3.57523	-1.34452	-15.9878	-1.34164	-97.9876		-1.34489	-11.8664	-1.34489	-9.95242	-1.34468	-12.5872	-1.34462	-18.1231	-1.3417	-93.2268	-1.34174	-518.306		-1.3469	-1.92761	-1.3465	-1.80376	-1.34692	-2.44136	-1.34606	-2.50143	-1.34676	-6.13519	-1.34378	-48.0777
-1.34649	-2.82189	-1.34649	-2.82189	-1.34644	-1.97505	-1.34656	-3.53139	-1.34374	-15.9486	-1.34067	-97.8665		-1.34365	-11.8712	-1.34365	-9.95647	-1.34358	-12.5597	-1.34372	-18.1178	-1.34066	-93.1684	-1.34069	-517.882		-1.34597	-1.95925	-1.34584	-1.78591	-1.34569	-2.46149	-1.34547	-2.53165	-1.34576	-6.09892	-1.34295	-48.022
-1.34605	-2.85396	-1.34605	-2.85396	-1.34519	-1.98622	-1.34547	-3.56199	-1.34301	-15.9216	-1.33967	-97.8258		-1.34266	-11.8519	-1.34266	-9.9403	-1.34264	-12.5707	-1.34271	-18.1036	-1.33965	-93.0681	-1.33967	-517.475		-1.34496	-1.92551	-1.34485	-1.81618	-1.34473	-2.46039	-1.34455	-2.49257	-1.34475	-6.11984	-1.34177	-47.9978
-1.34458	-2.83927	-1.34458	-2.83927	-1.3444	-2.0025	-1.34444	-3.54903	-1.3419	-15.9519	-1.33877	-97.7184		-1.34174	-11.8444	-1.34174	-9.934	-1.34184	-12.5487	-1.34171	-18.0802	-1.33872	-93.0441	-1.33876	-517.102		-1.34361	-1.94996	-1.34394	-1.7829	-1.34385	-2.43322	-1.34429	-2.51917	-1.34378	-6.10057	-1.34063	-47.9681
-1.34322	-2.81916	-1.34322	-2.81916	-1.34365	-1.9628	-1.34349	-3.52372	-1.34068	-15.9086	-1.33775	-97.634		-1.34081	-11.8486	-1.34081	-9.93755	-1.34065	-12.534	-1.34068	-18.0849	-1.33774	-92.9412	-1.33773	-516.659		-1.34286	-1.939	-1.34273	-1.8069	-1.34276	-2.46627	-1.34285	-2.50455	-1.34247	-6.09008	-1.33973	-47.9032
-1.34272	-2.85719	-1.34272	-2.85719	-1.3428	-2.00202	-1.34242	-3.56198	-1.34002	-15.9199	-1.33666	-97.6581		-1.33968	-11.8212	-1.33968	-9.91456	-1.33958	-12.5387	-1.33965	-18.0531	-1.3367	-92.8917	-1.33674	-516.308		-1.34207	-1.92314	-1.34162	-1.79714	-1.34174	-2.43367	-1.34171	-2.49438	-1.34168	-6.1133	-1.339	-47.8889
-1.34157	-2.81467	-1.34157	-2.81467	-1.3413	-1.96875	-1.34149	-3.51926	-1.3387	-15.9056	-1.33564	-97.4897		-1.33868	-11.8263	-1.33868	-9.91879	-1.33861	-12.5052	-1.33883	-18.0501	-1.33572	-92.7982	-1.33573	-515.901		-1.34095	-1.95338	-1.34031	-1.78157	-1.34071	-2.4517	-1.34085	-2.51964	-1.34082	-6.07447	-1.33795	-47.8319
-1.34087	-2.84124	-1.34087	-2.84124	-1.34083	-1.97557	-1.34082	-3.54665	-1.33775	-15.8728	-1.33471	-97.4384		-1.33761	-11.814	-1.33761	-9.90851	-1.33776	-12.5205	-1.33776	-18.0416	-1.33473	-92.7125	-1.33472	-515.535		-1.33994	-1.91953	-1.33976	-1.81034	-1.33967	-2.45149	-1.33977	-2.48508	-1.33991	-6.09921	-1.33672	-47.8153
-1.34005	-2.82875	-1.34005	-2.82875	-1.33982	-2.0006	-1.34005	-3.53594	-1.33675	-15.8931	-1.33369	-97.3333		-1.33671	-11.797	-1.33671	-9.89424	-1.3367	-12.5009	-1.33674	-18.0118	-1.33371	-92.6707	-1.33377	-515.138		-1.339	-1.94183	-1.33893	-1.77552	-1.3386	-2.42482	-1.33845	-2.5069	-1.33854	-6.0774	-1.33562	-47.784
-1.33801	-2.80814	-1.33801	-2.80814	-1.33892	-1.95213	-1.33897	-3.50828	-1.33545	-15.8515	-1.33278	-97.2661		-1.33574	-11.8076	-1.33574	-9.90311	-1.33578	-12.4709	-1.33572	-18.009	-1.33275	-92.6049	-1.3328	-514.73		-1.33793	-1.93414	-1.33764	-1.79789	-1.33773	-2.45695	-1.33823	-2.49389	-1.33743	-6.0687	-1.33487	-47.7184
-1.33785	-2.84405	-1.33785	-2.84405	-1.33784	-1.99569	-1.33784	-3.54908	-1.3346	-15.8576	-1.33175	-97.2223		-1.33466	-11.7767	-1.33466	-9.87722	-1.33504	-12.4975	-1.33465	-17.9927	-1.33176	-92.5348	-1.33172	-514.361		-1.33705	-1.91466	-1.33674	-1.78994	-1.33707	-2.42313	-1.33665	-2.48476	-1.33659	-6.09048	-1.3338	-47.7121
-1.33688	-2.80212	-1.33688	-2.80212	-1.33648	-1.96174	-1.33658	-3.50644	-1.33384	-15.8339	-1.33076	-97.0977		-1.33369	-11.7905	-1.33369	-9.88877	-1.33363	-12.467	-1.33374	-17.9765	-1.33075	-92.4775	-1.33072	-513.956		-1.33576	-1.94434	-1.33627	-1.77357	-1.3357	-2.44447	-1.33589	-2.50989	-1.3357	-6.05437	-1.33284	-47.6531
-1.33527	-2.83158	-1.33527	-2.83158	-1.33608	-1.96846	-1.33563	-3.5345	-1.33259	-15.81	-1.3298	-97.0432		-1.33276	-11.7589	-1.33276	-9.86231	-1.33268	-12.4702	-1.33277	-17.9694	-1.32977	-92.3982	-1.32972	-513.531		-1.33458	-1.9122	-1.33425	-1.80351	-1.33453	-2.44085	-1.33489	-2.47551	-1.33497	-6.07666	-1.33176	-47.6354
-1.33428	-2.82273	-1.33428	-2.82273	-1.33439	-1.98937	-1.33469	-3.52272	-1.33132	-15.8135	-1.32872	-96.9475		-1.33173	-11.7577	-1.33173	-9.86126	-1.33163	-12.4698	-1.33163	-17.9436	-1.32873	-92.3332	-1.32873	-513.166		-1.33428	-1.93577	-1.33399	-1.76911	-1.3343	-2.41367	-1.33339	-2.49767	-1.33367	-6.0569	-1.3307	-47.608
-1.33381	-2.798	-1.33381	-2.798	-1.33359	-1.94301	-1.334	-3.49946	-1.33076	-15.7765	-1.3277	-96.8614		-1.33068	-11.7737	-1.33068	-9.87472	-1.33067	-12.432	-1.33069	-17.9519	-1.32772	-92.2381	-1.32768	-512.738		-1.33323	-1.92455	-1.33256	-1.79445	-1.33292	-2.44842	-1.33254	-2.48382	-1.33299	-6.04456	-1.32986	-47.5353
-1.33315	-2.83212	-1.33315	-2.83212	-1.33266	-1.98537	-1.33315	-3.53654	-1.32969	-15.7994	-1.32668	-96.8564		-1.32972	-11.7341	-1.32972	-9.84148	-1.32969	-12.4534	-1.32974	-17.9198	-1.32672	-92.1784	-1.32671	-512.361		-1.33192	-1.90749	-1.33187	-1.78328	-1.33189	-2.41284	-1.33169	-2.47562	-1.33173	-6.06787	-1.32897	-47.5352
-1.33183	-2.79214	-1.33183	-2.79214	-1.33171	-1.95648	-1.33198	-3.4943	-1.32888	-15.7709	-1.32572	-96.7164		-1.32865	-11.7423	-1.32865	-9.84838	-1.32881	-12.4117	-1.32874	-17.9116	-1.3257	-92.1244	-1.32568	-511.918		-1.3308	-1.93647	-1.3309	-1.76875	-1.3304	-2.4327	-1.33049	-2.50068	-1.33106	-6.03317	-1.32785	-47.4595
-1.3308	-2.81881	-1.3308	-2.81881	-1.33087	-1.96207	-1.33085	-3.51887	-1.32802	-15.7333	-1.32471	-96.6918		-1.32762	-11.7217	-1.32762	-9.83106	-1.32759	-12.4178	-1.32776	-17.9033	-1.3247	-92.0203	-1.32471	-511.503		-1.33	-1.90535	-1.32983	-1.79928	-1.33016	-2.43508	-1.32987	-2.46679	-1.32938	-6.05402	-1.32697	-47.4476
-1.32986	-2.81014	-1.32986	-2.81014	-1.32937	-1.98186	-1.32961	-3.51075	-1.32691	-15.7873	-1.3237	-96.6001		-1.32671	-11.715	-1.32671	-9.82543	-1.32676	-12.4208	-1.32672	-17.8788	-1.32368	-91.9776	-1.32371	-511.181		-1.3292	-1.92932	-1.32875	-1.76334	-1.32909	-2.40446	-1.32922	-2.49089	-1.32887	-6.03789	-1.32606	-47.414
-1.32893	-2.78441	-1.32893	-2.78441	-1.32867	-1.93619	-1.32858	-3.4825	-1.32577	-15.7254	-1.32272	-96.5244		-1.32558	-11.724	-1.32558	-9.83304	-1.32572	-12.3853	-1.32586	-17.8787	-1.32273	-91.8991	-1.32269	-510.755		-1.32855	-1.91712	-1.32776	-1.7856	-1.32813	-2.43512	-1.32793	-2.47505	-1.32794	-6.02397	-1.32476	-47.3617
-1.32711	-2.82588	-1.32711	-2.82588	-1.32771	-1.97708	-1.32763	-3.52376	-1.32472	-15.7364	-1.32174	-96.4485		-1.32467	-11.6946	-1.32467	-9.80839	-1.32476	-12.395	-1.32457	-17.8568	-1.32174	-91.828	-1.32171	-510.332		-1.32711	-1.89706	-1.32652	-1.77903	-1.3272	-2.4056	-1.3267	-2.46435	-1.32672	-6.048	-1.32386	-47.3533
-1.32709	-2.78489	-1.32709	-2.78489	-1.32694	-1.94681	-1.32724	-3.48028	-1.3237	-15.6982	-1.32072	-96.3428		-1.32369	-11.7039	-1.32369	-9.81616	-1.32357	-12.3808	-1.32368	-17.8493	-1.3207	-91.7908	-1.32075	-509.931		-1.32623	-1.92856	-1.32591	-1.76095	-1.32546	-2.42409	-1.32547	-2.49075	-1.32576	-6.00877	-1.32267	-47.2897
-1.32588	-2.81197	-1.32588	-2.81197	-1.32557	-1.95152	-1.32608	-3.50591	-1.32288	-15.6914	-1.3197	-96.3056		-1.32278	-11.6703	-1.32278	-9.78797	-1.32277	-12.379	-1.32268	-17.8352	-1.31969	-91.6877	-1.31974	-509.537		-1.32503	-1.89727	-1.32499	-1.7903	-1.32475	-2.42462	-1.32461	-2.45591	-1.32485	-6.03498	-1.32177	-47.2753
-1.32468	-2.79815	-1.32468	-2.79815	-1.32467	-1.97767	-1.32484	-3.49493	-1.32213	-15.6965	-1.31871	-96.1988		-1.32166	-11.6699	-1.32166	-9.78764	-1.32161	-12.3641	-1.3218	-17.8111	-1.31874	-91.6614	-1.31872	-509.189		-1.32391	-1.91981	-1.32362	-1.75702	-1.3237	-2.39414	-1.32344	-2.48142	-1.32359	-6.01518	-1.32073	-47.24
-1.32352	-2.77329	-1.32352	-2.77329	-1.32406	-1.92935	-1.32377	-3.47155	-1.32063	-15.6448	-1.31774	-96.1341		-1.3206	-11.6694	-1.3206	-9.78723	-1.32077	-12.3402	-1.32084	-17.8089	-1.31772	-91.537	-1.31769	-508.724		-1.32313	-1.9094	-1.32251	-1.77965	-1.32229	-2.42794	-1.32257	-2.46728	-1.32285	-5.99925	-1.31977	-47.1724
-1.32272	-2.8139	-1.32272	-2.8139	-1.32233	-1.96974	-1.32272	-3.51059	-1.31969	-15.6948	-1.31675	-96.0909		-1.31962	-11.6553	-1.31962	-9.77538	-1.31982	-12.3483	-1.31977	-17.7843	-1.31668	-91.4863	-1.3167	-508.333		-1.32184	-1.89489	-1.32172	-1.77116	-1.32154	-2.39502	-1.32179	-2.4549	-1.32197	-6.02629	-1.31849	-47.1539
-1.32148	-2.77035	-1.32148	-2.77035	-1.32136	-1.94247	-1.3218	-3.46649	-1.31865	-15.6545	-1.31578	-95.9671		-1.31857	-11.6564	-1.31857	-9.77632	-1.31855	-12.3324	-1.31869	-17.7792	-1.31568	-91.4084	-1.31573	-507.924		-1.32089	-1.92071	-1.32133	-1.75258	-1.32076	-2.41515	-1.32094	-2.48436	-1.32098	-5.98698	-1.3178	-47.1097
-1.32086	-2.79652	-1.32086	-2.79652	-1.32041	-1.94477	-1.32055	-3.49428	-1.31812	-15.627	-1.31477	-95.9303		-1.31774	-11.6443	-1.31774	-9.76621	-1.31766	-12.3174	-1.31775	-17.7701	-1.31465	-91.3473	-1.31469	-507.516		-1.32006	-1.88971	-1.32011	-1.78205	-1.31953	-2.41412	-1.31996	-2.44708	-1.32004	-6.00828	-1.31674	-47.0809
-1.31965	-2.78668	-1.31965	-2.78668	-1.31933	-1.96899	-1.31972	-3.48347	-1.31658	-15.6557	-1.31376	-95.8224		-1.31666	-11.63	-1.31666	-9.75416	-1.31656	-12.3241	-1.31673	-17.7493	-1.31367	-91.2917	-1.31369	-507.191		-1.31911	-1.91427	-1.31869	-1.75192	-1.31868	-2.38548	-1.31888	-2.47136	-1.3189	-5.99305	-1.31579	-47.0657
-1.31879	-2.76331	-1.31879	-2.76331	-1.31884	-1.92367	-1.3189	-3.45844	-1.31575	-15.6105	-1.31275	-95.7474		-1.31584	-11.6342	-1.31584	-9.75768	-1.31556	-12.2989	-1.3157	-17.7457	-1.3127	-91.1849	-1.31269	-506.738		-1.31788	-1.90464	-1.31767	-1.77527	-1.31692	-2.41577	-1.31798	-2.45875	-1.31798	-5.97829	-1.31469	-46.9906
-1.31779	-2.80096	-1.31779	-2.80096	-1.31744	-1.96201	-1.31731	-3.4986	-1.31479	-15.6228	-1.31171	-95.7194		-1.31463	-11.6098	-1.31463	-9.7372	-1.31461	-12.3182	-1.31463	-17.7198	-1.31171	-91.1398	-1.31174	-506.361		-1.3168	-1.8874	-1.31656	-1.76445	-1.31667	-2.38759	-1.31678	-2.44521	-1.31669	-6.00479	-1.31367	-46.9868
-1.3166	-2.76224	-1.3166	-2.76224	-1.31673	-1.93065	-1.31688	-3.45257	-1.3137	-15.5841	-1.31073	-95.6034		-1.31373	-11.6123	-1.31373	-9.73935	-1.31378	-12.279	-1.31375	-17.7174	-1.31073	-91.0666	-1.3107	-505.956		-1.31604	-1.91678	-1.31542	-1.74629	-1.31603	-2.40589	-1.31556	-2.47539	-1.31597	-5.9645	-1.31274	-46.9264
-1.31526	-2.78598	-1.31526	-2.78598	-1.31548	-1.93567	-1.31569	-3.47629	-1.31278	-15.5723	-1.30978	-95.5839		-1.31257	-11.6027	-1.31257	-9.73126	-1.31272	-12.2836	-1.31259	-17.7044	-1.30969	-90.9963	-1.30968	-505.573		-1.31506	-1.88473	-1.31513	-1.77518	-1.31445	-2.40833	-1.31467	-2.43688	-1.31438	-5.98839	-1.31162	-46.9008
-1.31442	-2.77719	-1.31442	-2.77719	-1.31466	-1.96232	-1.31506	-3.469	-1.31164	-15.5867	-1.30864	-95.469		-1.31164	-11.5871	-1.31164	-9.71824	-1.31188	-12.2754	-1.31176	-17.6824	-1.30872	-90.9442	-1.30871	-505.17		-1.31398	-1.90667	-1.31331	-1.74425	-1.31371	-2.37812	-1.31379	-2.46014	-1.31375	-5.97026	-1.31058	-46.8737
-1.31415	-2.75209	-1.31415	-2.75209	-1.31433	-1.91713	-1.31324	-3.44599	-1.31089	-15.5408	-1.30774	-95.3733		-1.31084	-11.5931	-1.31084	-9.72321	-1.31072	-12.2472	-1.31068	-17.6812	-1.30767	-90.8538	-1.30769	-504.77		-1.31329	-1.8955	-1.3127	-1.76399	-1.31211	-2.40752	-1.31305	-2.44624	-1.31271	-5.95705	-1.3097	-46.8087
-1.31238	-2.79605	-1.31238	-2.79605	-1.31338	-1.95546	-1.31276	-3.48559	-1.30971	-15.5613	-1.30673	-95.3398		-1.30964	-11.5722	-1.30964	-9.70569	-1.30978	-12.2661	-1.30966	-17.6585	-1.30668	-90.7777	-1.30666	-504.386		-1.3122	-1.87842	-1.31151	-1.75798	-1.3117	-2.37795	-1.31184	-2.43498	-1.31176	-5.98187	-1.30892	-46.8144
-1.31182	-2.74967	-1.31182	-2.74967	-1.31171	-1.92237	-1.31139	-3.43892	-1.30856	-15.5317	-1.30571	-95.2082		-1.30864	-11.5776	-1.30864	-9.71023	-1.30863	-12.2351	-1.30862	-17.6572	-1.30567	-90.7154	-1.30572	-503.965		-1.3109	-1.90833	-1.31078	-1.73978	-1.31056	-2.39405	-1.31098	-2.46163	-1.31081	-5.94436	-1.30776	-46.7464
-1.31037	-2.77986	-1.31037	-2.77986	-1.31017	-1.93148	-1.31083	-3.46738	-1.30797	-15.5168	-1.30476	-95.2178		-1.3076	-11.5586	-1.3076	-9.69427	-1.30756	-12.2355	-1.30768	-17.6294	-1.30466	-90.621	-1.30471	-503.548		-1.31015	-1.87544	-1.3098	-1.76862	-1.30978	-2.39752	-1.3099	-2.42582	-1.30984	-5.96495	-1.30672	-46.7085
-1.31019	-2.76957	-1.31019	-2.76957	-1.30998	-1.95431	-1.30911	-3.45784	-1.3065	-15.5293	-1.30364	-95.0818		-1.30688	-11.5464	-1.30688	-9.68409	-1.30668	-12.2266	-1.30661	-17.6162	-1.30375	-90.5827	-1.3037	-503.133		-1.30908	-1.89777	-1.30921	-1.73749	-1.30827	-2.36712	-1.30867	-2.45207	-1.30906	-5.94885	-1.30569	-46.6959
-1.30859	-2.74113	-1.30859	-2.74113	-1.30858	-1.90799	-1.30947	-3.42966	-1.30562	-15.487	-1.30269	-94.9908		-1.30568	-11.5572	-1.30568	-9.6931	-1.30573	-12.1967	-1.30571	-17.6084	-1.30269	-90.4818	-1.30272	-502.746		-1.30782	-1.88929	-1.30797	-1.76099	-1.30792	-2.39825	-1.30786	-2.436	-1.30763	-5.93479	-1.30451	-46.6355
-1.30766	-2.78043	-1.30766	-2.78043	-1.3074	-1.94712	-1.3084	-3.46921	-1.30499	-15.4917	-1.30166	-94.9726		-1.30473	-11.5148	-1.30473	-9.65754	-1.30475	-12.2192	-1.30462	-17.5842	-1.3017	-90.4441	-1.30165	-502.388		-1.30712	-1.8693	-1.30698	-1.75074	-1.30677	-2.36758	-1.30703	-2.42658	-1.30653	-5.9592	-1.30369	-46.6366
-1.30731	-2.73779	-1.30731	-2.73779	-1.30662	-1.91572	-1.30677	-3.42899	-1.30383	-15.4717	-1.30068	-94.8398		-1.30371	-11.5316	-1.30371	-9.67164	-1.30368	-12.1788	-1.30356	-17.5788	-1.30064	-90.3542	-1.30072	-501.952		-1.3058	-1.89865	-1.30584	-1.73338	-1.30602	-2.38613	-1.30573	-2.45315	-1.30587	-5.92247	-1.30275	-46.552
-1.30581	-2.76851	-1.30581	-2.76851	-1.306	-1.92172	-1.30624	-3.45618	-1.30278	-15.459	-1.29973	-94.8118		-1.30269	-11.5092	-1.30269	-9.6529	-1.30259	-12.1887	-1.3026	-17.5691	-1.29969	-90.2663	-1.29967	-501.526		-1.30491	-1.86798	-1.30484	-1.76218	-1.3044	-2.38897	-1.30488	-2.41863	-1.30458	-5.94463	-1.3017	-46.5448
-1.30471	-2.75625	-1.30471	-2.75625	-1.30462	-1.94701	-1.30494	-3.44388	-1.30122	-15.4714	-1.29868	-94.6958		-1.30178	-11.4978	-1.30178	-9.64332	-1.3016	-12.1909	-1.30152	-17.5429	-1.2987	-90.2228	-1.29878	-501.168		-1.30427	-1.89162	-1.30378	-1.73061	-1.30349	-2.3576	-1.30339	-2.44548	-1.30411	-5.92704	-1.30081	-46.516
-1.30374	-2.72996	-1.30374	-2.72996	-1.30414	-1.90165	-1.30316	-3.41876	-1.30065	-15.4316	-1.29775	-94.668		-1.30054	-11.508	-1.30054	-9.65186	-1.30049	-12.1598	-1.30067	-17.5533	-1.29772	-90.1385	-1.2977	-500.739		-1.30264	-1.88274	-1.30276	-1.75275	-1.30268	-2.39197	-1.30265	-2.42821	-1.30273	-5.91062	-1.29984	-46.459
-1.30257	-2.77128	-1.30257	-2.77128	-1.30289	-1.94056	-1.30291	-3.45571	-1.29946	-15.4412	-1.2967	-94.6075		-1.29962	-11.4866	-1.29962	-9.63395	-1.29951	-12.1757	-1.29967	-17.5193	-1.29672	-90.035	-1.29676	-500.37		-1.30193	-1.86352	-1.30153	-1.74522	-1.30162	-2.3589	-1.30207	-2.4178	-1.30172	-5.93975	-1.29886	-46.4387
-1.30201	-2.7275	-1.30201	-2.7275	-1.30178	-1.90868	-1.30167	-3.41318	-1.29879	-15.4162	-1.29571	-94.4613		-1.29876	-11.4901	-1.29876	-9.63679	-1.29874	-12.1432	-1.29881	-17.5114	-1.29568	-90.0045	-1.29565	-499.94		-1.30072	-1.89343	-1.30086	-1.72671	-1.30099	-2.37748	-1.30075	-2.44245	-1.30089	-5.89976	-1.29784	-46.3919
-1.30084	-2.75387	-1.30084	-2.75387	-1.30047	-1.91545	-1.30046	-3.44164	-1.29772	-15.3761	-1.29475	-94.446		-1.2975	-11.478	-1.2975	-9.62669	-1.29763	-12.139	-1.29773	-17.4981	-1.29475	-89.8906	-1.29475	-499.507		-1.29992	-1.86039	-1.30015	-1.75718	-1.30001	-2.38054	-1.29989	-2.40878	-1.29984	-5.92359	-1.29681	-46.3518
-1.30006	-2.74309	-1.30006	-2.74309	-1.29945	-1.93891	-1.29915	-3.43021	-1.29697	-15.394	-1.29373	-94.3438		-1.29661	-11.455	-1.29661	-9.6074	-1.29662	-12.1281	-1.29658	-17.4784	-1.29374	-89.8535	-1.29369	-499.143		-1.29874	-1.88462	-1.2989	-1.72453	-1.29873	-2.34887	-1.29868	-2.43577	-1.29888	-5.90605	-1.29573	-46.3383
-1.29841	-2.72211	-1.29841	-2.72211	-1.29869	-1.89446	-1.29905	-3.4068	-1.29565	-15.3619	-1.29272	-94.2601		-1.29569	-11.4678	-1.29569	-9.61816	-1.29583	-12.105	-1.29572	-17.4737	-1.29275	-89.7727	-1.29273	-498.721		-1.29796	-1.87688	-1.29722	-1.7476	-1.29806	-2.37876	-1.29752	-2.41802	-1.29794	-5.88922	-1.29476	-46.2683
-1.29765	-2.76245	-1.29765	-2.76245	-1.29721	-1.93273	-1.29763	-3.4402	-1.29453	-15.3806	-1.29169	-94.2193		-1.29471	-11.434	-1.29471	-9.58979	-1.2947	-12.1243	-1.29475	-17.454	-1.29169	-89.7237	-1.29172	-498.381		-1.29709	-1.85802	-1.2971	-1.73978	-1.29689	-2.3497	-1.29666	-2.4082	-1.29718	-5.9156	-1.29391	-46.267
-1.29654	-2.71572	-1.29654	-2.71572	-1.29717	-1.90165	-1.29685	-3.40171	-1.29386	-15.3371	-1.29073	-94.108		-1.29355	-11.4434	-1.29355	-9.59763	-1.29373	-12.0953	-1.29379	-17.447	-1.29073	-89.6358	-1.29071	-497.92		-1.29558	-1.88708	-1.2956	-1.7208	-1.29572	-2.36826	-1.29566	-2.43395	-1.29564	-5.87711	-1.29277	-46.1932
-1.29597	-2.74557	-1.29597	-2.74557	-1.29614	-1.90901	-1.29518	-3.4301	-1.29256	-15.3282	-1.2897	-94.0723		-1.29258	-11.432	-1.29258	-9.58807	-1.29266	-12.0975	-1.29276	-17.4274	-1.28967	-89.5765	-1.28974	-497.519		-1.29497	-1.85407	-1.29489	-1.75084	-1.29453	-2.36835	-1.29462	-2.39923	-1.29483	-5.90106	-1.29178	-46.1797
-1.29446	-2.73361	-1.29446	-2.73361	-1.29463	-1.93078	-1.29467	-3.41776	-1.292	-15.3439	-1.28868	-93.9667		-1.29171	-11.4147	-1.29171	-9.57359	-1.29178	-12.0765	-1.29168	-17.4119	-1.28866	-89.5123	-1.28866	-497.164		-1.29425	-1.87655	-1.2936	-1.71893	-1.29382	-2.33896	-1.29345	-2.42616	-1.29395	-5.88476	-1.29078	-46.1501
-1.29343	-2.71121	-1.29343	-2.71121	-1.29306	-1.88531	-1.29321	-3.38884	-1.29064	-15.2971	-1.28769	-93.8956		-1.2908	-11.4273	-1.2908	-9.58417	-1.29058	-12.0661	-1.29073	-17.4094	-1.28768	-89.409	-1.2877	-496.706		-1.29293	-1.86922	-1.29242	-1.74057	-1.29239	-2.37142	-1.29267	-2.40735	-1.29276	-5.86934	-1.28997	-46.0878
-1.29233	-2.75076	-1.29233	-2.75076	-1.29301	-1.92552	-1.29331	-3.43105	-1.28983	-15.3129	-1.28665	-93.8701		-1.28975	-11.3916	-1.28975	-9.55419	-1.28963	-12.0807	-1.28957	-17.3792	-1.2867	-89.3579	-1.28665	-496.295		-1.29225	-1.85206	-1.29159	-1.73231	-1.29206	-2.33928	-1.29163	-2.39892	-1.29197	-5.89614	-1.28872	-46.0747
-1.29192	-2.70336	-1.29192	-2.70336	-1.29205	-1.8935	-1.29123	-3.3876	-1.28857	-15.3037	-1.28569	-93.7153		-1.28864	-11.4045	-1.28864	-9.56503	-1.28869	-12.0449	-1.28877	-17.3747	-1.28571	-89.3007	-1.28572	-495.898		-1.29081	-1.87966	-1.29091	-1.71172	-1.29044	-2.35768	-1.29075	-2.42611	-1.29085	-5.85637	-1.28804	-46.0156
-1.29061	-2.73381	-1.29061	-2.73381	-1.29122	-1.90098	-1.29118	-3.41603	-1.2878	-15.2704	-1.28471	-93.707		-1.28753	-11.3907	-1.28753	-9.55349	-1.28767	-12.0455	-1.28765	-17.3654	-1.28468	-89.2267	-1.28467	-495.519		-1.28981	-1.8473	-1.28981	-1.74397	-1.28952	-2.35997	-1.28962	-2.39059	-1.28995	-5.87557	-1.28668	-45.9913
-1.29024	-2.72341	-1.29024	-2.72341	-1.28987	-1.92555	-1.28954	-3.40351	-1.28654	-15.2924	-1.28364	-93.6207		-1.28655	-11.3736	-1.28655	-9.53915	-1.28662	-12.0379	-1.28664	-17.3395	-1.28376	-89.1484	-1.28368	-495.115		-1.28904	-1.87061	-1.28883	-1.71136	-1.28854	-2.33106	-1.28894	-2.41568	-1.28896	-5.86288	-1.28571	-45.9749
-1.28871	-2.69833	-1.28871	-2.69833	-1.28903	-1.87998	-1.28883	-3.3792	-1.28582	-15.2488	-1.28271	-93.5388		-1.28564	-11.3818	-1.28564	-9.546	-1.2857	-12.023	-1.28565	-17.3376	-1.28272	-89.0877	-1.28273	-494.703		-1.28805	-1.85923	-1.28794	-1.73383	-1.28792	-2.36244	-1.28758	-2.40089	-1.28818	-5.84513	-1.28483	-45.8976
-1.28749	-2.73774	-1.28749	-2.73774	-1.28749	-1.91779	-1.28772	-3.41427	-1.28465	-15.2382	-1.2817	-93.49		-1.28452	-11.3574	-1.28452	-9.52558	-1.28473	-12.0234	-1.28464	-17.3165	-1.28169	-89.0237	-1.2817	-494.339		-1.28706	-1.84265	-1.28665	-1.7254	-1.28675	-2.33113	-1.28657	-2.39092	-1.28677	-5.87091	-1.28368	-45.8962
-1.28645	-2.69624	-1.28645	-2.69624	-1.28668	-1.88585	-1.28709	-3.37467	-1.28375	-15.2298	-1.28072	-93.3614		-1.28358	-11.3564	-1.28358	-9.52472	-1.28367	-12.0007	-1.28364	-17.3052	-1.28067	-88.945	-1.28066	-493.9		-1.2859	-1.87183	-1.28592	-1.70649	-1.28604	-2.34696	-1.2853	-2.41799	-1.28602	-5.83286	-1.28279	-45.8355
-1.28589	-2.72272	-1.28589	-2.72272	-1.28567	-1.88836	-1.28553	-3.40017	-1.28256	-15.2027	-1.27971	-93.3239		-1.28267	-11.3392	-1.28267	-9.51026	-1.28296	-11.9892	-1.28275	-17.2893	-1.27972	-88.8289	-1.27971	-493.5		-1.28517	-1.83916	-1.2845	-1.73652	-1.28449	-2.35035	-1.28455	-2.38322	-1.28479	-5.85676	-1.28184	-45.8122
-1.28419	-2.71239	-1.28419	-2.71239	-1.28424	-1.9186	-1.28509	-3.3923	-1.2816	-15.2424	-1.27874	-93.2345		-1.2817	-11.3326	-1.2817	-9.50477	-1.28157	-12.0069	-1.2817	-17.2719	-1.27866	-88.8139	-1.27868	-493.144		-1.28399	-1.86197	-1.28375	-1.70482	-1.28364	-2.32118	-1.2839	-2.40756	-1.28363	-5.84123	-1.28077	-45.7853
-1.2836	-2.68771	-1.2836	-2.68771	-1.28392	-1.87258	-1.28377	-3.36208	-1.2806	-15.1741	-1.27766	-93.1342		-1.2806	-11.3407	-1.2806	-9.5115	-1.28056	-11.9662	-1.28068	-17.3025	-1.27773	-88.7141	-1.27769	-492.675		-1.28349	-1.85272	-1.2825	-1.7286	-1.28312	-2.35114	-1.28291	-2.39066	-1.28275	-5.82187	-1.27998	-45.7283
-1.28273	-2.72674	-1.28273	-2.72674	-1.28264	-1.90851	-1.28185	-3.40338	-1.27958	-15.2023	-1.27668	-93.1206		-1.27963	-11.3149	-1.27963	-9.48994	-1.27966	-11.9873	-1.27962	-17.2451	-1.27674	-88.6454	-1.2767	-492.316		-1.28198	-1.83437	-1.2814	-1.71644	-1.28168	-2.32024	-1.28167	-2.38247	-1.28221	-5.8513	-1.27902	-45.705
-1.28131	-2.68527	-1.28131	-2.68527	-1.28118	-1.8809	-1.28175	-3.36358	-1.27869	-15.1641	-1.27569	-92.9853		-1.27853	-11.3227	-1.27853	-9.49645	-1.27873	-11.9461	-1.27866	-17.2359	-1.27575	-88.5968	-1.27568	-491.91		-1.28109	-1.86444	-1.28045	-1.70172	-1.28078	-2.33869	-1.28092	-2.40666	-1.28094	-5.81163	-1.27778	-45.6513
-1.28034	-2.71036	-1.28034	-2.71036	-1.27996	-1.88111	-1.28083	-3.38657	-1.2778	-15.1409	-1.27474	-92.9437		-1.27767	-11.301	-1.27767	-9.47826	-1.27771	-11.9494	-1.27763	-17.2253	-1.27478	-88.5072	-1.2747	-491.545		-1.27982	-1.82971	-1.27971	-1.73058	-1.27946	-2.33991	-1.27957	-2.37213	-1.27994	-5.83423	-1.27694	-45.6361
-1.28005	-2.70193	-1.28005	-2.70193	-1.28001	-1.91032	-1.27942	-3.37914	-1.27657	-15.1712	-1.27375	-92.8755		-1.27644	-11.2932	-1.27644	-9.47166	-1.27664	-11.9474	-1.2767	-17.2028	-1.27373	-88.4465	-1.27368	-491.149		-1.2788	-1.85533	-1.27873	-1.69964	-1.27852	-2.31389	-1.27856	-2.39867	-1.27867	-5.82125	-1.27573	-45.6106
-1.27847	-2.67664	-1.27847	-2.67664	-1.27858	-1.86079	-1.27854	-3.35053	-1.27555	-15.1215	-1.27273	-92.7681		-1.27564	-11.2946	-1.27564	-9.47288	-1.27572	-11.9194	-1.27565	-17.2085	-1.27267	-88.3882	-1.27268	-490.69		-1.27797	-1.84461	-1.27745	-1.71931	-1.27759	-2.34468	-1.27835	-2.38216	-1.27788	-5.80217	-1.27469	-45.5389
-1.27755	-2.71395	-1.27755	-2.71395	-1.27778	-1.90357	-1.27793	-3.38868	-1.27451	-15.1467	-1.27175	-92.7587		-1.27465	-11.2689	-1.27465	-9.45133	-1.27474	-11.9377	-1.27482	-17.1805	-1.27172	-88.3089	-1.27175	-490.367		-1.27691	-1.82956	-1.27657	-1.71258	-1.27665	-2.31214	-1.27668	-2.37221	-1.27693	-5.82984	-1.27378	-45.5301
-1.27664	-2.67574	-1.27664	-2.67574	-1.27661	-1.87408	-1.27671	-3.3477	-1.27361	-15.1188	-1.27072	-92.5986		-1.27369	-11.2694	-1.27369	-9.45171	-1.27366	-11.9049	-1.27382	-17.1754	-1.27075	-88.2375	-1.2707	-489.936		-1.2758	-1.85828	-1.27595	-1.69463	-1.27614	-2.32967	-1.27544	-2.39724	-1.27562	-5.79048	-1.27276	-45.467
-1.27557	-2.69934	-1.27557	-2.69934	-1.27612	-1.8763	-1.27584	-3.3738	-1.2727	-15.0937	-1.26965	-92.5647		-1.27271	-11.2608	-1.27271	-9.44456	-1.27266	-11.9088	-1.2726	-17.1524	-1.26971	-88.1542	-1.26967	-489.517		-1.27513	-1.82536	-1.27459	-1.7233	-1.27447	-2.33207	-1.27473	-2.36112	-1.27504	-5.81262	-1.27178	-45.4539
-1.27527	-2.69297	-1.27527	-2.69297	-1.27487	-1.90223	-1.27497	-3.36461	-1.27177	-15.1134	-1.26872	-92.4888		-1.27166	-11.243	-1.27166	-9.42963	-1.27161	-11.9075	-1.27161	-17.1347	-1.26869	-88.1063	-1.26869	-489.148		-1.27423	-1.84889	-1.27389	-1.69193	-1.2736	-2.30322	-1.27398	-2.3896	-1.27373	-5.79951	-1.27081	-45.4281
-1.27356	-2.66224	-1.27356	-2.66224	-1.27384	-1.85574	-1.27384	-3.3351	-1.27059	-15.063	-1.26779	-92.3774		-1.27068	-11.2565	-1.27068	-9.44093	-1.2708	-11.8732	-1.27064	-17.1357	-1.26763	-88.0333	-1.26766	-488.706		-1.27296	-1.84123	-1.27272	-1.7148	-1.27264	-2.33218	-1.27251	-2.37334	-1.27268	-5.77889	-1.26962	-45.3626
-1.27234	-2.70425	-1.27234	-2.70425	-1.27253	-1.89465	-1.27222	-3.37892	-1.26973	-15.0762	-1.26666	-92.3869		-1.26956	-11.2244	-1.26956	-9.41402	-1.26961	-11.8914	-1.26968	-17.1071	-1.26667	-87.9745	-1.26673	-488.333		-1.27188	-1.82106	-1.27188	-1.70593	-1.27152	-2.30299	-1.27152	-2.361	-1.27174	-5.80547	-1.26878	-45.3476
-1.27163	-2.66252	-1.27163	-2.66252	-1.27148	-1.86833	-1.27164	-3.33644	-1.26885	-15.0618	-1.26567	-92.2604		-1.26874	-11.2372	-1.26874	-9.42473	-1.26868	-11.8519	-1.2687	-17.1003	-1.26569	-87.9101	-1.26571	-487.92		-1.27109	-1.8487	-1.27062	-1.68542	-1.27036	-2.31856	-1.27082	-2.3907	-1.27075	-5.76957	-1.26795	-45.305
-1.27068	-2.68956	-1.27068	-2.68956	-1.27054	-1.86434	-1.27055	-3.36056	-1.26773	-15.0244	-1.26463	-92.2208		-1.26755	-11.2213	-1.26755	-9.41143	-1.26773	-11.8543	-1.26774	-17.0923	-1.26469	-87.825	-1.26463	-487.519		-1.27012	-1.81825	-1.26997	-1.71538	-1.26994	-2.32272	-1.26983	-2.35308	-1.2698	-5.78845	-1.26691	-45.2673
-1.26949	-2.68016	-1.26949	-2.68016	-1.27013	-1.89742	-1.26978	-3.35068	-1.26672	-15.0662	-1.26366	-92.1308		-1.26678	-11.2082	-1.26678	-9.40042	-1.26664	-11.8654	-1.26657	-17.0743	-1.26364	-87.7563	-1.26365	-487.129		-1.26896	-1.84364	-1.26865	-1.6859	-1.26832	-2.29188	-1.26898	-2.37812	-1.2685	-5.77839	-1.26581	-45.2425
-1.26851	-2.65496	-1.26851	-2.65496	-1.26914	-1.84847	-1.26839	-3.32557	-1.26574	-14.9982	-1.26269	-92.0533		-1.26562	-11.2059	-1.26562	-9.39845	-1.26574	-11.8255	-1.2657	-17.0589	-1.26265	-87.6929	-1.26267	-486.699		-1.26803	-1.83308	-1.26748	-1.70644	-1.26772	-2.32207	-1.26803	-2.36337	-1.26757	-5.75728	-1.26473	-45.1678
-1.26801	-2.69562	-1.26801	-2.69562	-1.26779	-1.88754	-1.26751	-3.36197	-1.26492	-15.0163	-1.26173	-91.9935		-1.2645	-11.1772	-1.2645	-9.3744	-1.26471	-11.833	-1.26465	-17.0273	-1.26165	-87.606	-1.26168	-486.334		-1.26711	-1.81418	-1.26655	-1.70093	-1.26659	-2.29519	-1.26691	-2.3528	-1.2667	-5.78325	-1.26378	-45.179
-1.26658	-2.6524	-1.26658	-2.6524	-1.26681	-1.8594	-1.26682	-3.32307	-1.26363	-14.9866	-1.26072	-91.8817		-1.2637	-11.1871	-1.2637	-9.38268	-1.26373	-11.8064	-1.26365	-17.0274	-1.2607	-87.5436	-1.2607	-485.915		-1.26619	-1.84273	-1.26556	-1.67743	-1.26574	-2.30808	-1.26571	-2.37966	-1.26595	-5.74734	-1.26283	-45.1201
-1.26523	-2.68178	-1.26523	-2.68178	-1.26518	-1.85937	-1.2656	-3.34782	-1.26247	-14.9781	-1.25974	-91.8219		-1.26273	-11.176	-1.26273	-9.37337	-1.26268	-11.8096	-1.26262	-17.007	-1.25972	-87.4791	-1.2597	-485.514		-1.26477	-1.8112	-1.2646	-1.71005	-1.26453	-2.31535	-1.26501	-2.34304	-1.26459	-5.76914	-1.26175	-45.0823
-1.26432	-2.66893	-1.26432	-2.66893	-1.26522	-1.88809	-1.26447	-3.34014	-1.26186	-14.992	-1.2588	-91.7554		-1.26164	-11.161	-1.26164	-9.36083	-1.26178	-11.8018	-1.26157	-16.9904	-1.25874	-87.4335	-1.25869	-485.147		-1.26402	-1.83369	-1.26361	-1.67843	-1.26358	-2.28194	-1.2634	-2.36754	-1.2636	-5.75937	-1.26082	-45.0519
-1.26354	-2.64558	-1.26354	-2.64558	-1.26386	-1.84199	-1.26386	-3.31097	-1.26073	-14.947	-1.25778	-91.6449		-1.26061	-11.1707	-1.26061	-9.36892	-1.26062	-11.7764	-1.26063	-16.9844	-1.25769	-87.3441	-1.2577	-484.711		-1.26328	-1.82481	-1.26258	-1.69896	-1.2625	-2.31564	-1.26284	-2.35249	-1.26317	-5.73458	-1.2599	-44.9919
-1.26295	-2.68179	-1.26295	-2.68179	-1.26288	-1.87932	-1.26253	-3.35164	-1.25959	-14.9499	-1.25667	-91.629		-1.25977	-11.1421	-1.25977	-9.34499	-1.25973	-11.7916	-1.25976	-16.9696	-1.25671	-87.2783	-1.25665	-484.328		-1.26198	-1.80437	-1.26169	-1.69349	-1.26157	-2.28454	-1.26182	-2.34363	-1.26155	-5.76032	-1.25878	-44.9896
-1.26177	-2.641	-1.26177	-2.641	-1.26142	-1.85196	-1.26155	-3.3085	-1.25896	-14.9276	-1.25575	-91.5066		-1.25871	-11.1476	-1.25871	-9.34954	-1.25875	-11.7581	-1.25881	-16.9775	-1.25569	-87.2045	-1.25571	-483.921		-1.26058	-1.83711	-1.26089	-1.67266	-1.26059	-2.30016	-1.26056	-2.37146	-1.26101	-5.72459	-1.25772	-44.9375
-1.26093	-2.66807	-1.26093	-2.66807	-1.2612	-1.85191	-1.2607	-3.33654	-1.25784	-14.911	-1.2548	-91.468		-1.25782	-11.1322	-1.25782	-9.33667	-1.25768	-11.7674	-1.25767	-16.9679	-1.25473	-87.1089	-1.25471	-483.525		-1.26016	-1.80243	-1.25987	-1.70242	-1.25944	-2.30438	-1.25964	-2.33285	-1.2598	-5.74623	-1.25691	-44.903
-1.25967	-2.65854	-1.25967	-2.65854	-1.2593	-1.87898	-1.25947	-3.32483	-1.2565	-14.9358	-1.25381	-91.3622		-1.25665	-11.1198	-1.25665	-9.32629	-1.25674	-11.7623	-1.25669	-16.9426	-1.2537	-87.0497	-1.25372	-483.174		-1.25944	-1.82489	-1.2588	-1.67204	-1.25895	-2.27112	-1.25883	-2.36027	-1.25877	-5.73513	-1.25597	-44.8881
-1.259	-2.63241	-1.259	-2.63241	-1.25855	-1.83446	-1.25854	-3.29979	-1.25552	-14.8873	-1.25277	-91.2644		-1.25574	-11.1273	-1.25574	-9.33256	-1.25573	-11.7424	-1.2557	-16.9464	-1.25272	-86.9958	-1.25269	-482.711		-1.25814	-1.81887	-1.25799	-1.69332	-1.25763	-2.30593	-1.25751	-2.34625	-1.25749	-5.71125	-1.25477	-44.8141
-1.2578	-2.67214	-1.2578	-2.67214	-1.25772	-1.87231	-1.25828	-3.33596	-1.25476	-14.9166	-1.25172	-91.2552		-1.25476	-11.093	-1.25476	-9.3038	-1.25453	-11.7334	-1.25466	-16.9268	-1.25166	-86.9349	-1.25168	-482.318		-1.25677	-1.79924	-1.25686	-1.68806	-1.25675	-2.27534	-1.25663	-2.33322	-1.25657	-5.73809	-1.25377	-44.8162
-1.25665	-2.63282	-1.25665	-2.63282	-1.25654	-1.84388	-1.2567	-3.29539	-1.25383	-14.8737	-1.25073	-91.0946		-1.25379	-11.107	-1.25379	-9.31555	-1.25371	-11.7151	-1.25367	-16.9181	-1.25074	-86.8582	-1.2507	-481.918		-1.25569	-1.82818	-1.25571	-1.66664	-1.25573	-2.28974	-1.25549	-2.3621	-1.25555	-5.70328	-1.25279	-44.7501
-1.25559	-2.65798	-1.25559	-2.65798	-1.25576	-1.8452	-1.25498	-3.32376	-1.25233	-14.8452	-1.2497	-91.0994		-1.25252	-11.0908	-1.25252	-9.30195	-1.2527	-11.7143	-1.25267	-16.9084	-1.24971	-86.7854	-1.24973	-481.501		-1.25504	-1.79787	-1.25466	-1.69598	-1.25483	-2.29395	-1.25466	-2.32603	-1.25465	-5.72375	-1.25173	-44.7054
-1.25541	-2.64951	-1.25541	-2.64951	-1.25406	-1.87361	-1.25463	-3.31646	-1.25181	-14.8845	-1.24869	-91.0042		-1.25174	-11.0783	-1.25174	-9.29142	-1.25172	-11.725	-1.25179	-16.8745	-1.24871	-86.7411	-1.2487	-481.155		-1.25385	-1.82086	-1.25365	-1.66635	-1.2538	-2.26383	-1.25339	-2.34995	-1.25368	-5.71174	-1.25057	-44.7042
-1.25403	-2.61944	-1.25403	-2.61944	-1.25374	-1.82418	-1.25334	-3.28534	-1.25064	-14.8299	-1.24776	-90.9306		-1.25051	-11.0799	-1.25051	-9.29278	-1.2508	-11.6943	-1.25071	-16.8773	-1.24766	-86.6285	-1.24766	-480.691		-1.25298	-1.81178	-1.25323	-1.68638	-1.25276	-2.29601	-1.25279	-2.33388	-1.25251	-5.69234	-1.25003	-44.6386
-1.25274	-2.66052	-1.25274	-2.66052	-1.25252	-1.86549	-1.25265	-3.32343	-1.24973	-14.8565	-1.24675	-90.873		-1.24967	-11.0562	-1.24967	-9.27292	-1.24968	-11.7021	-1.24963	-16.8485	-1.24669	-86.5658	-1.24674	-480.321		-1.25199	-1.79318	-1.25186	-1.67988	-1.25173	-2.26723	-1.25175	-2.32557	-1.25142	-5.71646	-1.24864	-44.6262
-1.25162	-2.61998	-1.25162	-2.61998	-1.25139	-1.83784	-1.25151	-3.28282	-1.24863	-14.8109	-1.24572	-90.7778		-1.2488	-11.0654	-1.2488	-9.28065	-1.2489	-11.6683	-1.2486	-16.8529	-1.24563	-86.5371	-1.24566	-479.894		-1.25101	-1.8219	-1.25077	-1.65858	-1.25055	-2.28218	-1.25088	-2.35193	-1.25052	-5.68164	-1.24783	-44.5733
-1.25094	-2.6471	-1.25094	-2.6471	-1.25073	-1.83568	-1.25072	-3.31082	-1.24765	-14.7901	-1.24468	-90.7422		-1.24781	-11.0488	-1.24781	-9.26669	-1.24772	-11.6617	-1.24759	-16.8543	-1.24473	-86.435	-1.24468	-479.502		-1.24996	-1.78969	-1.24929	-1.69244	-1.24959	-2.28454	-1.24988	-2.31649	-1.24931	-5.70182	-1.24676	-44.5409
-1.25005	-2.63454	-1.25005	-2.63454	-1.24997	-1.86458	-1.24999	-3.29921	-1.24656	-14.8268	-1.24368	-90.6276		-1.24665	-11.0408	-1.24665	-9.25998	-1.24658	-11.677	-1.24663	-16.8346	-1.24366	-86.3841	-1.24372	-479.134		-1.24907	-1.81503	-1.24888	-1.65739	-1.24848	-2.25451	-1.24883	-2.34285	-1.2487	-5.69044	-1.24573	-44.5109
-1.24836	-2.61212	-1.24836	-2.61212	-1.24867	-1.81829	-1.24798	-3.2725	-1.24589	-14.7589	-1.24266	-90.5514		-1.24575	-11.0514	-1.24575	-9.2689	-1.24566	-11.6325	-1.24556	-16.8458	-1.24266	-86.267	-1.24268	-478.657		-1.24798	-1.80564	-1.24783	-1.67983	-1.24766	-2.28658	-1.24778	-2.32495	-1.24742	-5.66761	-1.24477	-44.4436
-1.2471	-2.65392	-1.2471	-2.65392	-1.24798	-1.85799	-1.24781	-3.31018	-1.24457	-14.7806	-1.24166	-90.5206		-1.24464	-11.014	-1.24464	-9.23751	-1.24494	-11.6475	-1.24472	-16.8073	-1.24168	-86.2221	-1.24168	-478.315		-1.24712	-1.78451	-1.24647	-1.67518	-1.24654	-2.25449	-1.24692	-2.31656	-1.24673	-5.69807	-1.24385	-44.4441
-1.24663	-2.60805	-1.24663	-2.60805	-1.24684	-1.82863	-1.24659	-3.27123	-1.24357	-14.7582	-1.24067	-90.3964		-1.24356	-11.0239	-1.24356	-9.24582	-1.24354	-11.6286	-1.24365	-16.7952	-1.24069	-86.1536	-1.24066	-477.905		-1.24594	-1.81436	-1.24559	-1.6537	-1.24553	-2.27079	-1.24595	-2.34077	-1.24584	-5.66045	-1.24301	-44.3769
-1.24563	-2.63502	-1.24563	-2.63502	-1.24581	-1.83091	-1.24561	-3.29493	-1.24268	-14.7343	-1.23976	-90.3499		-1.24263	-11.0167	-1.24263	-9.23981	-1.2427	-11.625	-1.24272	-16.7488	-1.23973	-86.0575	-1.23969	-477.521		-1.24507	-1.78363	-1.24475	-1.68563	-1.24442	-2.27588	-1.24495	-2.30487	-1.24438	-5.68029	-1.24185	-44.3501
-1.24466	-2.62623	-1.24466	-2.62623	-1.24458	-1.85752	-1.24464	-3.28724	-1.24174	-14.7539	-1.23868	-90.2487		-1.24149	-10.9877	-1.24149	-9.21546	-1.24171	-11.6177	-1.24159	-16.6983	-1.23873	-86.0121	-1.2387	-477.092		-1.24406	-1.80458	-1.24367	-1.65343	-1.24363	-2.24362	-1.24368	-2.33071	-1.24363	-5.66973	-1.24093	-44.3364
-1.24337	-2.60105	-1.24337	-2.60105	-1.24364	-1.81193	-1.24408	-3.25847	-1.24072	-14.6989	-1.23774	-90.167		-1.24062	-10.996	-1.24062	-9.22241	-1.24072	-11.5967	-1.24063	-16.6859	-1.23768	-85.9178	-1.23767	-476.684		-1.24324	-1.79658	-1.24249	-1.67093	-1.24271	-2.27745	-1.24265	-2.31463	-1.24263	-5.64709	-1.23975	-44.2703
-1.24302	-2.64238	-1.24302	-2.64238	-1.24283	-1.84966	-1.24289	-3.29684	-1.23973	-14.7291	-1.23669	-90.1201		-1.23975	-10.9741	-1.23975	-9.20405	-1.23961	-11.6035	-1.23965	-16.6441	-1.23664	-85.8907	-1.23665	-476.34		-1.24203	-1.77863	-1.2418	-1.66911	-1.24159	-2.24518	-1.24213	-2.30619	-1.242	-5.67312	-1.23877	-44.2487
-1.24197	-2.59919	-1.24197	-2.59919	-1.24207	-1.82091	-1.24157	-3.25765	-1.23867	-14.6883	-1.23567	-90.0297		-1.2387	-10.9841	-1.2387	-9.21249	-1.23866	-11.57	-1.23861	-16.6182	-1.23565	-85.8042	-1.23572	-475.899		-1.24107	-1.80773	-1.24067	-1.64461	-1.24061	-2.26341	-1.24065	-2.32984	-1.24053	-5.63949	-1.23756	-44.2059
-1.24097	-2.62233	-1.24097	-2.62233	-1.2401	-1.8223	-1.24048	-3.28367	-1.23761	-14.669	-1.23472	-90.0043		-1.23755	-10.9707	-1.23755	-9.20125	-1.2377	-11.5738	-1.23762	-16.5795	-1.23472	-85.7124	-1.23472	-475.489		-1.23977	-1.77609	-1.2397	-1.67655	-1.23961	-2.26637	-1.23978	-2.29758	-1.23999	-5.65728	-1.23674	-44.1675
-1.23991	-2.61653	-1.23991	-2.61653	-1.23979	-1.85034	-1.23992	-3.27481	-1.23643	-14.6997	-1.23371	-89.9011		-1.23668	-10.9486	-1.23668	-9.18271	-1.23674	-11.5774	-1.23669	-16.4634	-1.23367	-85.6812	-1.2337	-475.129		-1.23887	-1.79872	-1.2383	-1.64592	-1.2386	-2.23627	-1.23847	-2.32161	-1.23856	-5.64757	-1.2358	-44.1452
-1.23921	-2.58933	-1.23921	-2.58933	-1.23887	-1.8038	-1.23895	-3.24339	-1.23562	-14.655	-1.23274	-89.823		-1.23559	-10.9611	-1.23559	-9.19318	-1.23572	-11.5536	-1.2356	-16.3172	-1.23265	-85.5983	-1.23264	-474.673		-1.23772	-1.7895	-1.23788	-1.66462	-1.23747	-2.26658	-1.23786	-2.30401	-1.23784	-5.62778	-1.23477	-44.0822
-1.2376	-2.62744	-1.2376	-2.62744	-1.23775	-1.84113	-1.23704	-3.28628	-1.23446	-14.6738	-1.23171	-89.7434		-1.23458	-10.9351	-1.23458	-9.17137	-1.23458	-11.555	-1.23469	-16.1175	-1.23169	-85.5297	-1.23166	-474.322		-1.23671	-1.77053	-1.23669	-1.66322	-1.23684	-2.23713	-1.23678	-2.29624	-1.23694	-5.65419	-1.23382	-44.0706
-1.23697	-2.58724	-1.23697	-2.58724	-1.23666	-1.81298	-1.23645	-3.24508	-1.23366	-14.636	-1.23066	-89.6496		-1.23369	-10.9345	-1.23369	-9.17083	-1.23369	-11.5379	-1.23372	-15.9637	-1.23063	-85.4686	-1.23069	-473.894		-1.23559	-1.80037	-1.2356	-1.63995	-1.23591	-2.2531	-1.23543	-2.32128	-1.2356	-5.6157	-1.23269	-44.028
-1.23602	-2.6159	-1.23602	-2.6159	-1.23587	-1.81441	-1.23589	-3.27116	-1.2327	-14.6054	-1.22965	-89.6328		-1.23256	-10.9145	-1.23256	-9.15405	-1.23262	-11.5247	-1.23273	-15.8672	-1.22959	-85.3615	-1.22967	-473.528		-1.23482	-1.76895	-1.23497	-1.67095	-1.23473	-2.25783	-1.23473	-2.28992	-1.23483	-5.6384	-1.2317	-43.9797
-1.23472	-2.60591	-1.23472	-2.60591	-1.23507	-1.84153	-1.23466	-3.25816	-1.23203	-14.6514	-1.22867	-89.4998		-1.23167	-10.9066	-1.23167	-9.14746	-1.23154	-11.5176	-1.23162	-15.8187	-1.22868	-85.3221	-1.22867	-473.137		-1.23442	-1.79181	-1.23402	-1.6385	-1.2339	-2.22729	-1.23396	-2.31247	-1.23381	-5.62367	-1.23102	-43.9758
-1.23392	-2.57698	-1.23392	-2.57698	-1.23325	-1.79749	-1.23338	-3.23294	-1.23081	-14.5815	-1.2277	-89.4285		-1.23072	-10.9139	-1.23072	-9.15355	-1.2306	-11.5007	-1.23053	-15.8222	-1.22766	-85.2297	-1.22769	-472.689		-1.23253	-1.78259	-1.23276	-1.6585	-1.23291	-2.25813	-1.23268	-2.29419	-1.23234	-5.60347	-1.2298	-43.9053
-1.23283	-2.61944	-1.23283	-2.61944	-1.23239	-1.83742	-1.23308	-3.27167	-1.2296	-14.6038	-1.22673	-89.3609		-1.22972	-10.8867	-1.22972	-9.13075	-1.22959	-11.5176	-1.22958	-15.8129	-1.22666	-85.1784	-1.22671	-472.335		-1.23186	-1.76275	-1.23198	-1.65506	-1.23196	-2.22743	-1.23165	-2.28673	-1.23151	-5.63001	-1.22898	-43.8865
-1.23149	-2.57817	-1.23149	-2.57817	-1.23151	-1.80761	-1.23182	-3.2311	-1.22899	-14.5637	-1.2257	-89.2739		-1.22871	-10.8941	-1.22871	-9.13696	-1.22871	-11.4862	-1.22861	-15.7806	-1.22566	-85.1009	-1.22569	-471.909		-1.23135	-1.79545	-1.23086	-1.63256	-1.23079	-2.24491	-1.23024	-2.31478	-1.23063	-5.59469	-1.2276	-43.8325
-1.23031	-2.60281	-1.23031	-2.60281	-1.23089	-1.80614	-1.23087	-3.25356	-1.22777	-14.5381	-1.22463	-89.2498		-1.22765	-10.8821	-1.22765	-9.12695	-1.22747	-11.4846	-1.22772	-15.736	-1.22473	-85.009	-1.22465	-471.503		-1.2298	-1.75901	-1.22947	-1.66242	-1.22971	-2.24599	-1.22966	-2.27868	-1.22988	-5.61283	-1.22674	-43.8093
-1.22997	-2.59507	-1.22997	-2.59507	-1.22978	-1.83106	-1.22961	-3.24831	-1.22651	-14.5613	-1.22367	-89.1338		-1.22661	-10.8681	-1.22661	-9.11513	-1.22651	-11.4825	-1.22653	-15.711	-1.22367	-84.9619	-1.22368	-471.075		-1.22875	-1.78381	-1.22889	-1.63068	-1.22851	-2.21843	-1.22857	-2.30414	-1.22875	-5.6024	-1.22575	-43.7874
-1.22872	-2.5664	-1.22872	-2.5664	-1.2286	-1.79099	-1.22804	-3.21847	-1.22526	-14.5289	-1.22264	-89.0411		-1.22564	-10.8763	-1.22564	-9.12204	-1.22567	-11.4486	-1.22562	-15.7286	-1.22269	-84.8807	-1.22268	-470.678		-1.22802	-1.77537	-1.22732	-1.65184	-1.22774	-2.24836	-1.22788	-2.28645	-1.22762	-5.58205	-1.22464	-43.7207
-1.22763	-2.60811	-1.22763	-2.60811	-1.22775	-1.82842	-1.2279	-3.25775	-1.22456	-14.5526	-1.22167	-88.9973		-1.22471	-10.845	-1.22471	-9.09576	-1.22455	-11.4669	-1.22462	-15.6653	-1.22172	-84.8158	-1.22167	-470.294		-1.22723	-1.75607	-1.22672	-1.6503	-1.22671	-2.2203	-1.22621	-2.27822	-1.22717	-5.60897	-1.22383	-43.7057
-1.22702	-2.56338	-1.22702	-2.56338	-1.22651	-1.80154	-1.22677	-3.21489	-1.22367	-14.5092	-1.22068	-88.8688		-1.22366	-10.855	-1.22366	-9.10414	-1.22372	-11.423	-1.22362	-15.6421	-1.22069	-84.7769	-1.2207	-469.908		-1.22637	-1.78703	-1.22583	-1.62571	-1.22598	-2.23487	-1.226	-2.30224	-1.22563	-5.57227	-1.22286	-43.6448
-1.22554	-2.59125	-1.22554	-2.59125	-1.22591	-1.79728	-1.22577	-3.23894	-1.22275	-14.4784	-1.21973	-88.8267		-1.22256	-10.834	-1.22256	-9.08659	-1.22289	-11.4396	-1.2225	-15.6381	-1.21974	-84.681	-1.21971	-469.477		-1.22472	-1.75291	-1.22442	-1.65838	-1.22491	-2.23806	-1.22433	-2.27141	-1.22466	-5.59566	-1.22173	-43.6247
-1.22465	-2.58547	-1.22465	-2.58547	-1.22558	-1.82791	-1.22448	-3.23828	-1.22185	-14.5131	-1.21872	-88.7602		-1.22174	-10.8173	-1.22174	-9.07258	-1.22168	-11.4356	-1.2217	-15.6274	-1.21872	-84.6108	-1.21868	-469.125		-1.22406	-1.77604	-1.22395	-1.62461	-1.22418	-2.20772	-1.22363	-2.2948	-1.2235	-5.58228	-1.22085	-43.6003
-1.2237	-2.55498	-1.2237	-2.55498	-1.22356	-1.78213	-1.2237	-3.20508	-1.2207	-14.458	-1.21767	-88.6808		-1.22069	-10.8319	-1.22069	-9.08483	-1.22069	-11.4056	-1.22063	-15.6465	-1.2177	-84.5259	-1.21773	-468.665		-1.22327	-1.76731	-1.22281	-1.64577	-1.22298	-2.23891	-1.22277	-2.27808	-1.22318	-5.55979	-1.21961	-43.5294
-1.22298	-2.59574	-1.22298	-2.59574	-1.22244	-1.81947	-1.22251	-3.24703	-1.21974	-14.494	-1.21679	-88.6191		-1.21965	-10.8021	-1.21965	-9.05983	-1.21986	-11.4129	-1.21969	-15.6131	-1.2167	-84.4597	-1.21671	-468.275		-1.22183	-1.74857	-1.22177	-1.64352	-1.22145	-2.20884	-1.22166	-2.27089	-1.22181	-5.58669	-1.21858	-43.5214
-1.22176	-2.55395	-1.22176	-2.55395	-1.22166	-1.79119	-1.2215	-3.20174	-1.21871	-14.4513	-1.2157	-88.5324		-1.2186	-10.818	-1.2186	-9.07314	-1.21871	-11.395	-1.21869	-15.5906	-1.21571	-84.3943	-1.21575	-467.865		-1.22103	-1.77739	-1.22088	-1.61841	-1.22069	-2.22525	-1.22087	-2.29517	-1.22067	-5.55242	-1.21788	-43.481
-1.22102	-2.58082	-1.22102	-2.58082	-1.22083	-1.79097	-1.22025	-3.22687	-1.21735	-14.4126	-1.2147	-88.477		-1.2176	-10.7999	-1.2176	-9.05798	-1.21758	-11.3962	-1.21763	-15.5875	-1.21471	-84.3455	-1.21469	-467.445		-1.21979	-1.74591	-1.22014	-1.65275	-1.22007	-2.22923	-1.21965	-2.26168	-1.22001	-5.57121	-1.21672	-43.4269
-1.21925	-2.57442	-1.21925	-2.57442	-1.21961	-1.81781	-1.22	-3.22302	-1.21708	-14.4607	-1.21368	-88.4164		-1.21664	-10.7759	-1.21664	-9.03782	-1.21674	-11.3924	-1.21669	-15.5701	-1.21372	-84.2981	-1.2137	-467.07		-1.21861	-1.76716	-1.21877	-1.61916	-1.219	-2.19936	-1.21849	-2.28503	-1.21886	-5.5592	-1.21566	-43.4128
-1.21885	-2.54434	-1.21885	-2.54434	-1.2185	-1.77788	-1.21858	-3.19237	-1.21553	-14.3935	-1.21271	-88.3189		-1.21574	-10.7882	-1.21574	-9.04814	-1.21578	-11.3629	-1.21564	-15.5759	-1.21269	-84.2194	-1.21267	-466.641		-1.21774	-1.76046	-1.21757	-1.63745	-1.21768	-2.23103	-1.21768	-2.27034	-1.21768	-5.53949	-1.21459	-43.3516
-1.21784	-2.58481	-1.21784	-2.58481	-1.2178	-1.81241	-1.21747	-3.23303	-1.21491	-14.4137	-1.21178	-88.2712		-1.21462	-10.763	-1.21462	-9.02698	-1.21472	-11.3692	-1.21464	-15.5434	-1.2117	-84.1312	-1.21171	-466.254		-1.21702	-1.73902	-1.21693	-1.63984	-1.21704	-2.20158	-1.21694	-2.25992	-1.21675	-5.56301	-1.21362	-43.3523
-1.217	-2.5411	-1.217	-2.5411	-1.21727	-1.7856	-1.21716	-3.18949	-1.2136	-14.3972	-1.21068	-88.1615		-1.21369	-10.763	-1.21369	-9.02705	-1.21367	-11.3507	-1.2137	-15.5388	-1.2107	-84.0826	-1.21068	-465.87		-1.21578	-1.77177	-1.21558	-1.61042	-1.21565	-2.21631	-1.21575	-2.28729	-1.21545	-5.52962	-1.21269	-43.2896
-1.21569	-2.57128	-1.21569	-2.57128	-1.21548	-1.78149	-1.21566	-3.21502	-1.21235	-14.3688	-1.20967	-88.1318		-1.21274	-10.7476	-1.21274	-9.0141	-1.21271	-11.3419	-1.21276	-15.5369	-1.20965	-84.009	-1.20969	-465.448		-1.21474	-1.73899	-1.21488	-1.64481	-1.21439	-2.22047	-1.21445	-2.24982	-1.21488	-5.54709	-1.21166	-43.2497
-1.21506	-2.56516	-1.21506	-2.56516	-1.21461	-1.81101	-1.21466	-3.20952	-1.21162	-14.3962	-1.20873	-88.0171		-1.21164	-10.737	-1.21164	-9.00525	-1.21176	-11.3426	-1.21156	-15.5159	-1.20868	-83.9493	-1.20868	-465.043		-1.21367	-1.76188	-1.21359	-1.61507	-1.21389	-2.18866	-1.21388	-2.27586	-1.2141	-5.53769	-1.21065	-43.2273
-1.21338	-2.53362	-1.21338	-2.53362	-1.21347	-1.767	-1.21355	-3.18131	-1.21064	-14.3553	-1.20765	-87.9481		-1.21071	-10.7452	-1.21071	-9.0121	-1.21065	-11.3183	-1.21081	-15.511	-1.20769	-83.8392	-1.20769	-464.598		-1.21267	-1.75262	-1.21251	-1.63212	-1.21287	-2.22095	-1.21271	-2.26038	-1.21274	-5.5166	-1.20967	-43.1689
-1.21223	-2.57461	-1.21223	-2.57461	-1.21238	-1.80252	-1.21265	-3.21991	-1.20936	-14.3759	-1.20667	-87.9481		-1.20969	-10.7225	-1.20969	-8.99301	-1.2097	-11.3235	-1.20974	-15.4811	-1.20668	-83.7884	-1.20666	-464.263		-1.21204	-1.7345	-1.21153	-1.63478	-1.21148	-2.19357	-1.2119	-2.25138	-1.21197	-5.54337	-1.20877	-43.1553
-1.21188	-2.53156	-1.21188	-2.53156	-1.21141	-1.78064	-1.21146	-3.17712	-1.20857	-14.3443	-1.20575	-87.7962		-1.20863	-10.728	-1.20863	-8.99765	-1.2087	-11.309	-1.2087	-15.4882	-1.20569	-83.707	-1.2057	-463.843		-1.21106	-1.76383	-1.21062	-1.60311	-1.21043	-2.20713	-1.21107	-2.27473	-1.21054	-5.50899	-1.20782	-43.1052
-1.21087	-2.5598	-1.21087	-2.5598	-1.21108	-1.77642	-1.21038	-3.20166	-1.20788	-14.3069	-1.20472	-87.747		-1.20766	-10.7142	-1.20766	-8.98604	-1.20763	-11.2945	-1.20757	-15.4789	-1.20468	-83.6426	-1.20466	-463.449		-1.20969	-1.73207	-1.20967	-1.64025	-1.20956	-2.21216	-1.2095	-2.23965	-1.20981	-5.52869	-1.20679	-43.0689
-1.20995	-2.55114	-1.20995	-2.55114	-1.20997	-1.80284	-1.20967	-3.19746	-1.2064	-14.3456	-1.20362	-87.6411		-1.20666	-10.7047	-1.20666	-8.97812	-1.2066	-11.2909	-1.20669	-15.4639	-1.20369	-83.5928	-1.20368	-463.074		-1.20886	-1.7562	-1.20877	-1.60581	-1.20877	-2.18046	-1.2087	-2.26638	-1.20861	-5.51666	-1.20568	-43.0531
-1.20851	-2.52423	-1.20851	-2.52423	-1.208	-1.76321	-1.20916	-3.16646	-1.20585	-14.2861	-1.20266	-87.5984		-1.20561	-10.7011	-1.20561	-8.97508	-1.20568	-11.2695	-1.20563	-15.4601	-1.20267	-83.5013	-1.20271	-462.624		-1.20752	-1.74708	-1.20747	-1.62654	-1.20766	-2.21195	-1.20793	-2.24822	-1.20802	-5.49327	-1.20464	-42.9848
-1.20772	-2.56397	-1.20772	-2.56397	-1.20793	-1.79678	-1.20748	-3.20665	-1.20472	-14.2953	-1.20163	-87.5491		-1.20467	-10.676	-1.20467	-8.95408	-1.20467	-11.2845	-1.20472	-15.4335	-1.2017	-83.4314	-1.20169	-462.302		-1.20694	-1.72718	-1.20655	-1.62761	-1.20655	-2.18236	-1.20685	-2.23926	-1.2065	-5.51961	-1.20368	-42.9832
-1.20698	-2.52053	-1.20698	-2.52053	-1.20633	-1.76945	-1.20647	-3.16391	-1.20403	-14.2911	-1.20068	-87.4021		-1.20371	-10.6808	-1.20371	-8.9581	-1.20352	-11.2538	-1.20362	-15.4286	-1.20064	-83.3805	-1.20072	-461.878		-1.20577	-1.75617	-1.20543	-1.59965	-1.20553	-2.19733	-1.20539	-2.26554	-1.20577	-5.48717	-1.20278	-42.9157
-1.20603	-2.54623	-1.20603	-2.54623	-1.20581	-1.7666	-1.20585	-3.1891	-1.20234	-14.2592	-1.19969	-87.3697		-1.20263	-10.6672	-1.20263	-8.94666	-1.20269	-11.2436	-1.20257	-15.4204	-1.19964	-83.2879	-1.19972	-461.454		-1.20463	-1.72644	-1.20478	-1.63135	-1.20469	-2.20171	-1.20508	-2.23258	-1.20481	-5.50373	-1.2016	-42.884
-1.20458	-2.54277	-1.20458	-2.54277	-1.20471	-1.79832	-1.20491	-3.18143	-1.20178	-14.2883	-1.19876	-87.3259		-1.20175	-10.6481	-1.20175	-8.93067	-1.20162	-11.2584	-1.20169	-15.3991	-1.19868	-83.227	-1.19864	-461.079		-1.20381	-1.74824	-1.20341	-1.60199	-1.20375	-2.1703	-1.20409	-2.25689	-1.20363	-5.49366	-1.20049	-42.8623
-1.20335	-2.51339	-1.20335	-2.51339	-1.20383	-1.75207	-1.20361	-3.15219	-1.2007	-14.2349	-1.19767	-87.1886		-1.20049	-10.6677	-1.20049	-8.94709	-1.20079	-11.2155	-1.20062	-15.4101	-1.19766	-83.1351	-1.19765	-460.629		-1.20343	-1.74147	-1.20264	-1.6171	-1.20285	-2.20124	-1.20249	-2.24102	-1.20284	-5.46984	-1.19958	-42.8141
-1.2025	-2.55086	-1.2025	-2.55086	-1.20296	-1.78783	-1.20234	-3.19328	-1.19966	-14.233	-1.19673	-87.1783		-1.19961	-10.6345	-1.19961	-8.91923	-1.19959	-11.2333	-1.19955	-15.3867	-1.19668	-83.0785	-1.19671	-460.274		-1.20189	-1.72197	-1.202	-1.62012	-1.20166	-2.17481	-1.20206	-2.23046	-1.20248	-5.49837	-1.19862	-42.7859
-1.20152	-2.51027	-1.20152	-2.51027	-1.20171	-1.76341	-1.20179	-3.15131	-1.19886	-14.21	-1.19571	-87.063		-1.1986	-10.6375	-1.1986	-8.92173	-1.19863	-11.2122	-1.19859	-15.3813	-1.19568	-83.0108	-1.19566	-459.861		-1.20115	-1.75027	-1.20055	-1.59461	-1.20037	-2.18659	-1.2005	-2.25711	-1.20075	-5.46421	-1.19771	-42.7449
-1.20056	-2.53897	-1.20056	-2.53897	-1.20063	-1.76125	-1.20102	-3.17408	-1.19788	-14.2017	-1.1947	-87.0119		-1.19773	-10.6276	-1.19773	-8.91349	-1.19753	-11.202	-1.19769	-15.3715	-1.19466	-82.9216	-1.1947	-459.424		-1.19985	-1.71721	-1.19971	-1.62669	-1.19958	-2.19401	-1.19955	-2.22314	-1.19952	-5.48319	-1.19664	-42.7049
-1.19978	-2.53221	-1.19978	-2.53221	-1.20017	-1.78868	-1.19929	-3.16987	-1.19666	-14.2242	-1.19371	-86.9222		-1.19674	-10.6128	-1.19674	-8.90101	-1.19671	-11.2063	-1.19672	-15.3544	-1.19371	-82.8808	-1.19371	-459.082		-1.19925	-1.74172	-1.19842	-1.59216	-1.19884	-2.16165	-1.19868	-2.24802	-1.1986	-5.4709	-1.19545	-42.6883
-1.19902	-2.50228	-1.19902	-2.50228	-1.19897	-1.74487	-1.19878	-3.1404	-1.19558	-14.165	-1.19272	-86.8745		-1.19569	-10.6188	-1.19569	-8.90608	-1.19565	-11.1726	-1.19557	-15.353	-1.19267	-82.7914	-1.19265	-458.647		-1.19821	-1.73181	-1.19776	-1.61118	-1.19755	-2.19114	-1.19759	-2.23252	-1.19771	-5.4499	-1.19476	-42.6153
-1.19766	-2.54313	-1.19766	-2.54313	-1.19753	-1.78185	-1.19765	-3.17671	-1.19449	-14.1928	-1.19171	-86.7862		-1.1946	-10.5905	-1.1946	-8.88236	-1.1947	-11.1755	-1.19466	-15.3271	-1.19166	-82.7299	-1.19168	-458.264		-1.19709	-1.71461	-1.197	-1.6139	-1.19689	-2.16415	-1.19664	-2.22225	-1.19682	-5.47615	-1.19376	-42.6192
-1.19629	-2.49999	-1.19629	-2.49999	-1.19644	-1.75665	-1.19665	-3.13721	-1.19346	-14.1737	-1.19068	-86.6672		-1.19385	-10.5928	-1.19385	-8.88429	-1.19366	-11.1645	-1.1937	-15.3271	-1.19065	-82.6799	-1.19066	-457.865		-1.19574	-1.74336	-1.19583	-1.58569	-1.19538	-2.17792	-1.19574	-2.24869	-1.19546	-5.44298	-1.19269	-42.5532
-1.19579	-2.52851	-1.19579	-2.52851	-1.19575	-1.75438	-1.19545	-3.1621	-1.19279	-14.1024	-1.18964	-86.6312		-1.19285	-10.5763	-1.19285	-8.87045	-1.19264	-11.1477	-1.19254	-15.3207	-1.18965	-82.5794	-1.18964	-457.439		-1.19514	-1.71221	-1.19495	-1.61385	-1.1947	-2.18346	-1.19476	-2.21351	-1.19521	-5.46123	-1.19162	-42.5352
-1.1946	-2.52213	-1.1946	-2.52213	-1.19458	-1.77981	-1.1947	-3.15656	-1.19161	-14.1587	-1.18869	-86.5534		-1.19166	-10.5694	-1.19166	-8.86465	-1.19165	-11.1613	-1.19152	-15.3012	-1.18861	-82.5552	-1.18869	-457.05		-1.19421	-1.73476	-1.19368	-1.58626	-1.19338	-2.15152	-1.19366	-2.23915	-1.19347	-5.4488	-1.19052	-42.4996
-1.19315	-2.49171	-1.19315	-2.49171	-1.19361	-1.74033	-1.19382	-3.12429	-1.19111	-14.1153	-1.18767	-86.4467		-1.19057	-10.5803	-1.19057	-8.8738	-1.19058	-11.125	-1.19064	-15.3059	-1.18765	-82.4527	-1.18763	-456.631		-1.1928	-1.72466	-1.19257	-1.60491	-1.19242	-2.18298	-1.19283	-2.2219	-1.19284	-5.42757	-1.18981	-42.4495
-1.19292	-2.53146	-1.19292	-2.53146	-1.19276	-1.77449	-1.19345	-3.1678	-1.18993	-14.1352	-1.1867	-86.4154		-1.18979	-10.5522	-1.18979	-8.85022	-1.18963	-11.1331	-1.18955	-15.2851	-1.18667	-82.3895	-1.18667	-456.255		-1.19195	-1.70337	-1.19181	-1.60929	-1.19157	-2.15577	-1.19155	-2.21339	-1.19163	-5.45419	-1.18876	-42.4321
-1.19183	-2.48827	-1.19183	-2.48827	-1.19231	-1.74681	-1.1921	-3.12409	-1.1887	-14.1151	-1.1857	-86.3024		-1.1888	-10.5477	-1.1888	-8.84642	-1.18861	-11.1242	-1.18855	-15.2834	-1.1856	-82.3167	-1.18565	-455.842		-1.19108	-1.73471	-1.19054	-1.5795	-1.19057	-2.16904	-1.19077	-2.23864	-1.19071	-5.42098	-1.18759	-42.3748
-1.19082	-2.51635	-1.19082	-2.51635	-1.19071	-1.74472	-1.1908	-3.14977	-1.18734	-14.0663	-1.18471	-86.2775		-1.18758	-10.5427	-1.18758	-8.84222	-1.18765	-11.1084	-1.1876	-15.2728	-1.18463	-82.2349	-1.18463	-455.451		-1.18985	-1.70364	-1.1896	-1.61114	-1.18963	-2.17311	-1.18965	-2.20203	-1.18962	-5.43921	-1.1867	-42.3359
-1.18869	-2.50812	-1.18869	-2.50812	-1.18981	-1.77638	-1.18984	-3.14274	-1.1864	-14.1098	-1.18372	-86.1784		-1.1866	-10.5197	-1.1866	-8.82297	-1.18684	-11.1088	-1.1868	-15.2514	-1.18361	-82.1691	-1.18365	-455.07		-1.18901	-1.72851	-1.18888	-1.58137	-1.18895	-2.14198	-1.18878	-2.23011	-1.18828	-5.42843	-1.18566	-42.3325
-1.18857	-2.48068	-1.18857	-2.48068	-1.18859	-1.72938	-1.18855	-3.11444	-1.18557	-14.0616	-1.18275	-86.091		-1.1856	-10.5367	-1.1856	-8.83719	-1.18551	-11.0755	-1.1856	-15.2589	-1.18263	-82.0918	-1.18265	-454.628		-1.18775	-1.71615	-1.18781	-1.59783	-1.18805	-2.17327	-1.18748	-2.21064	-1.18772	-5.40501	-1.18462	-42.2594
-1.18774	-2.51915	-1.18774	-2.51915	-1.18756	-1.76826	-1.18725	-3.15173	-1.18487	-14.077	-1.18171	-86.035		-1.18459	-10.5016	-1.18459	-8.8078	-1.18463	-11.0984	-1.18455	-15.2323	-1.18169	-82.0356	-1.1817	-454.273		-1.18688	-1.70012	-1.18683	-1.60083	-1.18677	-2.14452	-1.18676	-2.20323	-1.18637	-5.43189	-1.18389	-42.254
-1.1863	-2.48043	-1.1863	-2.48043	-1.18659	-1.73974	-1.18699	-3.10963	-1.18367	-14.049	-1.18071	-85.9396		-1.18352	-10.5145	-1.18352	-8.81858	-1.18358	-11.0681	-1.1838	-15.2268	-1.18068	-81.9643	-1.18071	-453.847		-1.1859	-1.73109	-1.18569	-1.5731	-1.18584	-2.15877	-1.18604	-2.22699	-1.18574	-5.39733	-1.18273	-42.1933
-1.18575	-2.50475	-1.18575	-2.50475	-1.18576	-1.73844	-1.1855	-3.13457	-1.18242	-14.0128	-1.17967	-85.9032		-1.1826	-10.507	-1.1826	-8.81235	-1.18254	-11.0643	-1.18273	-15.2112	-1.17964	-81.88	-1.17969	-453.455		-1.18482	-1.69579	-1.18486	-1.60361	-1.18472	-2.16465	-1.18483	-2.19398	-1.18488	-5.41577	-1.1817	-42.1688
-1.18466	-2.4993	-1.18466	-2.4993	-1.18441	-1.76787	-1.185	-3.13095	-1.18182	-14.0371	-1.17868	-85.8508		-1.1816	-10.4836	-1.1816	-8.79265	-1.18162	-11.0631	-1.18154	-15.1996	-1.17871	-81.8371	-1.17868	-453.094		-1.18396	-1.71821	-1.18382	-1.57379	-1.18371	-2.13234	-1.18365	-2.21992	-1.18379	-5.40715	-1.18085	-42.1342
-1.18374	-2.46844	-1.18374	-2.46844	-1.18351	-1.71991	-1.18394	-3.10017	-1.18082	-13.9816	-1.17776	-85.7109		-1.18067	-10.4962	-1.18067	-8.80326	-1.18056	-11.0336	-1.18061	-15.2021	-1.1777	-81.7358	-1.17763	-452.683		-1.18287	-1.71128	-1.18321	-1.59279	-1.18269	-2.16345	-1.18298	-2.20158	-1.18291	-5.38114	-1.17967	-42.0865
-1.1822	-2.51017	-1.1822	-2.51017	-1.18276	-1.75927	-1.18257	-3.1399	-1.17985	-13.9982	-1.17673	-85.7035		-1.17962	-10.4639	-1.17962	-8.77616	-1.17972	-11.0469	-1.17966	-15.1769	-1.17669	-81.6663	-1.17667	-452.285		-1.18161	-1.69248	-1.18171	-1.59447	-1.18162	-2.13386	-1.18199	-2.19274	-1.18181	-5.41043	-1.17888	-42.0552
-1.18149	-2.4663	-1.18149	-2.4663	-1.18166	-1.73166	-1.18159	-3.0984	-1.17851	-13.9831	-1.1757	-85.5537		-1.17859	-10.4772	-1.17859	-8.78731	-1.17874	-11.0286	-1.17851	-15.1736	-1.17573	-81.5989	-1.17567	-451.911		-1.18093	-1.72213	-1.1809	-1.56519	-1.18074	-2.14875	-1.18077	-2.21748	-1.18074	-5.37494	-1.17764	-42.0209
-1.18036	-2.50091	-1.18036	-2.50091	-1.18107	-1.73051	-1.18062	-3.11875	-1.17783	-13.9425	-1.17469	-85.5165		-1.17765	-10.4559	-1.17765	-8.76948	-1.17758	-11.0212	-1.17761	-15.1635	-1.17466	-81.5271	-1.17471	-451.481		-1.18002	-1.69029	-1.17967	-1.59753	-1.17963	-2.15487	-1.17973	-2.18417	-1.17985	-5.39592	-1.17679	-41.9727
-1.17975	-2.48993	-1.17975	-2.48993	-1.17964	-1.75938	-1.17983	-3.11549	-1.1765	-13.9924	-1.17368	-85.4711		-1.17666	-10.439	-1.17666	-8.75532	-1.17684	-11.0095	-1.17662	-15.1468	-1.17367	-81.4941	-1.17365	-451.125		-1.1791	-1.71642	-1.17924	-1.56677	-1.17882	-2.12161	-1.17863	-2.20824	-1.17872	-5.3836	-1.17569	-41.9687
-1.17841	-2.45832	-1.17841	-2.45832	-1.17928	-1.71525	-1.17875	-3.08701	-1.17588	-13.9303	-1.17269	-85.3462		-1.17565	-10.4456	-1.17565	-8.76084	-1.1757	-10.9908	-1.17563	-15.1523	-1.17266	-81.4118	-1.17271	-450.685		-1.17788	-1.70402	-1.17768	-1.58597	-1.17777	-2.15394	-1.17755	-2.19199	-1.17777	-5.35952	-1.17484	-41.8967
-1.17793	-2.49608	-1.17793	-2.49608	-1.17779	-1.75387	-1.17771	-3.12791	-1.17447	-13.9402	-1.17165	-85.2834		-1.17472	-10.428	-1.17472	-8.74602	-1.17457	-11.0092	-1.17462	-15.1314	-1.17159	-81.3485	-1.17169	-450.305		-1.1771	-1.68469	-1.1768	-1.5902	-1.17666	-2.12599	-1.17667	-2.18435	-1.17695	-5.3881	-1.17373	-41.8863
-1.17694	-2.4581	-1.17694	-2.4581	-1.17749	-1.72605	-1.17687	-3.08076	-1.17361	-13.9294	-1.17073	-85.188		-1.17361	-10.4319	-1.17361	-8.74928	-1.17373	-10.9749	-1.17362	-15.131	-1.17071	-81.2685	-1.17068	-449.935		-1.17581	-1.71528	-1.17629	-1.56035	-1.17564	-2.13888	-1.17522	-2.20696	-1.1754	-5.35517	-1.17292	-41.8302
-1.17562	-2.48364	-1.17562	-2.48364	-1.17557	-1.72129	-1.17572	-3.1084	-1.17273	-13.904	-1.16966	-85.1408		-1.17259	-10.4203	-1.17259	-8.73961	-1.17264	-10.9671	-1.17258	-15.1111	-1.16964	-81.1994	-1.16968	-449.496		-1.17525	-1.68078	-1.17486	-1.59009	-1.17483	-2.14456	-1.17467	-2.17646	-1.17487	-5.37138	-1.17165	-41.8002
-1.17453	-2.47903	-1.17453	-2.47903	-1.17425	-1.75623	-1.17466	-3.10827	-1.1714	-13.925	-1.16866	-85.0655		-1.17161	-10.3956	-1.17161	-8.71892	-1.17149	-10.9622	-1.17163	-15.0883	-1.16868	-81.1303	-1.16865	-449.114		-1.17399	-1.70315	-1.17391	-1.56122	-1.17374	-2.11239	-1.17374	-2.20172	-1.17352	-5.36229	-1.17106	-41.7846
-1.17374	-2.44751	-1.17374	-2.44751	-1.17381	-1.71055	-1.17443	-3.0719	-1.17051	-13.8795	-1.16763	-84.9655		-1.17075	-10.4081	-1.17075	-8.72935	-1.17073	-10.9514	-1.17062	-15.1006	-1.16765	-81.0379	-1.16769	-448.698		-1.17332	-1.69527	-1.17249	-1.57898	-1.17237	-2.14524	-1.17278	-2.18084	-1.17267	-5.33937	-1.16965	-41.7169
-1.17332	-2.49095	-1.17332	-2.49095	-1.1731	-1.74218	-1.1726	-3.11368	-1.16952	-13.9013	-1.16665	-84.9565		-1.16954	-10.3844	-1.16954	-8.7095	-1.16971	-10.9472	-1.16968	-15.0686	-1.16666	-80.9743	-1.16665	-448.296		-1.17218	-1.67501	-1.17148	-1.57994	-1.1715	-2.11577	-1.17172	-2.17556	-1.17157	-5.36596	-1.16873	-41.7092
-1.1717	-2.44615	-1.1717	-2.44615	-1.17227	-1.71739	-1.1716	-3.07091	-1.16867	-13.8587	-1.16565	-84.8486		-1.16875	-10.3843	-1.16875	-8.70937	-1.16859	-10.9296	-1.16855	-15.0729	-1.16561	-80.9122	-1.16563	-447.879		-1.17114	-1.7051	-1.1709	-1.55167	-1.17088	-2.13065	-1.17084	-2.20008	-1.17066	-5.33147	-1.16774	-41.6599
-1.17049	-2.47013	-1.17049	-2.47013	-1.17051	-1.71544	-1.17074	-3.09206	-1.1677	-13.827	-1.1647	-84.7888		-1.16758	-10.3789	-1.16758	-8.70486	-1.16766	-10.9187	-1.16765	-15.0583	-1.16471	-80.8189	-1.16464	-447.503		-1.16996	-1.67435	-1.16946	-1.58305	-1.16941	-2.13502	-1.16974	-2.16839	-1.16973	-5.34984	-1.16702	-41.6123
-1.16915	-2.46824	-1.16915	-2.46824	-1.17039	-1.74426	-1.1702	-3.09557	-1.16689	-13.8681	-1.16366	-84.7066		-1.16668	-10.3614	-1.16668	-8.69022	-1.16666	-10.9244	-1.16658	-15.0367	-1.1636	-80.7649	-1.16363	-447.096		-1.16882	-1.69675	-1.16853	-1.55461	-1.16846	-2.10532	-1.16869	-2.19364	-1.16853	-5.34014	-1.16593	-41.608
-1.16881	-2.43664	-1.16881	-2.43664	-1.16857	-1.7017	-1.16828	-3.05823	-1.16572	-13.8092	-1.16265	-84.5941		-1.16568	-10.3603	-1.16568	-8.68922	-1.16569	-10.8959	-1.1657	-15.0411	-1.1626	-80.6929	-1.16266	-446.668		-1.16767	-1.68944	-1.1681	-1.57104	-1.16737	-2.1349	-1.16766	-2.17178	-1.16781	-5.3164	-1.16481	-41.5321
-1.16737	-2.47777	-1.16737	-2.47777	-1.16826	-1.73451	-1.16764	-3.10107	-1.16466	-13.8435	-1.16172	-84.5926		-1.16461	-10.3402	-1.16461	-8.67239	-1.16481	-10.8985	-1.1646	-15.0191	-1.16166	-80.6308	-1.16168	-446.296		-1.16673	-1.66864	-1.16671	-1.57706	-1.16678	-2.10795	-1.16672	-2.16745	-1.16701	-5.34236	-1.16384	-41.5227
-1.16675	-2.43485	-1.16675	-2.43485	-1.16649	-1.71286	-1.16649	-3.05939	-1.16385	-13.8085	-1.16066	-84.4938		-1.16346	-10.3449	-1.16346	-8.67635	-1.16358	-10.8785	-1.16358	-15.0187	-1.16068	-80.5554	-1.16064	-445.917		-1.16575	-1.69822	-1.16615	-1.5473	-1.16549	-2.12304	-1.16554	-2.18882	-1.16566	-5.31067	-1.16273	-41.484
-1.16543	-2.45941	-1.16543	-2.45941	-1.16607	-1.70788	-1.16592	-3.08244	-1.16242	-13.7924	-1.15972	-84.4119		-1.16262	-10.3303	-1.16262	-8.66408	-1.16253	-10.8764	-1.1627	-15.0044	-1.15966	-80.4869	-1.15963	-445.467		-1.16448	-1.66752	-1.16465	-1.57744	-1.16426	-2.1258	-1.16455	-2.15847	-1.16462	-5.32842	-1.16174	-41.4389
-1.16438	-2.45714	-1.16438	-2.45714	-1.16401	-1.73505	-1.16483	-3.08098	-1.16162	-13.7855	-1.15874	-84.3192		-1.16168	-10.3066	-1.16168	-8.64427	-1.16156	-10.8813	-1.16171	-14.9825	-1.15867	-80.4235	-1.15864	-445.093		-1.16405	-1.69212	-1.16367	-1.54823	-1.16391	-2.09613	-1.16344	-2.18296	-1.16368	-5.31867	-1.1609	-41.4209
-1.16408	-2.42741	-1.16408	-2.42741	-1.1631	-1.69333	-1.16385	-3.0434	-1.16073	-13.7497	-1.15768	-84.2428		-1.16061	-10.325	-1.16061	-8.65966	-1.16052	-10.8586	-1.16077	-14.9937	-1.15765	-80.3331	-1.15769	-444.689		-1.16251	-1.68125	-1.16271	-1.56648	-1.16231	-2.12514	-1.16227	-2.16388	-1.16307	-5.29501	-1.15956	-41.3552
-1.16247	-2.46864	-1.16247	-2.46864	-1.16245	-1.73006	-1.16248	-3.08744	-1.15961	-13.7654	-1.15667	-84.1855		-1.15964	-10.2911	-1.15964	-8.63124	-1.15942	-10.8712	-1.15965	-14.9716	-1.15666	-80.2913	-1.15668	-444.294		-1.16187	-1.66221	-1.16127	-1.57173	-1.16152	-2.10005	-1.16131	-2.15627	-1.16196	-5.32371	-1.15877	-41.3464
-1.16162	-2.42169	-1.16162	-2.42169	-1.16202	-1.7041	-1.16154	-3.0446	-1.15849	-13.7472	-1.15573	-84.0466		-1.15877	-10.3012	-1.15877	-8.63967	-1.15864	-10.8414	-1.15859	-14.9724	-1.15566	-80.2082	-1.15564	-443.929		-1.16045	-1.69309	-1.16029	-1.54131	-1.16018	-2.1122	-1.16082	-2.18429	-1.16043	-5.28726	-1.15754	-41.304
-1.16066	-2.44992	-1.16066	-2.44992	-1.16053	-1.69588	-1.16077	-3.06851	-1.15782	-13.7146	-1.15467	-84.0535		-1.15754	-10.2984	-1.15754	-8.63735	-1.15754	-10.8168	-1.15769	-14.9534	-1.15466	-80.1375	-1.15466	-443.493		-1.16006	-1.66117	-1.15945	-1.57074	-1.15964	-2.1176	-1.15961	-2.14853	-1.15937	-5.30411	-1.15666	-41.2643
-1.15938	-2.44943	-1.15938	-2.44943	-1.1592	-1.73067	-1.16003	-3.06667	-1.1565	-13.7418	-1.15368	-83.9566		-1.15658	-10.2661	-1.15658	-8.6103	-1.15661	-10.8315	-1.15665	-14.929	-1.15362	-80.0899	-1.15365	-443.091		-1.159	-1.68269	-1.15877	-1.54476	-1.15886	-2.08695	-1.15905	-2.17364	-1.15874	-5.29734	-1.15582	-41.242
-1.15865	-2.41423	-1.15865	-2.41423	-1.15875	-1.68585	-1.15856	-3.03299	-1.15567	-13.6948	-1.15266	-83.8441		-1.15562	-10.2769	-1.15562	-8.61933	-1.15554	-10.8067	-1.15578	-14.9385	-1.15261	-79.9818	-1.15265	-442.681		-1.15805	-1.67499	-1.15735	-1.55597	-1.15787	-2.11683	-1.15757	-2.1559	-1.15759	-5.27177	-1.15487	-41.1741
-1.15764	-2.45634	-1.15764	-2.45634	-1.15763	-1.72226	-1.15781	-3.07494	-1.15475	-13.7117	-1.15157	-83.7982		-1.15463	-10.2584	-1.15463	-8.60385	-1.15453	-10.8207	-1.15468	-14.9108	-1.15159	-79.9246	-1.15166	-442.342		-1.15689	-1.65601	-1.15681	-1.56349	-1.15687	-2.08996	-1.15663	-2.14629	-1.15705	-5.29903	-1.15378	-41.1579
-1.15658	-2.41577	-1.15658	-2.41577	-1.15657	-1.69649	-1.15648	-3.02903	-1.15364	-13.6992	-1.15065	-83.7135		-1.15374	-10.2577	-1.15374	-8.60325	-1.15371	-10.7942	-1.15361	-14.9062	-1.15065	-79.8658	-1.15061	-441.892		-1.15621	-1.68703	-1.15571	-1.53527	-1.15563	-2.10283	-1.15588	-2.17243	-1.15561	-5.26277	-1.15248	-41.1271
-1.15576	-2.44041	-1.15576	-2.44041	-1.1557	-1.69078	-1.15554	-3.05347	-1.1524	-13.6668	-1.14973	-83.6974		-1.1526	-10.2528	-1.1526	-8.5991	-1.15271	-10.7775	-1.1527	-14.9046	-1.14963	-79.7832	-1.1496	-441.475		-1.15498	-1.6527	-1.15483	-1.56456	-1.15457	-2.10725	-1.15463	-2.13792	-1.15467	-5.28321	-1.1518	-41.0696
-1.15484	-2.4345	-1.15484	-2.4345	-1.15498	-1.72086	-1.15442	-3.05736	-1.15177	-13.687	-1.14858	-83.5639		-1.1516	-10.2227	-1.1516	-8.57384	-1.15153	-10.7991	-1.1517	-14.8725	-1.14862	-79.7282	-1.14861	-441.121		-1.15393	-1.67824	-1.1537	-1.53727	-1.15371	-2.07759	-1.15404	-2.16193	-1.15325	-5.27633	-1.1507	-41.0672
-1.15343	-2.40458	-1.15343	-2.40458	-1.15317	-1.68016	-1.15334	-3.01835	-1.15053	-13.6212	-1.14762	-83.4933		-1.15055	-10.2407	-1.15055	-8.58894	-1.15053	-10.7529	-1.15063	-14.8821	-1.14763	-79.6679	-1.14765	-440.699		-1.15311	-1.66725	-1.15283	-1.55005	-1.15268	-2.10927	-1.1523	-2.14466	-1.15249	-5.25047	-1.14973	-40.9892
-1.15269	-2.44882	-1.15269	-2.44882	-1.15297	-1.71472	-1.1528	-3.05892	-1.1497	-13.656	-1.14666	-83.4569		-1.1496	-10.2152	-1.1496	-8.5676	-1.14972	-10.7631	-1.14962	-14.8573	-1.14662	-79.575	-1.14663	-440.309		-1.15173	-1.64859	-1.15148	-1.5561	-1.15149	-2.08139	-1.15149	-2.1386	-1.15157	-5.27942	-1.14889	-40.9839
-1.15163	-2.401	-1.15163	-2.401	-1.15144	-1.68976	-1.15154	-3.0195	-1.14853	-13.6213	-1.14568	-83.3631		-1.14861	-10.2255	-1.14861	-8.57617	-1.14857	-10.7462	-1.14861	-14.8497	-1.14566	-79.535	-1.14565	-439.881		-1.15051	-1.67589	-1.15067	-1.52724	-1.15081	-2.09131	-1.15092	-2.1619	-1.15063	-5.24256	-1.14752	-40.9444
-1.15112	-2.42744	-1.15112	-2.42744	-1.15091	-1.68213	-1.15126	-3.04048	-1.14771	-13.5897	-1.14462	-83.2846		-1.14755	-10.2114	-1.14755	-8.56442	-1.14771	-10.7411	-1.1477	-14.843	-1.14462	-79.4122	-1.14465	-439.49		-1.14963	-1.64515	-1.14973	-1.55872	-1.14956	-2.09688	-1.14948	-2.12795	-1.14954	-5.26068	-1.14665	-40.8899
-1.14932	-2.42345	-1.14932	-2.42345	-1.14926	-1.71483	-1.14955	-3.04054	-1.14643	-13.6233	-1.14363	-83.2128		-1.14649	-10.2027	-1.14649	-8.55705	-1.14657	-10.7337	-1.14666	-14.819	-1.14364	-79.3724	-1.14369	-439.125		-1.14918	-1.66944	-1.14869	-1.53118	-1.14907	-2.07031	-1.14847	-2.15462	-1.14876	-5.25201	-1.14581	-40.8729
-1.1488	-2.39343	-1.1488	-2.39343	-1.1488	-1.6713	-1.14813	-3.00761	-1.1456	-13.5739	-1.14275	-83.1155		-1.1457	-10.1961	-1.1457	-8.55158	-1.14561	-10.7086	-1.14544	-14.8213	-1.14266	-79.2955	-1.14262	-438.71		-1.14778	-1.65891	-1.14799	-1.54336	-1.14767	-2.09841	-1.14746	-2.13696	-1.14762	-5.22806	-1.14473	-40.8225
-1.14746	-2.43801	-1.14746	-2.43801	-1.14772	-1.7072	-1.14815	-3.04639	-1.14451	-13.6013	-1.14169	-83.0815		-1.14458	-10.1656	-1.14458	-8.52599	-1.14464	-10.7109	-1.14472	-14.7984	-1.14166	-79.2383	-1.14165	-438.316		-1.14683	-1.64134	-1.14673	-1.55263	-1.14666	-2.06833	-1.14675	-2.12928	-1.14661	-5.25755	-1.14369	-40.801
-1.14638	-2.39099	-1.14638	-2.39099	-1.14688	-1.67902	-1.14672	-3.00722	-1.14376	-13.5841	-1.14062	-82.9803		-1.14367	-10.1796	-1.14367	-8.53772	-1.14365	-10.7066	-1.14358	-14.8	-1.14067	-79.1178	-1.1407	-437.892		-1.14596	-1.67289	-1.14592	-1.51998	-1.14554	-2.08468	-1.14565	-2.156	-1.14578	-5.21887	-1.14279	-40.7462
-1.14546	-2.41721	-1.14546	-2.41721	-1.14546	-1.67745	-1.14564	-3.02705	-1.14249	-13.5262	-1.13968	-82.8998		-1.14259	-10.17	-1.14259	-8.52963	-1.14266	-10.6881	-1.14267	-14.7898	-1.13967	-79.0761	-1.13969	-437.478		-1.1451	-1.63891	-1.14425	-1.54943	-1.14468	-2.08835	-1.14492	-2.11794	-1.14488	-5.23659	-1.14176	-40.707
-1.14469	-2.41708	-1.14469	-2.41708	-1.14457	-1.7081	-1.14407	-3.02849	-1.14141	-13.5691	-1.13867	-82.8473		-1.1417	-10.1514	-1.1417	-8.51404	-1.1415	-10.6992	-1.14179	-14.7665	-1.13864	-79.0247	-1.13867	-437.08		-1.14383	-1.66151	-1.14376	-1.52342	-1.14372	-2.05725	-1.14354	-2.14496	-1.14395	-5.23006	-1.14091	-40.6968
-1.1437	-2.38377	-1.1437	-2.38377	-1.14339	-1.6639	-1.14424	-2.99397	-1.14044	-13.5052	-1.13772	-82.7095		-1.14055	-10.1548	-1.14055	-8.51688	-1.1407	-10.6591	-1.14072	-14.7691	-1.13766	-78.9344	-1.13761	-436.713		-1.1426	-1.65489	-1.14262	-1.53669	-1.1432	-2.08616	-1.14326	-2.12673	-1.14251	-5.2054	-1.13986	-40.6377
-1.14227	-2.42528	-1.14227	-2.42528	-1.14263	-1.69824	-1.14254	-3.03229	-1.13997	-13.5192	-1.13669	-82.7074		-1.13957	-10.1331	-1.13957	-8.49874	-1.1397	-10.6774	-1.13964	-14.7454	-1.13663	-78.8899	-1.13664	-436.318		-1.14174	-1.63607	-1.14205	-1.54292	-1.14173	-2.0608	-1.14169	-2.12002	-1.14155	-5.23384	-1.13885	-40.6211
-1.14175	-2.37865	-1.14175	-2.37865	-1.14148	-1.67471	-1.14185	-2.99009	-1.1385	-13.4956	-1.13568	-82.6214		-1.13857	-10.1341	-1.13857	-8.49957	-1.13869	-10.6595	-1.13866	-14.7439	-1.13567	-78.8194	-1.13569	-435.902		-1.1406	-1.66505	-1.14077	-1.51345	-1.14076	-2.07339	-1.1409	-2.14371	-1.14062	-5.19875	-1.13787	-40.5701
-1.14095	-2.40908	-1.14095	-2.40908	-1.1413	-1.6693	-1.14132	-3.01541	-1.13748	-13.4704	-1.13471	-82.565		-1.13776	-10.1188	-1.13776	-8.4867	-1.1377	-10.6315	-1.1375	-14.73	-1.1347	-78.713	-1.13467	-435.454		-1.13982	-1.63239	-1.13969	-1.54309	-1.1403	-2.07794	-1.14021	-2.1108	-1.14027	-5.21462	-1.13672	-40.531
-1.14001	-2.40194	-1.14001	-2.40194	-1.13945	-1.69678	-1.14021	-3.0171	-1.13698	-13.4896	-1.13367	-82.4737		-1.13652	-10.1028	-1.13652	-8.47328	-1.13676	-10.6502	-1.13653	-14.7107	-1.13367	-78.6708	-1.13365	-435.044		-1.13887	-1.6542	-1.13885	-1.51537	-1.13924	-2.05015	-1.13886	-2.13472	-1.13906	-5.20946	-1.1358	-40.5269
-1.13924	-2.37149	-1.13924	-2.37149	-1.13901	-1.65763	-1.13859	-2.97785	-1.13567	-13.4536	-1.1327	-82.4092		-1.13557	-10.1083	-1.13557	-8.47789	-1.13569	-10.6223	-1.13563	-14.7133	-1.13263	-78.5688	-1.1327	-434.662		-1.13818	-1.64655	-1.13747	-1.52994	-1.13794	-2.07919	-1.13776	-2.11541	-1.13782	-5.18359	-1.13474	-40.4597
-1.13749	-2.41327	-1.13749	-2.41327	-1.1379	-1.69109	-1.1379	-3.0219	-1.13441	-13.4609	-1.13165	-82.3267		-1.13455	-10.0817	-1.13455	-8.45558	-1.13456	-10.6365	-1.13465	-14.6828	-1.13166	-78.5098	-1.13165	-434.277		-1.13687	-1.62805	-1.13687	-1.53572	-1.13661	-2.05281	-1.13665	-2.10985	-1.13688	-5.20935	-1.13365	-40.4537
-1.13691	-2.36957	-1.13691	-2.36957	-1.13699	-1.66736	-1.13661	-2.97994	-1.13369	-13.4492	-1.13067	-82.2346		-1.13359	-10.0961	-1.13359	-8.4677	-1.13372	-10.6036	-1.13363	-14.6875	-1.13069	-78.4573	-1.13056	-433.896		-1.13592	-1.65837	-1.13574	-1.50568	-1.13589	-2.06501	-1.13589	-2.134	-1.13601	-5.17609	-1.13276	-40.3976
-1.13575	-2.39577	-1.13575	-2.39577	-1.13561	-1.66127	-1.13575	-3.00132	-1.13259	-13.4107	-1.12961	-82.2116		-1.13264	-10.0787	-1.13264	-8.45306	-1.13263	-10.5954	-1.13273	-14.6688	-1.12966	-78.3919	-1.12962	-433.424		-1.13496	-1.62413	-1.13475	-1.53639	-1.13499	-2.06912	-1.13443	-2.10382	-1.13525	-5.19281	-1.13174	-40.3523
-1.13489	-2.39104	-1.13489	-2.39104	-1.13435	-1.69206	-1.1345	-3.00051	-1.13147	-13.4309	-1.12866	-82.0678		-1.1314	-10.0802	-1.1314	-8.45436	-1.13169	-10.5964	-1.13166	-14.6532	-1.12864	-78.3398	-1.12865	-433.069		-1.13356	-1.64767	-1.13404	-1.50963	-1.13385	-2.03921	-1.13401	-2.12711	-1.13411	-5.18621	-1.13077	-40.3432
-1.13332	-2.36175	-1.13332	-2.36175	-1.13385	-1.64762	-1.13366	-2.9683	-1.13071	-13.39	-1.12766	-82.0048		-1.13058	-10.075	-1.13058	-8.45	-1.13088	-10.5738	-1.13076	-14.6546	-1.12765	-78.2319	-1.12768	-432.64		-1.13294	-1.63947	-1.13291	-1.52247	-1.13296	-2.07029	-1.13266	-2.10731	-1.13293	-5.16053	-1.12991	-40.281
-1.13237	-2.40194	-1.13237	-2.40194	-1.13236	-1.68398	-1.1331	-3.01039	-1.12974	-13.4151	-1.12664	-81.9663		-1.12951	-10.0486	-1.12951	-8.42784	-1.1296	-10.5903	-1.12965	-14.63	-1.12665	-78.1846	-1.12667	-432.292		-1.13189	-1.62072	-1.13172	-1.5296	-1.13155	-2.04416	-1.1315	-2.09973	-1.1317	-5.1883	-1.12865	-40.2828
-1.13158	-2.35881	-1.13158	-2.35881	-1.13182	-1.6578	-1.13148	-2.96694	-1.12873	-13.3808	-1.12567	-81.8675		-1.12867	-10.0574	-1.12867	-8.43523	-1.12862	-10.5582	-1.12863	-14.6291	-1.12565	-78.1243	-1.12564	-431.863		-1.13108	-1.64821	-1.13072	-1.49969	-1.13076	-2.0558	-1.13042	-2.1259	-1.1309	-5.15274	-1.12771	-40.2165
-1.13047	-2.38857	-1.13047	-2.38857	-1.13062	-1.65734	-1.13059	-2.98843	-1.12765	-13.3604	-1.12468	-81.8069		-1.12756	-10.0477	-1.12756	-8.42707	-1.12753	-10.5509	-1.12765	-14.6069	-1.12464	-78.0222	-1.12464	-431.479		-1.13004	-1.61511	-1.12983	-1.52891	-1.12972	-2.06029	-1.12972	-2.09283	-1.12976	-5.17093	-1.12673	-40.1682
-1.12984	-2.38222	-1.12984	-2.38222	-1.12983	-1.68621	-1.13008	-2.98892	-1.12676	-13.3875	-1.12368	-81.7444		-1.12649	-10.0267	-1.12649	-8.4095	-1.12673	-10.5535	-1.12651	-14.5978	-1.12363	-77.975	-1.12364	-431.1		-1.12897	-1.64229	-1.1284	-1.5052	-1.12882	-2.0298	-1.12873	-2.11615	-1.129	-5.16423	-1.12585	-40.1589
-1.12844	-2.35119	-1.12844	-2.35119	-1.12878	-1.64131	-1.1285	-2.95361	-1.12552	-13.3189	-1.12273	-81.6259		-1.12555	-10.0292	-1.12555	-8.41154	-1.12579	-10.5184	-1.12559	-14.5947	-1.12267	-77.8875	-1.12265	-430.712		-1.12762	-1.63198	-1.12767	-1.51591	-1.12748	-2.06181	-1.12745	-2.09729	-1.12772	-5.13646	-1.12477	-40.1095
-1.12772	-2.39095	-1.12772	-2.39095	-1.1276	-1.67767	-1.12737	-2.99631	-1.12471	-13.3628	-1.12162	-81.6072		-1.12455	-10.0114	-1.12455	-8.39661	-1.12476	-10.5484	-1.12456	-14.5752	-1.12164	-77.8296	-1.12168	-430.271		-1.12725	-1.61393	-1.12678	-1.52171	-1.12666	-2.03357	-1.12648	-2.09069	-1.12668	-5.16741	-1.12397	-40.0853
-1.12668	-2.34987	-1.12668	-2.34987	-1.1268	-1.65205	-1.12666	-2.95324	-1.12359	-13.3263	-1.1207	-81.4931		-1.12366	-10.0167	-1.12366	-8.40112	-1.1236	-10.5164	-1.12361	-14.5683	-1.12064	-77.7511	-1.1207	-429.85		-1.12556	-1.64134	-1.12545	-1.4921	-1.12546	-2.04715	-1.1254	-2.11627	-1.12562	-5.13047	-1.12267	-40.0472
-1.12566	-2.37505	-1.12566	-2.37505	-1.1264	-1.6475	-1.12605	-2.97305	-1.12274	-13.2938	-1.1197	-81.4328		-1.12252	-9.99977	-1.12252	-8.38689	-1.12265	-10.5034	-1.12268	-14.5642	-1.11964	-77.6488	-1.11966	-429.48		-1.12466	-1.61143	-1.12477	-1.52313	-1.12477	-2.05215	-1.12431	-2.08053	-1.12443	-5.14845	-1.12178	-40.0041
-1.12471	-2.37071	-1.12471	-2.37071	-1.12468	-1.67416	-1.12465	-2.97789	-1.12166	-13.3169	-1.1187	-81.3521		-1.12159	-9.98246	-1.12159	-8.37237	-1.12158	-10.5182	-1.12167	-14.5375	-1.11861	-77.6299	-1.11866	-429.083		-1.12368	-1.63173	-1.12391	-1.49501	-1.12364	-2.02066	-1.12397	-2.10816	-1.12389	-5.14217	-1.12075	-39.9954
-1.12372	-2.33814	-1.12372	-2.33814	-1.12374	-1.63448	-1.12396	-2.93997	-1.12091	-13.2591	-1.11765	-81.2157		-1.12063	-9.98462	-1.12063	-8.37418	-1.12057	-10.4847	-1.12061	-14.5396	-1.1177	-77.5089	-1.11765	-428.678		-1.12292	-1.62364	-1.12284	-1.50923	-1.12256	-2.05138	-1.1225	-2.08779	-1.12264	-5.11426	-1.1197	-39.9154
-1.12245	-2.38208	-1.12245	-2.38208	-1.12285	-1.67196	-1.123	-2.97975	-1.11961	-13.3044	-1.11671	-81.2428		-1.11971	-9.96087	-1.11971	-8.35426	-1.11952	-10.4969	-1.11975	-14.5107	-1.1166	-77.4675	-1.11663	-428.301		-1.12186	-1.60677	-1.12144	-1.51498	-1.12183	-2.02462	-1.1216	-2.08041	-1.12127	-5.14596	-1.11886	-39.9162
-1.12168	-2.33782	-1.12168	-2.33782	-1.12194	-1.64589	-1.1219	-2.93847	-1.11926	-13.2658	-1.11565	-81.0976		-1.11874	-9.9612	-1.11874	-8.35454	-1.11858	-10.4674	-1.11872	-14.5061	-1.11567	-77.3939	-1.11565	-427.882		-1.12113	-1.63564	-1.12095	-1.48469	-1.12024	-2.03765	-1.12091	-2.10438	-1.12082	-5.1094	-1.11778	-39.8657
-1.12066	-2.36365	-1.12066	-2.36365	-1.12091	-1.63655	-1.1208	-2.95967	-1.11777	-13.2291	-1.11462	-81.0933		-1.11751	-9.94755	-1.11751	-8.34309	-1.11754	-10.4558	-1.11755	-14.501	-1.11468	-77.3142	-1.11462	-427.469		-1.1197	-1.60303	-1.11963	-1.51406	-1.11943	-2.04402	-1.11959	-2.07143	-1.11978	-5.12564	-1.11682	-39.8188
-1.11979	-2.36363	-1.11979	-2.36363	-1.11919	-1.67088	-1.11973	-2.96636	-1.11642	-13.2513	-1.11368	-80.9829		-1.11659	-9.92912	-1.11659	-8.32763	-1.11655	-10.4632	-1.11669	-14.4773	-1.11363	-77.2664	-1.11366	-427.12		-1.11901	-1.62701	-1.119	-1.49068	-1.11881	-2.01353	-1.11859	-2.09716	-1.11863	-5.12095	-1.1158	-39.8208
-1.11883	-2.32445	-1.11883	-2.32445	-1.1189	-1.62771	-1.11882	-2.92433	-1.11545	-13.1964	-1.11263	-80.9088		-1.11554	-9.94649	-1.11554	-8.3422	-1.11559	-10.4242	-1.11561	-14.4803	-1.11264	-77.1842	-1.11264	-426.699		-1.11787	-1.61795	-1.11808	-1.50056	-1.11764	-2.04391	-1.11771	-2.07672	-1.11753	-5.09205	-1.11477	-39.7419
-1.11767	-2.37092	-1.11767	-2.37092	-1.11772	-1.65916	-1.11758	-2.96517	-1.11445	-13.2362	-1.11165	-80.8365		-1.11455	-9.91865	-1.11455	-8.31885	-1.11476	-10.4386	-1.11467	-14.4549	-1.11164	-77.1091	-1.11163	-426.293		-1.11704	-1.60033	-1.11711	-1.51101	-1.11662	-2.01704	-1.11661	-2.07154	-1.11686	-5.12304	-1.11384	-39.7163
-1.11663	-2.32783	-1.11663	-2.32783	-1.1164	-1.63478	-1.11663	-2.92678	-1.11328	-13.2197	-1.11065	-80.7341		-1.1137	-9.91954	-1.1137	-8.3196	-1.1137	-10.4136	-1.11349	-14.4614	-1.1106	-77.0757	-1.11062	-425.896		-1.11576	-1.6255	-1.11575	-1.47811	-1.11589	-2.02656	-1.11539	-2.0949	-1.11585	-5.08673	-1.11262	-39.6866
-1.11594	-2.35311	-1.11594	-2.35311	-1.11556	-1.63082	-1.11577	-2.94653	-1.1126	-13.1709	-1.10962	-80.6757		-1.1126	-9.90912	-1.1126	-8.31086	-1.11245	-10.4021	-1.11261	-14.4385	-1.10958	-76.9851	-1.10967	-425.516		-1.11496	-1.595	-1.11465	-1.50975	-1.11501	-2.03443	-1.11473	-2.06298	-1.11453	-5.10332	-1.11171	-39.6426
-1.11519	-2.34888	-1.11519	-2.34888	-1.11435	-1.65996	-1.11475	-2.95231	-1.11181	-13.2082	-1.10869	-80.6295		-1.11165	-9.88908	-1.11165	-8.29405	-1.11152	-10.4207	-1.11154	-14.4245	-1.10864	-76.912	-1.10858	-425.088		-1.11393	-1.61896	-1.11381	-1.48275	-1.11354	-2.00219	-1.1138	-2.08886	-1.11355	-5.09831	-1.11061	-39.6369
-1.1134	-2.31741	-1.1134	-2.31741	-1.11333	-1.61928	-1.11304	-2.91449	-1.1107	-13.1581	-1.1077	-80.4822		-1.11057	-9.90905	-1.11057	-8.3108	-1.11053	-10.3922	-1.11062	-14.4128	-1.10757	-76.8452	-1.10762	-424.683		-1.11291	-1.60975	-1.11252	-1.49456	-1.11244	-2.036	-1.11275	-2.06803	-1.11265	-5.06984	-1.10974	-39.5625
-1.11254	-2.36185	-1.11254	-2.36185	-1.11323	-1.65463	-1.1127	-2.95292	-1.10963	-13.1653	-1.10663	-80.4679		-1.10953	-9.88234	-1.10953	-8.2884	-1.10949	-10.3938	-1.10955	-14.3933	-1.10666	-76.7716	-1.10663	-424.279		-1.11195	-1.58986	-1.11183	-1.50214	-1.11157	-2.00532	-1.11195	-2.06226	-1.11172	-5.10113	-1.10878	-39.5555
-1.11146	-2.3159	-1.11146	-2.3159	-1.11152	-1.62947	-1.11194	-2.91429	-1.10868	-13.1394	-1.10564	-80.3783		-1.10851	-9.88125	-1.10851	-8.28748	-1.10863	-10.3683	-1.10854	-14.3942	-1.10561	-76.708	-1.10565	-423.905		-1.11057	-1.62058	-1.11071	-1.47317	-1.11025	-2.0191	-1.11019	-2.08713	-1.11086	-5.06419	-1.10769	-39.5056
-1.11053	-2.34161	-1.11053	-2.34161	-1.11107	-1.61858	-1.11097	-2.93357	-1.10797	-13.1186	-1.10459	-80.3035		-1.10754	-9.86846	-1.10754	-8.27676	-1.10773	-10.3551	-1.10763	-14.3791	-1.1046	-76.6375	-1.10459	-423.458		-1.11002	-1.58788	-1.10949	-1.50126	-1.11008	-2.0231	-1.10977	-2.05427	-1.10944	-5.07879	-1.10668	-39.4582
-1.10964	-2.33999	-1.10964	-2.33999	-1.10951	-1.65497	-1.10955	-2.94066	-1.10665	-13.1387	-1.10369	-80.2322		-1.10657	-9.84335	-1.10657	-8.2557	-1.10668	-10.3648	-1.10654	-14.3618	-1.10366	-76.568	-1.1037	-423.113		-1.10917	-1.61241	-1.109	-1.47688	-1.10867	-1.9943	-1.10855	-2.07932	-1.10883	-5.07545	-1.10572	-39.4593
-1.10892	-2.30729	-1.10892	-2.30729	-1.10852	-1.61265	-1.10911	-2.8975	-1.10595	-13.0837	-1.10264	-80.1385		-1.10571	-9.85398	-1.10571	-8.26461	-1.10551	-10.3425	-1.10549	-14.3598	-1.10264	-76.4737	-1.1026	-422.677		-1.1079	-1.60371	-1.10744	-1.48862	-1.10773	-2.02501	-1.10722	-2.05873	-1.10731	-5.04869	-1.10474	-39.3798
-1.10784	-2.34877	-1.10784	-2.34877	-1.10779	-1.6454	-1.10743	-2.93748	-1.10453	-13.1212	-1.10166	-80.1079		-1.10471	-9.83403	-1.10471	-8.24788	-1.10455	-10.3522	-1.10456	-14.3369	-1.10166	-76.4277	-1.10164	-422.293		-1.1068	-1.58315	-1.10684	-1.49706	-1.10678	-1.99581	-1.10686	-2.05117	-1.10682	-5.07622	-1.10358	-39.3688
-1.10683	-2.30469	-1.10683	-2.30469	-1.10624	-1.6215	-1.10673	-2.90184	-1.10351	-13.0889	-1.10068	-80		-1.10351	-9.84066	-1.10351	-8.25344	-1.10366	-10.3322	-1.10362	-14.336	-1.10064	-76.3584	-1.10062	-421.866		-1.10591	-1.61478	-1.10591	-1.46506	-1.10551	-2.0094	-1.10572	-2.07617	-1.10602	-5.04193	-1.10268	-39.3369
-1.10568	-2.32967	-1.10568	-2.32967	-1.10567	-1.61634	-1.10512	-2.92154	-1.10279	-13.0625	-1.09972	-79.9413		-1.10256	-9.82741	-1.10256	-8.24233	-1.10261	-10.3165	-1.10267	-14.319	-1.09967	-76.2541	-1.09966	-421.473		-1.10491	-1.58038	-1.10458	-1.4969	-1.10492	-2.0136	-1.10448	-2.0441	-1.10453	-5.05885	-1.10185	-39.2745
-1.10502	-2.32911	-1.10502	-2.32911	-1.10434	-1.64615	-1.10476	-2.92745	-1.1017	-13.0715	-1.0987	-79.8695		-1.10172	-9.79853	-1.10172	-8.21811	-1.10158	-10.3254	-1.10156	-14.3011	-1.09866	-76.2122	-1.09865	-421.092		-1.10399	-1.60403	-1.10367	-1.46901	-1.10379	-1.9842	-1.10375	-2.06914	-1.1036	-5.05821	-1.10074	-39.2634
-1.10367	-2.29504	-1.10367	-2.29504	-1.10314	-1.60392	-1.10286	-2.88408	-1.10056	-13.0369	-1.09769	-79.7718		-1.10053	-9.80953	-1.10053	-8.22734	-1.10066	-10.2956	-1.10072	-14.3099	-1.09771	-76.1277	-1.09768	-420.688		-1.10274	-1.59612	-1.1029	-1.47918	-1.10327	-2.01516	-1.10285	-2.05072	-1.10302	-5.02747	-1.09949	-39.2079
-1.10251	-2.33847	-1.10251	-2.33847	-1.10291	-1.63789	-1.10231	-2.92697	-1.09967	-13.0418	-1.09667	-79.7375		-1.09961	-9.78582	-1.09961	-8.20745	-1.09971	-10.2986	-1.09966	-14.276	-1.09666	-76.0769	-1.09666	-420.287		-1.10185	-1.57607	-1.10141	-1.48928	-1.10216	-1.98645	-1.10159	-2.04354	-1.10215	-5.05499	-1.0987	-39.1919
-1.10144	-2.29555	-1.10144	-2.29555	-1.10163	-1.61394	-1.10182	-2.88911	-1.09856	-13.0447	-1.09558	-79.602		-1.09856	-9.79615	-1.09856	-8.21611	-1.09859	-10.2798	-1.09854	-14.2699	-1.09564	-76.0016	-1.09564	-419.888		-1.10071	-1.60698	-1.10082	-1.4586	-1.10075	-1.99765	-1.10065	-2.07047	-1.10075	-5.02264	-1.09782	-39.1387
-1.10058	-2.32194	-1.10058	-2.32194	-1.10049	-1.60716	-1.10097	-2.90616	-1.09763	-12.9881	-1.09462	-79.5744		-1.09765	-9.77397	-1.09765	-8.19751	-1.09757	-10.2698	-1.09746	-14.263	-1.09462	-75.936	-1.09466	-419.458		-1.09956	-1.57526	-1.09952	-1.48968	-1.09987	-2.00384	-1.09992	-2.03514	-1.09981	-5.03777	-1.09648	-39.1065
-1.09952	-2.32117	-1.09952	-2.32117	-1.09952	-1.63927	-1.09901	-2.91358	-1.09637	-13.0324	-1.09367	-79.5088		-1.09681	-9.75977	-1.09681	-8.1856	-1.09671	-10.2715	-1.09657	-14.2375	-1.09364	-75.869	-1.09362	-419.104		-1.09927	-1.5995	-1.09936	-1.46327	-1.09871	-1.97666	-1.09818	-2.06046	-1.09837	-5.03654	-1.09576	-39.0969
-1.09831	-2.2861	-1.09831	-2.2861	-1.09889	-1.59406	-1.09907	-2.87283	-1.09558	-12.976	-1.09266	-79.406		-1.0956	-9.75827	-1.0956	-8.18434	-1.09557	-10.2499	-1.0956	-14.2396	-1.09261	-75.7671	-1.09258	-418.676		-1.09728	-1.5871	-1.09776	-1.47291	-1.09752	-2.00731	-1.0977	-2.04052	-1.09779	-5.00247	-1.09467	-39.0329
-1.09801	-2.32946	-1.09801	-2.32946	-1.09744	-1.63298	-1.09779	-2.91393	-1.095	-12.9838	-1.09163	-79.3694		-1.09459	-9.73764	-1.09459	-8.16704	-1.09457	-10.2445	-1.09452	-14.2165	-1.09163	-75.7502	-1.0916	-418.313		-1.09682	-1.56986	-1.09678	-1.48377	-1.0968	-1.97744	-1.09657	-2.03499	-1.09728	-5.03076	-1.09388	-39.0058
-1.09683	-2.2843	-1.09683	-2.2843	-1.09662	-1.60661	-1.09649	-2.8751	-1.09352	-12.9718	-1.09065	-79.2449		-1.09367	-9.74237	-1.09367	-8.171	-1.0936	-10.2315	-1.09355	-14.2122	-1.09058	-75.6584	-1.09063	-417.892		-1.09566	-1.59922	-1.09602	-1.45284	-1.09615	-1.98709	-1.09556	-2.06063	-1.09603	-4.99816	-1.09279	-38.9636
-1.09568	-2.31025	-1.09568	-2.31025	-1.09547	-1.60153	-1.09578	-2.8933	-1.09228	-12.9437	-1.08961	-79.1824		-1.09282	-9.72785	-1.09282	-8.15882	-1.09253	-10.2188	-1.0926	-14.2116	-1.08961	-75.5643	-1.08961	-417.492		-1.09491	-1.56894	-1.09472	-1.48372	-1.09513	-1.9974	-1.09469	-2.02796	-1.09514	-5.0132	-1.0917	-38.9192
-1.09435	-2.30692	-1.09435	-2.30692	-1.09479	-1.63178	-1.09469	-2.90098	-1.09158	-12.9621	-1.08866	-79.1448		-1.09153	-9.70758	-1.09153	-8.14183	-1.09165	-10.2308	-1.09167	-14.1797	-1.08867	-75.5161	-1.08859	-417.148		-1.09395	-1.59027	-1.09375	-1.45694	-1.09411	-1.96305	-1.09366	-2.05141	-1.09413	-5.01332	-1.09053	-38.9115
-1.09403	-2.27379	-1.09403	-2.27379	-1.09362	-1.58852	-1.09376	-2.85982	-1.09041	-12.9201	-1.08759	-79.0128		-1.09053	-9.7276	-1.09053	-8.15862	-1.09061	-10.1918	-1.09054	-14.1886	-1.08769	-75.439	-1.08758	-416.707		-1.09287	-1.58347	-1.09282	-1.46664	-1.09293	-1.99739	-1.09257	-2.03192	-1.09291	-4.98033	-1.08971	-38.8446
-1.09295	-2.31817	-1.09295	-2.31817	-1.09246	-1.62249	-1.09329	-2.89978	-1.08941	-12.9514	-1.08661	-79.0001		-1.08963	-9.69692	-1.08963	-8.13288	-1.0897	-10.1975	-1.08959	-14.1575	-1.0866	-75.4043	-1.08664	-416.297		-1.09215	-1.56218	-1.09204	-1.47621	-1.09193	-1.96973	-1.09149	-2.02933	-1.0921	-5.00961	-1.08872	-38.8338
-1.0915	-2.27442	-1.0915	-2.27442	-1.09176	-1.60146	-1.09162	-2.86339	-1.08846	-12.9224	-1.08554	-78.8605		-1.08856	-9.69937	-1.08856	-8.13494	-1.08854	-10.1911	-1.08859	-14.156	-1.08561	-75.3071	-1.08557	-415.894		-1.09131	-1.58953	-1.09062	-1.44521	-1.09067	-1.97793	-1.09064	-2.05127	-1.09086	-4.97645	-1.08763	-38.7933
-1.09067	-2.29876	-1.09067	-2.29876	-1.09106	-1.59311	-1.09067	-2.88069	-1.08769	-12.8864	-1.08465	-78.8313		-1.08758	-9.69437	-1.08758	-8.13075	-1.08746	-10.1701	-1.08748	-14.1387	-1.08461	-75.2163	-1.08463	-415.494		-1.08992	-1.55968	-1.08945	-1.47582	-1.08985	-1.98563	-1.08997	-2.01785	-1.08963	-4.99299	-1.08678	-38.7471
-1.0895	-2.29677	-1.0895	-2.29677	-1.08957	-1.62409	-1.08948	-2.88649	-1.08694	-12.8962	-1.08362	-78.733		-1.08654	-9.67852	-1.08654	-8.11746	-1.08654	-10.179	-1.08658	-14.1157	-1.08365	-75.1792	-1.08361	-415.104		-1.08904	-1.58119	-1.08861	-1.44946	-1.08871	-1.95477	-1.08869	-2.04081	-1.08893	-4.99007	-1.08571	-38.7355
-1.08915	-2.26312	-1.08915	-2.26312	-1.08865	-1.58003	-1.08895	-2.84806	-1.08559	-12.8518	-1.08266	-78.6298		-1.08543	-9.6903	-1.08543	-8.12733	-1.08554	-10.1494	-1.08561	-14.1214	-1.08261	-75.0859	-1.08258	-414.698		-1.08776	-1.57563	-1.08756	-1.45834	-1.08765	-1.98565	-1.08793	-2.02362	-1.08783	-4.95775	-1.08467	-38.6782
-1.08745	-2.30556	-1.08745	-2.30556	-1.08748	-1.61751	-1.08775	-2.88476	-1.08464	-12.8532	-1.08164	-78.6291		-1.08462	-9.66361	-1.08462	-8.10495	-1.08459	-10.162	-1.08453	-14.1	-1.08162	-75.0322	-1.0816	-414.301		-1.08649	-1.55373	-1.08683	-1.46946	-1.08705	-1.95867	-1.08697	-2.01669	-1.08702	-4.98949	-1.08368	-38.6543
-1.08666	-2.26199	-1.08666	-2.26199	-1.08638	-1.59353	-1.08658	-2.84928	-1.08371	-12.8714	-1.0806	-78.5094		-1.08349	-9.6792	-1.08349	-8.11802	-1.08364	-10.1397	-1.08347	-14.0944	-1.08064	-74.9512	-1.08064	-413.904		-1.08573	-1.58361	-1.08578	-1.44005	-1.08618	-1.97029	-1.08565	-2.03884	-1.08565	-4.95391	-1.08273	-38.6184
-1.08507	-2.28797	-1.08507	-2.28797	-1.08556	-1.58358	-1.08531	-2.86861	-1.08279	-12.825	-1.07962	-78.4567		-1.08266	-9.66812	-1.08266	-8.10873	-1.08255	-10.1276	-1.08255	-14.0768	-1.07965	-74.865	-1.07959	-413.502		-1.08486	-1.55294	-1.08471	-1.47084	-1.08459	-1.97818	-1.08491	-2.00789	-1.08504	-4.97086	-1.08166	-38.5657
-1.08463	-2.2865	-1.08463	-2.2865	-1.08471	-1.61784	-1.08485	-2.87526	-1.08145	-12.8446	-1.07867	-78.3551		-1.08151	-9.65113	-1.08151	-8.09448	-1.08156	-10.1355	-1.08159	-14.0571	-1.07863	-74.8324	-1.07865	-413.105		-1.08362	-1.57602	-1.08371	-1.44231	-1.08377	-1.94678	-1.08344	-2.03194	-1.08359	-4.96991	-1.08072	-38.5496
-1.08381	-2.25276	-1.08381	-2.25276	-1.08347	-1.57604	-1.08347	-2.82984	-1.0807	-12.7996	-1.07765	-78.254		-1.08057	-9.66858	-1.08057	-8.10912	-1.08069	-10.1045	-1.08062	-14.0568	-1.07762	-74.7404	-1.07766	-412.699		-1.08231	-1.56485	-1.08282	-1.45242	-1.0829	-1.9763	-1.08262	-2.01248	-1.08267	-4.93503	-1.07965	-38.4996
-1.08249	-2.29614	-1.08249	-2.29614	-1.08269	-1.60874	-1.0825	-2.87376	-1.07991	-12.8175	-1.07668	-78.2745		-1.07959	-9.63757	-1.07959	-8.0831	-1.07948	-10.1073	-1.07958	-14.0322	-1.07659	-74.7047	-1.07664	-412.325		-1.08171	-1.5477	-1.08173	-1.46481	-1.08158	-1.94905	-1.0819	-2.00778	-1.08194	-4.96467	-1.07887	-38.4757
-1.08141	-2.25158	-1.08141	-2.25158	-1.08148	-1.58191	-1.08175	-2.8352	-1.07879	-12.79	-1.07558	-78.1163		-1.07867	-9.6604	-1.07867	-8.10225	-1.07854	-10.0924	-1.07859	-14.0356	-1.07565	-74.6005	-1.07563	-411.938		-1.08056	-1.57874	-1.08092	-1.43352	-1.08098	-1.95987	-1.0809	-2.02962	-1.08068	-4.93285	-1.07767	-38.4437
-1.08008	-2.27657	-1.08008	-2.27657	-1.07994	-1.57968	-1.08073	-2.85411	-1.07731	-12.7564	-1.07467	-78.0787		-1.0775	-9.64791	-1.0775	-8.09178	-1.07766	-10.079	-1.07759	-14.0129	-1.07463	-74.5435	-1.0746	-411.5		-1.07971	-1.54545	-1.07982	-1.46196	-1.07952	-1.96482	-1.07948	-1.99878	-1.0798	-4.94588	-1.07683	-38.3931
-1.07957	-2.27716	-1.07957	-2.27716	-1.07999	-1.60807	-1.07953	-2.86222	-1.07662	-12.7856	-1.07353	-78.013		-1.07663	-9.62991	-1.07663	-8.07668	-1.07649	-10.0861	-1.07659	-13.9964	-1.07362	-74.5052	-1.07359	-411.141		-1.0789	-1.56942	-1.07858	-1.43592	-1.07864	-1.93672	-1.07863	-2.02326	-1.07865	-4.94759	-1.07573	-38.3763
-1.07811	-2.2393	-1.07811	-2.2393	-1.07856	-1.5667	-1.07812	-2.82053	-1.07564	-12.735	-1.07261	-77.8839		-1.07557	-9.63947	-1.07557	-8.08471	-1.07566	-10.0596	-1.07557	-14.0055	-1.07261	-74.3875	-1.07261	-410.689		-1.07752	-1.55887	-1.07814	-1.44692	-1.07752	-1.96714	-1.07794	-2.00246	-1.07782	-4.91233	-1.0745	-38.3143
-1.07812	-2.2865	-1.07812	-2.2865	-1.07782	-1.60231	-1.07811	-2.85941	-1.07476	-12.7375	-1.0716	-77.8682		-1.07467	-9.60456	-1.07467	-8.05543	-1.07453	-10.0678	-1.07449	-13.9749	-1.07158	-74.3444	-1.0716	-410.328		-1.07666	-1.54239	-1.0772	-1.45699	-1.07639	-1.94029	-1.07679	-1.998	-1.07661	-4.94216	-1.07367	-38.3089
-1.0766	-2.23992	-1.0766	-2.23992	-1.0765	-1.58081	-1.07687	-2.82089	-1.07341	-12.7162	-1.0706	-77.7459		-1.07363	-9.61212	-1.07363	-8.06176	-1.07347	-10.0498	-1.0735	-13.9621	-1.07057	-74.2794	-1.07059	-409.936		-1.07557	-1.57364	-1.07564	-1.42502	-1.07621	-1.95083	-1.0756	-2.02042	-1.07553	-4.91064	-1.07283	-38.2635
-1.07611	-2.26684	-1.07611	-2.26684	-1.0761	-1.57142	-1.07542	-2.84026	-1.07242	-12.7106	-1.06962	-77.7097		-1.07259	-9.58391	-1.07259	-8.0381	-1.07258	-10.0297	-1.07258	-13.96	-1.06956	-74.1691	-1.0696	-409.512		-1.07508	-1.53829	-1.07499	-1.45599	-1.07478	-1.95549	-1.07463	-1.98862	-1.07493	-4.92493	-1.07174	-38.204
-1.07472	-2.26624	-1.07472	-2.26624	-1.07397	-1.60151	-1.07487	-2.84902	-1.07207	-12.7303	-1.06871	-77.6097		-1.0716	-9.54852	-1.0716	-8.00842	-1.07163	-10.0446	-1.07153	-13.9299	-1.06858	-74.1345	-1.0686	-409.141		-1.07368	-1.56127	-1.0739	-1.42887	-1.07307	-1.9267	-1.07397	-2.01302	-1.07348	-4.92419	-1.07068	-38.2028
-1.07398	-2.23071	-1.07398	-2.23071	-1.07367	-1.55973	-1.07366	-2.80602	-1.07049	-12.6695	-1.06758	-77.4941		-1.07038	-9.55989	-1.07038	-8.01796	-1.07051	-10.0126	-1.07074	-13.9408	-1.0676	-74.0508	-1.06762	-408.719		-1.07273	-1.55099	-1.07232	-1.43892	-1.07257	-1.95972	-1.07253	-1.99369	-1.0724	-4.89158	-1.06951	-38.1301
-1.07263	-2.27357	-1.07263	-2.27357	-1.07308	-1.59373	-1.07256	-2.8463	-1.06965	-12.6921	-1.06656	-77.5122		-1.06953	-9.52194	-1.06953	-7.98613	-1.06961	-10.0227	-1.06952	-13.9106	-1.0666	-73.9901	-1.06661	-408.342		-1.07183	-1.53356	-1.07212	-1.4493	-1.07145	-1.93121	-1.07158	-1.98782	-1.07182	-4.92043	-1.06887	-38.1106
-1.07167	-2.23092	-1.07167	-2.23092	-1.07184	-1.56826	-1.07171	-2.80907	-1.06887	-12.673	-1.06562	-77.3623		-1.06864	-9.51874	-1.06864	-7.98344	-1.06834	-10.012	-1.06858	-13.9078	-1.06563	-73.9202	-1.06557	-407.932		-1.07133	-1.56433	-1.07059	-1.41853	-1.07036	-1.94271	-1.07073	-2.01001	-1.07089	-4.88675	-1.06754	-38.0763
-1.07038	-2.252	-1.07038	-2.252	-1.07065	-1.56296	-1.07056	-2.8276	-1.06773	-12.6455	-1.06466	-77.3336		-1.06748	-9.4897	-1.06748	-7.95909	-1.06763	-9.98346	-1.06751	-13.8972	-1.06461	-73.7867	-1.06462	-407.514		-1.06976	-1.52972	-1.06999	-1.45006	-1.06959	-1.94845	-1.06965	-1.98013	-1.06952	-4.90098	-1.06664	-38.0241
-1.0694	-2.25353	-1.0694	-2.25353	-1.06963	-1.59784	-1.07025	-2.83336	-1.0668	-12.6641	-1.06364	-77.2538		-1.0666	-9.46653	-1.0666	-7.93966	-1.06653	-9.99612	-1.06658	-13.8762	-1.06361	-73.7957	-1.06364	-407.177		-1.06918	-1.55393	-1.06844	-1.42154	-1.06861	-1.91776	-1.06843	-2.00452	-1.06889	-4.903	-1.06585	-38.0179
-1.06919	-2.22109	-1.06919	-2.22109	-1.06908	-1.55169	-1.0683	-2.79474	-1.0656	-12.6326	-1.06272	-77.1428		-1.06551	-9.48065	-1.06551	-7.95149	-1.06559	-9.96721	-1.06545	-13.8823	-1.06265	-73.6614	-1.06263	-406.724		-1.06802	-1.54444	-1.06748	-1.43367	-1.06768	-1.94767	-1.06777	-1.98505	-1.06775	-4.86737	-1.06465	-37.9534
-1.06807	-2.26235	-1.06807	-2.26235	-1.06747	-1.58761	-1.06752	-2.83397	-1.06477	-12.6358	-1.06161	-77.0987		-1.06463	-9.45711	-1.06463	-7.93175	-1.06449	-9.97629	-1.0646	-13.8582	-1.06165	-73.6311	-1.06167	-406.313		-1.06671	-1.524	-1.06656	-1.44298	-1.06634	-1.92237	-1.06645	-1.97778	-1.06681	-4.89924	-1.06366	-37.9484
-1.06685	-2.21915	-1.06685	-2.21915	-1.06636	-1.56154	-1.06662	-2.7981	-1.06397	-12.6307	-1.06062	-77.003		-1.06354	-9.46462	-1.06354	-7.93805	-1.06365	-9.94439	-1.06357	-13.846	-1.06063	-73.557	-1.06065	-405.909		-1.06609	-1.55563	-1.06568	-1.41325	-1.0658	-1.9321	-1.06551	-2.0012	-1.06558	-4.86408	-1.0627	-37.9029
-1.06539	-2.24319	-1.06539	-2.24319	-1.06508	-1.55672	-1.06591	-2.81184	-1.06286	-12.5654	-1.05968	-76.9509		-1.06262	-9.46068	-1.06262	-7.93475	-1.0625	-9.93801	-1.06269	-13.8372	-1.05962	-73.4697	-1.05965	-405.486		-1.06464	-1.52201	-1.06459	-1.44216	-1.06463	-1.93907	-1.06474	-1.96828	-1.06474	-4.8784	-1.06169	-37.8534
-1.06457	-2.24735	-1.06457	-2.24735	-1.06521	-1.58974	-1.06424	-2.81806	-1.06147	-12.6109	-1.05868	-76.8794		-1.06166	-9.43923	-1.06166	-7.91675	-1.06154	-9.94761	-1.0616	-13.8112	-1.05866	-73.4283	-1.05865	-405.099		-1.06393	-1.54583	-1.06322	-1.41717	-1.06383	-1.90849	-1.06365	-1.99573	-1.06384	-4.88027	-1.06072	-37.8503
-1.06417	-2.20668	-1.06417	-2.20668	-1.06325	-1.54318	-1.06373	-2.78057	-1.06062	-12.5504	-1.05763	-76.7713		-1.06057	-9.45569	-1.06057	-7.93056	-1.06058	-9.91783	-1.06059	-13.8121	-1.05763	-73.3465	-1.05759	-404.681		-1.06298	-1.53701	-1.06249	-1.4249	-1.06293	-1.93941	-1.0625	-1.97488	-1.0625	-4.84883	-1.05966	-37.7757
-1.06249	-2.25249	-1.06249	-2.25249	-1.06219	-1.57593	-1.06227	-2.82004	-1.05957	-12.5682	-1.0567	-76.7421		-1.05963	-9.42108	-1.05963	-7.90154	-1.0597	-9.91681	-1.05961	-13.7872	-1.05664	-73.2675	-1.05661	-404.305		-1.06152	-1.52042	-1.06145	-1.43827	-1.06179	-1.91377	-1.06169	-1.96968	-1.06186	-4.87713	-1.05862	-37.765
-1.06149	-2.21233	-1.06149	-2.21233	-1.06177	-1.55631	-1.06162	-2.78559	-1.05854	-12.5527	-1.05572	-76.6111		-1.05866	-9.42994	-1.05866	-7.90897	-1.05882	-9.9046	-1.05859	-13.786	-1.05566	-73.2187	-1.05564	-403.923		-1.06093	-1.54917	-1.06027	-1.40588	-1.0607	-1.92301	-1.06088	-1.99374	-1.0607	-4.84324	-1.0576	-37.7167
-1.06084	-2.23189	-1.06084	-2.23189	-1.06079	-1.54799	-1.06055	-2.79956	-1.05753	-12.5124	-1.05468	-76.5483		-1.05761	-9.40877	-1.05761	-7.89121	-1.05751	-9.89053	-1.05754	-13.7749	-1.05459	-73.1426	-1.05469	-403.49		-1.05985	-1.51741	-1.05975	-1.43639	-1.05925	-1.92963	-1.05954	-1.9623	-1.05941	-4.85848	-1.05645	-37.6775
-1.05974	-2.2393	-1.05974	-2.2393	-1.05947	-1.57872	-1.05948	-2.81051	-1.05683	-12.5608	-1.05366	-76.5134		-1.05654	-9.40145	-1.05654	-7.88507	-1.05657	-9.89961	-1.05657	-13.7536	-1.05359	-73.0864	-1.0536	-403.148		-1.05861	-1.53997	-1.05878	-1.40778	-1.05903	-1.89946	-1.05856	-1.98512	-1.05903	-4.85831	-1.05578	-37.6669
-1.05841	-2.19756	-1.05841	-2.19756	-1.05845	-1.53567	-1.05843	-2.76706	-1.05557	-12.4973	-1.0527	-76.4		-1.05569	-9.41134	-1.05569	-7.89336	-1.05568	-9.86473	-1.05553	-13.7564	-1.05263	-73.0096	-1.0526	-402.71		-1.0579	-1.53126	-1.05773	-1.4192	-1.05784	-1.93108	-1.05737	-1.96405	-1.05795	-4.82627	-1.05459	-37.6017
-1.05764	-2.24007	-1.05764	-2.24007	-1.05763	-1.56872	-1.05722	-2.80779	-1.05486	-12.5195	-1.05166	-76.3634		-1.0546	-9.3786	-1.0546	-7.86591	-1.0547	-9.86823	-1.0545	-13.7328	-1.05159	-72.9556	-1.05161	-402.333		-1.05724	-1.51165	-1.0566	-1.43003	-1.05675	-1.9033	-1.05647	-1.96105	-1.05671	-4.8529	-1.0535	-37.5894
-1.05655	-2.1994	-1.05655	-2.1994	-1.05671	-1.54889	-1.05638	-2.77149	-1.05355	-12.4912	-1.0506	-76.2813		-1.05367	-9.38499	-1.05367	-7.87126	-1.05358	-9.86002	-1.05352	-13.7285	-1.05061	-72.865	-1.05059	-401.901		-1.05579	-1.54016	-1.05523	-1.40085	-1.05543	-1.91542	-1.05547	-1.98414	-1.05607	-4.82055	-1.05271	-37.5405
-1.05596	-2.22295	-1.05596	-2.22295	-1.05584	-1.53698	-1.05545	-2.78551	-1.05225	-12.4606	-1.04964	-76.1943		-1.05261	-9.36659	-1.05261	-7.85584	-1.05271	-9.84487	-1.05248	-13.7127	-1.04963	-72.7684	-1.04962	-401.51		-1.05481	-1.50955	-1.05466	-1.42953	-1.05474	-1.9197	-1.05461	-1.95178	-1.05489	-4.8328	-1.05156	-37.4953
-1.05436	-2.22556	-1.05436	-2.22556	-1.05546	-1.57229	-1.05434	-2.79364	-1.05183	-12.5006	-1.04865	-76.1582		-1.05156	-9.35443	-1.05156	-7.84563	-1.05152	-9.84653	-1.05165	-13.684	-1.04865	-72.7655	-1.04865	-401.123		-1.05394	-1.53478	-1.05353	-1.4022	-1.05363	-1.89093	-1.05358	-1.97439	-1.05389	-4.83602	-1.0507	-37.4918
-1.05347	-2.18454	-1.05347	-2.18454	-1.05394	-1.52991	-1.05336	-2.75627	-1.05046	-12.4457	-1.04767	-76.0645		-1.05061	-9.35887	-1.05061	-7.84936	-1.0505	-9.82202	-1.05051	-13.6928	-1.04764	-72.6624	-1.0476	-400.722		-1.05298	-1.52392	-1.05263	-1.41184	-1.05274	-1.9194	-1.05228	-1.9562	-1.0529	-4.8014	-1.04961	-37.4205
-1.05249	-2.2305	-1.05249	-2.2305	-1.05251	-1.5648	-1.05303	-2.79331	-1.04947	-12.4537	-1.04665	-75.9964		-1.04965	-9.3288	-1.04965	-7.82414	-1.04945	-9.82684	-1.04955	-13.6601	-1.04656	-72.6239	-1.04659	-400.32		-1.05166	-1.50643	-1.05137	-1.42467	-1.05176	-1.89487	-1.05184	-1.95132	-1.0521	-4.82837	-1.04861	-37.4066
-1.05178	-2.18981	-1.05178	-2.18981	-1.05156	-1.54234	-1.05154	-2.75984	-1.04842	-12.4547	-1.0456	-75.8595		-1.04847	-9.34443	-1.04847	-7.83725	-1.0486	-9.80337	-1.04856	-13.6628	-1.04559	-72.5121	-1.04558	-399.881		-1.05093	-1.5333	-1.05033	-1.3922	-1.05044	-1.90322	-1.05065	-1.97493	-1.05081	-4.79825	-1.04761	-37.3636
-1.05066	-2.20853	-1.05066	-2.20853	-1.05063	-1.53333	-1.05051	-2.77176	-1.04766	-12.4022	-1.04465	-75.8333		-1.04758	-9.33511	-1.04758	-7.82944	-1.04755	-9.8061	-1.04762	-13.6467	-1.04458	-72.4412	-1.0446	-399.534		-1.04968	-1.50196	-1.04974	-1.42321	-1.04976	-1.91236	-1.04941	-1.94125	-1.05006	-4.81063	-1.04663	-37.3085
-1.04929	-2.21623	-1.04929	-2.21623	-1.0492	-1.56744	-1.04963	-2.78266	-1.04681	-12.4344	-1.04361	-75.7751		-1.04648	-9.31838	-1.04648	-7.8154	-1.04655	-9.80966	-1.04652	-13.6196	-1.04364	-72.3858	-1.0436	-399.129		-1.04913	-1.52426	-1.04891	-1.39845	-1.04847	-1.88161	-1.04847	-1.96363	-1.04881	-4.81392	-1.04571	-37.3049
-1.04892	-2.17699	-1.04892	-2.17699	-1.04859	-1.52031	-1.04902	-2.73939	-1.04557	-12.3781	-1.04263	-75.6605		-1.04553	-9.33041	-1.04553	-7.82549	-1.04551	-9.76739	-1.04554	-13.6281	-1.04261	-72.3036	-1.04269	-398.714		-1.048	-1.51662	-1.04767	-1.40344	-1.04746	-1.91215	-1.04776	-1.94782	-1.04713	-4.77913	-1.04449	-37.2435
-1.04789	-2.21965	-1.04789	-2.21965	-1.04748	-1.55895	-1.04769	-2.78004	-1.04469	-12.4014	-1.04164	-75.6497		-1.04462	-9.30404	-1.04462	-7.80337	-1.04465	-9.78496	-1.04449	-13.6007	-1.04164	-72.2197	-1.04162	-398.328		-1.04698	-1.49717	-1.04672	-1.41974	-1.04637	-1.88423	-1.04667	-1.94182	-1.04704	-4.80593	-1.0437	-37.2341
-1.04654	-2.17998	-1.04654	-2.17998	-1.04635	-1.53511	-1.04677	-2.74334	-1.04368	-12.391	-1.04063	-75.5165		-1.04362	-9.3161	-1.04362	-7.81349	-1.04367	-9.77076	-1.04366	-13.5977	-1.0406	-72.1693	-1.04064	-397.942		-1.0461	-1.5273	-1.04554	-1.38454	-1.0455	-1.89407	-1.04538	-1.9635	-1.04572	-4.77748	-1.04251	-37.1806
-1.04609	-2.20166	-1.04609	-2.20166	-1.04583	-1.52066	-1.04576	-2.75805	-1.04231	-12.3402	-1.03968	-75.4664		-1.04263	-9.30636	-1.04263	-7.80532	-1.04261	-9.75257	-1.04245	-13.5865	-1.03966	-72.0758	-1.03966	-397.529		-1.04503	-1.49434	-1.04451	-1.41477	-1.04448	-1.90418	-1.04466	-1.93297	-1.04477	-4.78816	-1.04162	-37.1418
-1.04459	-2.20576	-1.04459	-2.20576	-1.04461	-1.55688	-1.04484	-2.76938	-1.04138	-12.3762	-1.03869	-75.3702		-1.04162	-9.29269	-1.04162	-7.79385	-1.04173	-9.76017	-1.04152	-13.562	-1.03863	-72.0212	-1.03867	-397.163		-1.04367	-1.51662	-1.04411	-1.39074	-1.04359	-1.87392	-1.04393	-1.9547	-1.04394	-4.79147	-1.04069	-37.1399
-1.04332	-2.16372	-1.04332	-2.16372	-1.04379	-1.51392	-1.04338	-2.72872	-1.04054	-12.3231	-1.03764	-75.278		-1.04051	-9.3062	-1.04051	-7.80518	-1.04059	-9.73052	-1.04074	-13.5666	-1.03761	-71.9382	-1.03764	-396.739		-1.04278	-1.50829	-1.04246	-1.39498	-1.04257	-1.9021	-1.0424	-1.93724	-1.0427	-4.75658	-1.03959	-37.0719
-1.04288	-2.21013	-1.04288	-2.21013	-1.04302	-1.54744	-1.04241	-2.76935	-1.03983	-12.3465	-1.03659	-75.2485		-1.03945	-9.27988	-1.03945	-7.78311	-1.03953	-9.74721	-1.03966	-13.5413	-1.03663	-71.8928	-1.03662	-396.352		-1.04187	-1.48923	-1.042	-1.413	-1.0417	-1.87486	-1.04177	-1.93297	-1.04186	-4.78345	-1.03843	-37.0527
-1.04195	-2.16828	-1.04195	-2.16828	-1.04148	-1.5254	-1.04142	-2.73285	-1.03867	-12.3195	-1.03557	-75.1615		-1.03841	-9.28975	-1.03841	-7.79139	-1.03852	-9.72467	-1.03851	-13.543	-1.03555	-71.7868	-1.03563	-395.968		-1.04061	-1.52007	-1.04059	-1.37684	-1.04067	-1.88595	-1.04087	-1.95515	-1.04043	-4.75487	-1.03767	-37.0131
-1.04074	-2.18939	-1.04074	-2.18939	-1.04028	-1.51584	-1.04039	-2.74467	-1.03749	-12.285	-1.03464	-75.101		-1.03749	-9.27484	-1.03749	-7.77889	-1.03763	-9.70753	-1.03759	-13.5271	-1.0346	-71.7348	-1.0346	-395.562		-1.03976	-1.48826	-1.03965	-1.40699	-1.03951	-1.89433	-1.0396	-1.92179	-1.03976	-4.76352	-1.0366	-36.9567
-1.0393	-2.19369	-1.0393	-2.19369	-1.04002	-1.55112	-1.03958	-2.75617	-1.03671	-12.3085	-1.03357	-75.0571		-1.03667	-9.25442	-1.03667	-7.76175	-1.0365	-9.71617	-1.03673	-13.5069	-1.03356	-71.6784	-1.03361	-395.147		-1.03863	-1.50994	-1.03887	-1.38534	-1.03898	-1.86159	-1.03859	-1.94677	-1.03868	-4.76744	-1.03567	-36.9513
-1.03851	-2.15634	-1.03851	-2.15634	-1.03917	-1.50702	-1.03909	-2.71704	-1.03585	-12.2562	-1.0326	-74.9096		-1.03551	-9.2695	-1.03551	-7.77441	-1.03552	-9.69009	-1.03564	-13.503	-1.03258	-71.6019	-1.03262	-394.721		-1.03791	-1.50071	-1.03804	-1.38873	-1.03777	-1.89373	-1.03733	-1.93052	-1.03739	-4.73503	-1.03485	-36.8899
-1.0377	-2.19792	-1.0377	-2.19792	-1.03766	-1.54057	-1.03769	-2.7532	-1.03436	-12.2825	-1.03162	-74.8963		-1.03465	-9.23841	-1.03465	-7.74833	-1.03454	-9.69104	-1.03451	-13.4776	-1.03153	-71.5338	-1.03159	-394.326		-1.03688	-1.48016	-1.03679	-1.40756	-1.03647	-1.8647	-1.03704	-1.92344	-1.03644	-4.764	-1.03354	-36.8781
-1.03642	-2.15468	-1.03642	-2.15468	-1.0365	-1.51735	-1.0367	-2.71871	-1.03352	-12.2438	-1.03061	-74.7585		-1.03355	-9.24807	-1.03355	-7.75643	-1.03355	-9.67624	-1.03361	-13.473	-1.03054	-71.4784	-1.03056	-393.952		-1.03609	-1.51146	-1.03561	-1.37132	-1.03535	-1.87686	-1.03569	-1.94584	-1.0356	-4.73181	-1.03257	-36.8296
-1.03555	-2.17968	-1.03555	-2.17968	-1.03533	-1.50934	-1.03534	-2.73605	-1.03243	-12.2175	-1.02967	-74.7108		-1.03248	-9.22428	-1.03248	-7.73648	-1.03255	-9.65843	-1.03255	-13.4578	-1.02956	-71.3948	-1.02961	-393.574		-1.0347	-1.48105	-1.03481	-1.40142	-1.03475	-1.8846	-1.03492	-1.91416	-1.03481	-4.74286	-1.03157	-36.7799
-1.03447	-2.18519	-1.03447	-2.18519	-1.03483	-1.54129	-1.03492	-2.74427	-1.03175	-12.2651	-1.02865	-74.666		-1.03144	-9.20734	-1.03144	-7.72227	-1.03157	-9.66515	-1.03159	-13.4398	-1.02861	-71.3175	-1.02859	-393.17		-1.03363	-1.50218	-1.03383	-1.37701	-1.0338	-1.85192	-1.03387	-1.93752	-1.03352	-4.7453	-1.03075	-36.7751
-1.03313	-2.14377	-1.03313	-2.14377	-1.03334	-1.4998	-1.03376	-2.69837	-1.03054	-12.1944	-1.02764	-74.5387		-1.03055	-9.21427	-1.03055	-7.72808	-1.03062	-9.64499	-1.03069	-13.4406	-1.02754	-71.2433	-1.02759	-392.785		-1.03261	-1.49439	-1.03258	-1.382	-1.03264	-1.88471	-1.03242	-1.91834	-1.03248	-4.71131	-1.02964	-36.7127
-1.03217	-2.18656	-1.03217	-2.18656	-1.03243	-1.535	-1.03282	-2.7432	-1.02947	-12.2305	-1.0266	-74.5238		-1.02959	-9.19192	-1.02959	-7.70933	-1.0294	-9.64868	-1.02963	-13.4112	-1.02659	-71.2081	-1.0266	-392.383		-1.03145	-1.47461	-1.03126	-1.39982	-1.0315	-1.8553	-1.03204	-1.91166	-1.03121	-4.73961	-1.02859	-36.7042
-1.03163	-2.14857	-1.03163	-2.14857	-1.03178	-1.51343	-1.03153	-2.70262	-1.02886	-12.2169	-1.02567	-74.3881		-1.0286	-9.18468	-1.0286	-7.70327	-1.02878	-9.62845	-1.0285	-13.411	-1.02564	-71.1348	-1.02561	-391.99		-1.03107	-1.50668	-1.03067	-1.36405	-1.03077	-1.86737	-1.03086	-1.93518	-1.03048	-4.70979	-1.0277	-36.6487
-1.03084	-2.16813	-1.03084	-2.16813	-1.03096	-1.50051	-1.03095	-2.72067	-1.02764	-12.167	-1.02465	-74.3319		-1.02746	-9.1838	-1.02746	-7.70253	-1.02756	-9.61832	-1.02754	-13.3952	-1.02465	-71.0267	-1.02457	-391.546		-1.02969	-1.47236	-1.02953	-1.39492	-1.02991	-1.87515	-1.0301	-1.90377	-1.0295	-4.72202	-1.02659	-36.6057
-1.02957	-2.17301	-1.02957	-2.17301	-1.0294	-1.53217	-1.02998	-2.72758	-1.02674	-12.1965	-1.02362	-74.2654		-1.02664	-9.151	-1.02664	-7.67502	-1.02665	-9.62166	-1.02657	-13.3774	-1.02367	-70.9783	-1.02359	-391.179		-1.02862	-1.49627	-1.02881	-1.37169	-1.02853	-1.84464	-1.02861	-1.92728	-1.02843	-4.72344	-1.02563	-36.5971
-1.02819	-2.13282	-1.02819	-2.13282	-1.02871	-1.49238	-1.02809	-2.68898	-1.02561	-12.1533	-1.02266	-74.1707		-1.02548	-9.16861	-1.02548	-7.68979	-1.02568	-9.58527	-1.02548	-13.3779	-1.02258	-70.8988	-1.02259	-390.818		-1.02761	-1.48699	-1.02783	-1.37684	-1.02766	-1.87431	-1.02725	-1.91014	-1.02733	-4.6905	-1.02463	-36.5304
-1.02752	-2.17676	-1.02752	-2.17676	-1.02738	-1.52521	-1.02823	-2.72871	-1.02455	-12.1683	-1.0217	-74.1308		-1.02459	-9.1396	-1.02459	-7.66546	-1.02464	-9.60008	-1.02469	-13.3455	-1.02161	-70.849	-1.02163	-390.434		-1.02693	-1.46836	-1.02669	-1.3939	-1.02681	-1.848	-1.02666	-1.90646	-1.02679	-4.71671	-1.02359	-36.516
-1.02658	-2.13427	-1.02658	-2.13427	-1.02661	-1.5044	-1.0267	-2.69355	-1.02364	-12.1251	-1.02066	-74.016		-1.02354	-9.14709	-1.02354	-7.67173	-1.0236	-9.58022	-1.02359	-13.342	-1.02059	-70.7503	-1.0206	-390.05		-1.02588	-1.49853	-1.02577	-1.3594	-1.02579	-1.85464	-1.0257	-1.92546	-1.02545	-4.68731	-1.02277	-36.4729
-1.02521	-2.1588	-1.02521	-2.1588	-1.02586	-1.49309	-1.02591	-2.7043	-1.02282	-12.0978	-1.01959	-74.0041		-1.02249	-9.13555	-1.02249	-7.66206	-1.02249	-9.56064	-1.02249	-13.3318	-1.01958	-70.6726	-1.01965	-389.637		-1.02502	-1.46649	-1.02461	-1.38918	-1.02489	-1.86333	-1.02511	-1.8939	-1.02463	-4.69891	-1.02162	-36.4265
-1.0242	-2.16116	-1.0242	-2.16116	-1.025	-1.52716	-1.02448	-2.71738	-1.02166	-12.1334	-1.01864	-73.9351		-1.02164	-9.12404	-1.02164	-7.65241	-1.02156	-9.57814	-1.02174	-13.3111	-1.01864	-70.6265	-1.0186	-389.229		-1.02389	-1.48826	-1.02364	-1.36538	-1.02407	-1.83581	-1.02345	-1.91924	-1.02374	-4.70228	-1.02077	-36.4137
-1.02414	-2.12195	-1.02414	-2.12195	-1.02334	-1.48555	-1.02353	-2.67692	-1.02076	-12.0865	-1.01772	-73.8026		-1.02066	-9.12813	-1.02066	-7.65583	-1.02043	-9.54209	-1.02076	-13.3106	-1.01762	-70.5412	-1.01762	-388.819		-1.02288	-1.47886	-1.02278	-1.36965	-1.02309	-1.86648	-1.0228	-1.89821	-1.02287	-4.66954	-1.0197	-36.3484
-1.02276	-2.16638	-1.02276	-2.16638	-1.02241	-1.5207	-1.02278	-2.71142	-1.01953	-12.1033	-1.01655	-73.8074		-1.01967	-9.10011	-1.01967	-7.63234	-1.01966	-9.55595	-1.01966	-13.2925	-1.01661	-70.485	-1.01661	-388.427		-1.02195	-1.46179	-1.02141	-1.38798	-1.02187	-1.83726	-1.02215	-1.89359	-1.02117	-4.69792	-1.0188	-36.3267
-1.02189	-2.12235	-1.02189	-2.12235	-1.02195	-1.49657	-1.02145	-2.67814	-1.01859	-12.0936	-1.01565	-73.6661		-1.01855	-9.09849	-1.01855	-7.63097	-1.01873	-9.53695	-1.01863	-13.287	-1.01559	-70.4339	-1.01563	-388.046		-1.02131	-1.48915	-1.0206	-1.353	-1.02059	-1.84584	-1.02089	-1.91866	-1.02073	-4.66456	-1.01761	-36.29
-1.0208	-2.14545	-1.0208	-2.14545	-1.02034	-1.4859	-1.02041	-2.69332	-1.01766	-12.0235	-1.01468	-73.598		-1.01762	-9.09301	-1.01762	-7.62638	-1.01755	-9.51506	-1.01753	-13.2736	-1.01457	-70.3127	-1.01457	-387.646		-1.0196	-1.46087	-1.01969	-1.38296	-1.01985	-1.85554	-1.01978	-1.88709	-1.01958	-4.67709	-1.01657	-36.2473
-1.02006	-2.15067	-1.02006	-2.15067	-1.01966	-1.52138	-1.01983	-2.70412	-1.01676	-12.0714	-1.01358	-73.5626		-1.0166	-9.07053	-1.0166	-7.60752	-1.01664	-9.52865	-1.01666	-13.2514	-1.01359	-70.274	-1.01355	-387.241		-1.01902	-1.48253	-1.01859	-1.35782	-1.01876	-1.82371	-1.01871	-1.90908	-1.01869	-4.67944	-1.01566	-36.2461
-1.01872	-2.11085	-1.01872	-2.11085	-1.01858	-1.47596	-1.01867	-2.65954	-1.01542	-12.043	-1.01264	-73.4436		-1.01556	-9.08694	-1.01556	-7.62129	-1.01553	-9.50108	-1.01556	-13.2472	-1.01259	-70.1977	-1.01262	-386.848		-1.01792	-1.47223	-1.01753	-1.36102	-1.01748	-1.85518	-1.01761	-1.89006	-1.01782	-4.64449	-1.01445	-36.1796
-1.01788	-2.15696	-1.01788	-2.15696	-1.0173	-1.51355	-1.01765	-2.70209	-1.01473	-12.0465	-1.01162	-73.4001		-1.01454	-9.06025	-1.01454	-7.59891	-1.01449	-9.51091	-1.01449	-13.2304	-1.01156	-70.1243	-1.01158	-386.431		-1.01674	-1.45313	-1.01649	-1.38142	-1.01652	-1.82575	-1.01643	-1.884	-1.0165	-4.67166	-1.01378	-36.1569
-1.01649	-2.11352	-1.01649	-2.11352	-1.01638	-1.48643	-1.01671	-2.6678	-1.0136	-12.0009	-1.01062	-73.2911		-1.01356	-9.06658	-1.01356	-7.60422	-1.0136	-9.48969	-1.01353	-13.2164	-1.01058	-70.0646	-1.01053	-386.037		-1.01562	-1.48176	-1.01552	-1.34507	-1.01573	-1.83864	-1.0157	-1.90696	-1.01577	-4.64138	-1.01302	-36.1105
-1.01556	-2.13517	-1.01556	-2.13517	-1.01522	-1.47984	-1.01533	-2.68032	-1.01237	-11.9888	-1.00962	-73.2081		-1.01281	-9.04994	-1.01281	-7.59026	-1.01262	-9.46633	-1.01261	-13.2103	-1.00953	-69.9867	-1.00966	-385.641		-1.01497	-1.4495	-1.01403	-1.37407	-1.01486	-1.84695	-1.01445	-1.87571	-1.01497	-4.65265	-1.0116	-36.071
-1.01472	-2.13976	-1.01472	-2.13976	-1.01512	-1.51548	-1.01474	-2.68845	-1.01157	-12.0184	-1.00859	-73.1452		-1.01158	-9.03873	-1.01158	-7.58085	-1.0115	-9.47493	-1.01164	-13.1833	-1.00854	-69.94	-1.00861	-385.237		-1.01359	-1.47359	-1.01372	-1.35257	-1.01359	-1.81595	-1.01379	-1.90007	-1.01384	-4.65452	-1.01073	-36.0459
-1.01342	-2.09913	-1.01342	-2.09913	-1.01357	-1.46954	-1.01341	-2.65108	-1.01061	-11.9635	-1.00766	-73.0403		-1.01048	-9.04731	-1.01048	-7.58805	-1.01047	-9.44772	-1.01049	-13.189	-1.00759	-69.8526	-1.00757	-384.834		-1.01276	-1.46417	-1.01272	-1.35462	-1.01309	-1.84637	-1.01278	-1.87964	-1.0125	-4.62084	-1.00963	-35.9933
-1.01279	-2.1424	-1.01279	-2.1424	-1.01252	-1.50508	-1.01265	-2.68813	-1.01007	-11.98	-1.00659	-73.0525		-1.00953	-9.02393	-1.00953	-7.56844	-1.00959	-9.4523	-1.00957	-13.1668	-1.00658	-69.7815	-1.00659	-384.466		-1.01174	-1.44657	-1.01093	-1.37551	-1.01175	-1.81772	-1.01159	-1.87526	-1.01179	-4.6529	-1.00864	-35.9787
-1.01138	-2.1036	-1.01138	-2.1036	-1.01154	-1.48353	-1.01152	-2.65337	-1.00867	-11.9622	-1.00568	-72.9064		-1.00861	-9.02205	-1.00861	-7.56687	-1.00863	-9.42704	-1.00841	-13.1535	-1.00558	-69.705	-1.00559	-384.057		-1.01075	-1.47368	-1.01023	-1.33848	-1.01088	-1.82926	-1.01067	-1.89909	-1.01089	-4.61847	-1.00773	-35.9317
-1.01087	-2.1235	-1.01087	-2.1235	-1.01008	-1.47029	-1.01091	-2.664	-1.00764	-11.9242	-1.00463	-72.8342		-1.0077	-9.01369	-1.0077	-7.55985	-1.00758	-9.42053	-1.00752	-13.1456	-1.00461	-69.6248	-1.00462	-383.673		-1.00956	-1.44372	-1.00964	-1.36911	-1.0097	-1.8364	-1.0094	-1.86542	-1.00952	-4.63053	-1.00667	-35.8769
-1.00941	-2.13086	-1.00941	-2.13086	-1.0098	-1.50523	-1.00921	-2.67893	-1.00689	-11.9589	-1.00359	-72.7657		-1.00661	-8.98594	-1.00661	-7.53658	-1.00652	-9.42721	-1.00665	-13.122	-1.00357	-69.5666	-1.00355	-383.29		-1.00854	-1.46689	-1.00862	-1.34616	-1.0089	-1.80571	-1.00866	-1.88947	-1.00864	-4.63115	-1.00573	-35.8811
-1.00862	-2.09097	-1.00862	-2.09097	-1.00843	-1.46046	-1.00879	-2.63829	-1.0057	-11.9108	-1.00259	-72.7083		-1.00559	-8.99499	-1.00559	-7.54417	-1.00563	-9.39762	-1.00557	-13.1254	-1.00255	-69.4874	-1.00255	-382.843		-1.00781	-1.4597	-1.00744	-1.34783	-1.00745	-1.83586	-1.00763	-1.86925	-1.00742	-4.60248	-1.0047	-35.8143
-1.00796	-2.13159	-1.00796	-2.13159	-1.0074	-1.49433	-1.00783	-2.67412	-1.00457	-11.9206	-1.00163	-72.6221		-1.00456	-8.97218	-1.00456	-7.52504	-1.00451	-9.41267	-1.00459	-13.0997	-1.00157	-69.4538	-1.00158	-382.486		-1.0063	-1.4387	-1.00691	-1.36833	-1.00681	-1.80723	-1.00644	-1.8654	-1.00641	-4.62713	-1.00366	-35.8016
-1.00678	-2.09333	-1.00678	-2.09333	-1.00628	-1.48084	-1.00698	-2.64076	-1.00392	-11.9059	-1.00061	-72.5579		-1.0035	-8.98085	-1.0035	-7.53231	-1.00361	-9.39646	-1.00357	-13.0977	-1.00063	-69.3648	-1.00059	-382.1		-1.00555	-1.46951	-1.00541	-1.3337	-1.00571	-1.81995	-1.00587	-1.88626	-1.00575	-4.59708	-1.00261	-35.7598
-1.00563	-2.11171	-1.00563	-2.11171	-1.00572	-1.46388	-1.00549	-2.65359	-1.00282	-11.8557	-0.99968	-72.5036		-1.00253	-8.9647	-1.00253	-7.51877	-1.00268	-9.37005	-1.00257	-13.0798	-0.99962	-69.2658	-0.99958	-381.68		-1.00437	-1.43747	-1.00449	-1.36301	-1.00461	-1.82666	-1.00447	-1.85732	-1.00427	-4.60552	-1.00182	-35.6987
-1.00454	-2.12025	-1.00454	-2.12025	-1.00397	-1.50051	-1.005	-2.66278	-1.00123	-11.8936	-0.99858	-72.4558		-1.00164	-8.94197	-1.00164	-7.49971	-1.0015	-9.37986	-1.00155	-13.0649	-0.99858	-69.227	-0.99858	-381.292		-1.00388	-1.46134	-1.00381	-1.33838	-1.00383	-1.79707	-1.00398	-1.8796	-1.00383	-4.60964	-1.00069	-35.6941
-1.00347	-2.07508	-1.00347	-2.07508	-1.00318	-1.4546	-1.00396	-2.62159	-1.00057	-11.8337	-0.99759	-72.3027		-1.00052	-8.96312	-1.00052	-7.51745	-1.00071	-9.34997	-1.00051	-13.0608	-0.99758	-69.139	-0.99758	-380.874		-1.0026	-1.45152	-1.00257	-1.34289	-1.00255	-1.82537	-1.00238	-1.86022	-1.00244	-4.57711	-0.99973	-35.6364
-1.00208	-2.12073	-1.00208	-2.12073	-1.00242	-1.48846	-1.00206	-2.66135	-0.9994	-11.8664	-0.99666	-72.2981		-0.9997	-8.93189	-0.9997	-7.49125	-0.99961	-9.37007	-0.99954	-13.0391	-0.9966	-69.066	-0.9966	-380.477		-1.00164	-1.43289	-1.00143	-1.36327	-1.00182	-1.80082	-1.00148	-1.85659	-1.00141	-4.60495	-0.99859	-35.617
-1.00151	-2.08355	-1.00151	-2.08355	-1.00184	-1.471	-1.00131	-2.6253	-0.99875	-11.8514	-0.99552	-72.1673		-0.99853	-8.93633	-0.99853	-7.49497	-0.9985	-9.34435	-0.99864	-13.0334	-0.99555	-69.0055	-0.99557	-380.123		-1.00047	-1.46213	-1.00038	-1.32549	-1.00101	-1.80972	-1.00053	-1.87921	-1.00049	-4.57474	-0.99753	-35.5873
-1.00104	-2.10058	-1.00104	-2.10058	-1.00083	-1.45422	-1.00043	-2.64002	-0.99755	-11.8004	-0.99461	-72.1341		-0.99753	-8.91492	-0.99753	-7.47701	-0.9976	-9.31928	-0.99764	-13.0125	-0.99454	-68.9266	-0.99451	-379.715		-0.99967	-1.43329	-0.99938	-1.35404	-0.99958	-1.81806	-0.99973	-1.84498	-0.99968	-4.58451	-0.99669	-35.5202
-1.00034	-2.11171	-1.00034	-2.11171	-0.99961	-1.49274	-0.99936	-2.65174	-0.99657	-11.8347	-0.99364	-72.0363		-0.99663	-8.90239	-0.99663	-7.46651	-0.99658	-9.33813	-0.99655	-12.9939	-0.99354	-68.8801	-0.99354	-379.31		-0.99871	-1.45248	-0.99895	-1.33127	-0.99843	-1.78767	-0.99854	-1.87438	-0.99888	-4.58805	-0.99555	-35.5241
-0.99834	-2.0673	-0.99834	-2.0673	-0.99854	-1.44685	-0.9987	-2.61048	-0.99553	-11.7904	-0.99259	-71.9484		-0.99556	-8.90901	-0.99556	-7.47206	-0.99553	-9.30452	-0.99552	-12.9998	-0.99253	-68.7743	-0.99258	-378.875		-0.99812	-1.44455	-0.99756	-1.33578	-0.99711	-1.81679	-0.99748	-1.85275	-0.99766	-4.55335	-0.99469	-35.4584
-0.9977	-2.11182	-0.9977	-2.11182	-0.99725	-1.48115	-0.99777	-2.64531	-0.99466	-11.7914	-0.99162	-71.9407		-0.99455	-8.88897	-0.99455	-7.45525	-0.99453	-9.32062	-0.99453	-12.9681	-0.99158	-68.7183	-0.99157	-378.495		-0.99708	-1.42397	-0.99673	-1.3549	-0.9966	-1.79064	-0.9963	-1.84828	-0.99657	-4.58481	-0.99366	-35.4335
-0.99696	-2.0708	-0.99696	-2.0708	-0.99644	-1.46256	-0.99643	-2.61337	-0.99359	-11.8017	-0.99061	-71.7851		-0.99364	-8.89143	-0.99364	-7.45731	-0.99355	-9.29197	-0.99357	-12.9706	-0.99057	-68.6461	-0.9906	-378.104		-0.99545	-1.4554	-0.99533	-1.32143	-0.99552	-1.7986	-0.99531	-1.86922	-0.99564	-4.55303	-0.99259	-35.4081
-0.99555	-2.09297	-0.99555	-2.09297	-0.99517	-1.44697	-0.99544	-2.62607	-0.9928	-11.7584	-0.98963	-71.7073		-0.99237	-8.87818	-0.99237	-7.4462	-0.99251	-9.27375	-0.99256	-12.9502	-0.98953	-68.6006	-0.98956	-377.705		-0.99499	-1.42257	-0.99456	-1.34734	-0.99463	-1.80977	-0.99466	-1.83719	-0.99447	-4.55689	-0.99164	-35.3417
-0.99471	-2.09847	-0.99471	-2.09847	-0.99512	-1.48432	-0.99458	-2.63987	-0.99156	-11.7779	-0.98854	-71.7039		-0.99157	-8.85815	-0.99157	-7.4294	-0.99159	-9.28207	-0.99155	-12.9356	-0.98855	-68.5393	-0.98856	-377.329		-0.99412	-1.44476	-0.99335	-1.32652	-0.99376	-1.7782	-0.9936	-1.86058	-0.99376	-4.56526	-0.99068	-35.3323
-0.99381	-2.05436	-0.99381	-2.05436	-0.99322	-1.43809	-0.99358	-2.59465	-0.99054	-11.7075	-0.98761	-71.5587		-0.99055	-8.86382	-0.99055	-7.43416	-0.99054	-9.26007	-0.99059	-12.9332	-0.98755	-68.4458	-0.98758	-376.916		-0.99267	-1.43907	-0.99261	-1.32478	-0.99257	-1.80787	-0.99245	-1.84268	-0.99221	-4.53338	-0.98948	-35.281
-0.99277	-2.09958	-0.99277	-2.09958	-0.9927	-1.47452	-0.99253	-2.63505	-0.98945	-11.7307	-0.98662	-71.5334		-0.98953	-8.84821	-0.98953	-7.42106	-0.98965	-9.26057	-0.98958	-12.9078	-0.98661	-68.3687	-0.9866	-376.531		-0.99251	-1.41525	-0.99156	-1.34895	-0.99162	-1.78202	-0.99166	-1.83583	-0.99156	-4.56026	-0.98884	-35.2583
-0.99139	-2.06073	-0.99139	-2.06073	-0.99158	-1.45589	-0.99186	-2.59931	-0.98866	-11.7325	-0.98565	-71.417		-0.98865	-8.85169	-0.98865	-7.42398	-0.98837	-9.25019	-0.98839	-12.9082	-0.98558	-68.3303	-0.9856	-376.114		-0.99078	-1.44811	-0.9907	-1.31416	-0.99082	-1.7891	-0.9905	-1.85962	-0.99065	-4.52925	-0.9876	-35.2267
-0.99092	-2.07871	-0.99092	-2.07871	-0.99125	-1.43908	-0.99064	-2.61427	-0.98768	-11.6919	-0.98461	-71.373		-0.9875	-8.83157	-0.9875	-7.40711	-0.98754	-9.23355	-0.98753	-12.8872	-0.9846	-68.2165	-0.98459	-375.688		-0.99039	-1.41514	-0.98988	-1.34333	-0.98991	-1.80149	-0.98961	-1.82782	-0.98955	-4.5377	-0.98677	-35.1702
-0.99	-2.08906	-0.99	-2.08906	-0.98961	-1.47464	-0.98963	-2.62625	-0.98651	-11.7095	-0.98364	-71.35		-0.98672	-8.82072	-0.98672	-7.39801	-0.9865	-9.24877	-0.9865	-12.8701	-0.98361	-68.1607	-0.9836	-375.341		-0.98886	-1.43638	-0.98848	-1.32317	-0.98837	-1.7715	-0.98865	-1.85253	-0.98883	-4.54397	-0.98552	-35.1636
-0.98849	-2.04516	-0.98849	-2.04516	-0.98905	-1.43213	-0.98843	-2.58096	-0.98568	-11.661	-0.98262	-71.1938		-0.98565	-8.83662	-0.98565	-7.41135	-0.98551	-9.21358	-0.98557	-12.869	-0.9826	-68.091	-0.9826	-374.875		-0.98778	-1.43113	-0.98759	-1.31879	-0.98779	-1.79963	-0.98794	-1.83025	-0.98747	-4.51119	-0.98456	-35.0905
-0.98801	-2.08839	-0.98801	-2.08839	-0.98764	-1.46573	-0.98775	-2.62062	-0.98471	-11.6764	-0.98159	-71.1934		-0.98453	-8.82764	-0.98453	-7.40381	-0.98458	-9.21332	-0.9845	-12.8404	-0.98158	-68.0529	-0.98162	-374.485		-0.98674	-1.40801	-0.9866	-1.34066	-0.9867	-1.76875	-0.98651	-1.82703	-0.98658	-4.53748	-0.98357	-35.0773
-0.98646	-2.05242	-0.98646	-2.05242	-0.98703	-1.4467	-0.98669	-2.58701	-0.98366	-11.6659	-0.9806	-71.0554		-0.98367	-8.79888	-0.98367	-7.37969	-0.98364	-9.19891	-0.98353	-12.831	-0.98059	-67.9567	-0.98059	-374.103		-0.98605	-1.43944	-0.98553	-1.30775	-0.9857	-1.7818	-0.98564	-1.8476	-0.98573	-4.50786	-0.98258	-35.0453
-0.98613	-2.06839	-0.98613	-2.06839	-0.98548	-1.42897	-0.98541	-2.59879	-0.9826	-11.6242	-0.9796	-71.0079		-0.98248	-8.78502	-0.98248	-7.36807	-0.98247	-9.19126	-0.98253	-12.8302	-0.97957	-67.8532	-0.97958	-373.702		-0.98522	-1.40738	-0.98457	-1.33263	-0.98464	-1.79324	-0.98438	-1.81844	-0.98473	-4.516	-0.98163	-34.9873
-0.98477	-2.07556	-0.98477	-2.07556	-0.98416	-1.47042	-0.98416	-2.60979	-0.98181	-11.641	-0.97864	-70.9366		-0.98145	-8.76633	-0.98145	-7.35239	-0.98149	-9.19439	-0.98168	-12.8053	-0.97861	-67.8109	-0.97856	-373.322		-0.98385	-1.43034	-0.98348	-1.31547	-0.98353	-1.76033	-0.9838	-1.84335	-0.98353	-4.52188	-0.98057	-34.9807
-0.98391	-2.03589	-0.98391	-2.03589	-0.98396	-1.42466	-0.98382	-2.56897	-0.98055	-11.5996	-0.97763	-70.8396		-0.98052	-8.77275	-0.98052	-7.35777	-0.98052	-9.16414	-0.98055	-12.8084	-0.97763	-67.7197	-0.97761	-372.859		-0.98297	-1.42176	-0.98267	-1.31325	-0.98245	-1.78929	-0.98247	-1.82288	-0.98232	-4.48818	-0.97957	-34.9141
-0.98315	-2.07787	-0.98315	-2.07787	-0.9828	-1.4606	-0.98237	-2.60906	-0.97955	-11.6335	-0.97661	-70.8276		-0.97942	-8.75568	-0.97942	-7.34346	-0.97944	-9.1797	-0.97952	-12.7751	-0.97659	-67.6317	-0.97656	-372.523		-0.98204	-1.40246	-0.98131	-1.33486	-0.98176	-1.76054	-0.98133	-1.81872	-0.98146	-4.51587	-0.97879	-34.8988
-0.98165	-2.04048	-0.98165	-2.04048	-0.98129	-1.43828	-0.98202	-2.57316	-0.97846	-11.6103	-0.97561	-70.678		-0.97859	-8.76123	-0.97859	-7.34811	-0.9786	-9.16394	-0.97858	-12.7811	-0.97553	-67.6092	-0.97555	-372.139		-0.98109	-1.43209	-0.98067	-1.30164	-0.98059	-1.77074	-0.98045	-1.84201	-0.98069	-4.48578	-0.9776	-34.8489
-0.98065	-2.05932	-0.98065	-2.05932	-0.97984	-1.42459	-0.98025	-2.58561	-0.97769	-11.5668	-0.9746	-70.6332		-0.97758	-8.73654	-0.97758	-7.32741	-0.97755	-9.13948	-0.97771	-12.7607	-0.97458	-67.4929	-0.97455	-371.706		-0.97956	-1.40004	-0.97994	-1.3278	-0.97936	-1.78337	-0.97944	-1.80869	-0.97957	-4.49289	-0.97668	-34.8034
-0.97974	-2.06639	-0.97974	-2.06639	-0.97955	-1.46294	-0.97967	-2.59771	-0.97652	-11.5975	-0.97362	-70.5784		-0.97664	-8.72448	-0.97664	-7.31729	-0.97661	-9.14788	-0.97645	-12.7389	-0.97357	-67.455	-0.97356	-371.308		-0.97864	-1.42234	-0.97858	-1.30916	-0.97897	-1.75105	-0.97825	-1.8335	-0.97867	-4.49906	-0.97559	-34.7941
-0.97833	-2.02482	-0.97833	-2.02482	-0.97804	-1.41739	-0.97847	-2.55546	-0.97547	-11.5428	-0.97262	-70.4547		-0.97554	-8.73278	-0.97554	-7.32425	-0.97555	-9.12346	-0.97552	-12.7384	-0.97257	-67.368	-0.97254	-370.911		-0.97768	-1.41322	-0.97772	-1.30592	-0.97735	-1.78111	-0.97751	-1.81291	-0.97733	-4.46648	-0.97469	-34.7338
-0.97752	-2.06626	-0.97752	-2.06626	-0.9773	-1.45122	-0.97779	-2.59413	-0.97433	-11.5766	-0.97158	-70.4098		-0.97464	-8.70819	-0.97464	-7.30363	-0.97462	-9.1298	-0.97446	-12.7154	-0.9716	-67.2954	-0.97155	-370.541		-0.97686	-1.39277	-0.97666	-1.32822	-0.97631	-1.75242	-0.9767	-1.80798	-0.97698	-4.49185	-0.97368	-34.7176
-0.9766	-2.0283	-0.9766	-2.0283	-0.977	-1.43191	-0.97648	-2.56002	-0.97373	-11.5483	-0.97057	-70.3235		-0.97344	-8.69679	-0.97344	-7.29407	-0.97352	-9.10948	-0.97366	-12.7153	-0.97061	-67.2589	-0.97059	-370.155		-0.97624	-1.42376	-0.97562	-1.2941	-0.97527	-1.76197	-0.97588	-1.82956	-0.97551	-4.46252	-0.97275	-34.6773
-0.97595	-2.0452	-0.97595	-2.0452	-0.97606	-1.41815	-0.97545	-2.57197	-0.97284	-11.5108	-0.96964	-70.2506		-0.97247	-8.68789	-0.97247	-7.28661	-0.97254	-9.08072	-0.97247	-12.7042	-0.96963	-67.1376	-0.96954	-369.706		-0.97474	-1.39363	-0.97446	-1.31989	-0.97452	-1.77138	-0.97474	-1.79818	-0.97459	-4.47049	-0.9716	-34.6235
-0.97507	-2.05511	-0.97507	-2.05511	-0.97419	-1.45651	-0.97489	-2.58336	-0.97212	-11.5264	-0.96858	-70.2048		-0.97146	-8.67647	-0.97146	-7.27702	-0.97154	-9.09997	-0.97154	-12.676	-0.96858	-67.1062	-0.96856	-369.359		-0.97387	-1.41528	-0.97354	-1.30255	-0.9738	-1.74418	-0.97352	-1.8238	-0.97388	-4.47582	-0.9706	-34.6139
-0.97343	-2.01728	-0.97343	-2.01728	-0.9735	-1.40871	-0.97293	-2.54309	-0.9704	-11.4851	-0.96761	-70.0748		-0.97046	-8.68391	-0.97046	-7.28327	-0.97052	-9.08668	-0.9705	-12.6797	-0.96762	-67.0114	-0.96755	-368.936		-0.97278	-1.407	-0.97254	-1.30034	-0.97236	-1.77229	-0.97247	-1.80454	-0.97257	-4.44121	-0.96981	-34.5493
-0.97263	-2.05657	-0.97263	-2.05657	-0.97253	-1.44374	-0.97279	-2.5834	-0.96952	-11.4971	-0.96662	-70.0578		-0.96957	-8.66014	-0.96957	-7.26333	-0.96953	-9.08111	-0.96956	-12.6496	-0.96656	-66.9604	-0.96659	-368.53		-0.97162	-1.38711	-0.97144	-1.32117	-0.97161	-1.74257	-0.97125	-1.79829	-0.97193	-4.46934	-0.96863	-34.5358
-0.97118	-2.01492	-0.97118	-2.01492	-0.97168	-1.42386	-0.97164	-2.54643	-0.96833	-11.5012	-0.96563	-69.9655		-0.96844	-8.66752	-0.96844	-7.26952	-0.96867	-9.06094	-0.96859	-12.6451	-0.96561	-66.9026	-0.96558	-368.191		-0.97053	-1.41756	-0.97085	-1.28954	-0.9703	-1.75251	-0.97052	-1.82232	-0.97089	-4.43858	-0.96763	-34.4873
-0.97035	-2.03692	-0.97035	-2.03692	-0.97069	-1.40875	-0.97065	-2.55863	-0.96741	-11.4615	-0.96465	-69.9228		-0.96758	-8.64944	-0.96758	-7.25436	-0.96773	-9.04486	-0.96741	-12.6357	-0.96454	-66.8183	-0.96455	-367.742		-0.96995	-1.38536	-0.96922	-1.31375	-0.96981	-1.76379	-0.96954	-1.79027	-0.96975	-4.448	-0.96661	-34.4356
-0.96962	-2.04668	-0.96962	-2.04668	-0.9698	-1.44643	-0.9693	-2.57228	-0.96655	-11.4844	-0.96357	-69.8432		-0.96652	-8.63418	-0.96652	-7.24156	-0.9666	-9.05602	-0.96653	-12.6092	-0.96357	-66.765	-0.96361	-367.386		-0.96909	-1.40791	-0.96883	-1.29685	-0.96882	-1.73378	-0.96898	-1.81433	-0.96853	-4.45288	-0.9657	-34.4249
-0.96904	-2.00317	-0.96904	-2.00317	-0.96884	-1.40116	-0.96881	-2.53051	-0.9654	-11.434	-0.96265	-69.7368		-0.96564	-8.64693	-0.96564	-7.25225	-0.96555	-9.02984	-0.96543	-12.6124	-0.96257	-66.6577	-0.96259	-366.948		-0.96782	-1.39948	-0.96739	-1.29236	-0.96779	-1.76346	-0.9673	-1.79435	-0.96769	-4.42065	-0.96483	-34.3685
-0.96714	-2.04626	-0.96714	-2.04626	-0.96725	-1.43528	-0.96752	-2.56744	-0.96457	-11.4526	-0.96159	-69.6904		-0.96462	-8.62382	-0.96462	-7.23287	-0.96435	-9.04136	-0.9645	-12.5856	-0.96157	-66.6116	-0.96154	-366.573		-0.96688	-1.3804	-0.96648	-1.31495	-0.96635	-1.73334	-0.96655	-1.78938	-0.96711	-4.44526	-0.96377	-34.3479
-0.96668	-2.00798	-0.96668	-2.00798	-0.96667	-1.41742	-0.96633	-2.53373	-0.96368	-11.4272	-0.96058	-69.5463		-0.96369	-8.62014	-0.96369	-7.22978	-0.96355	-9.01705	-0.9635	-12.5855	-0.96057	-66.5487	-0.96059	-366.173		-0.96591	-1.41099	-0.96578	-1.28218	-0.96571	-1.74224	-0.96609	-1.81404	-0.96584	-4.41473	-0.96261	-34.3149
-0.96547	-2.02424	-0.96547	-2.02424	-0.96586	-1.40216	-0.9659	-2.54604	-0.96235	-11.3861	-0.95954	-69.531		-0.96255	-8.61402	-0.96255	-7.22465	-0.96262	-9.00756	-0.9624	-12.5717	-0.95957	-66.4648	-0.9596	-365.762		-0.96468	-1.37918	-0.96478	-1.30739	-0.96502	-1.75385	-0.96461	-1.78111	-0.96449	-4.42442	-0.96178	-34.2547
-0.96462	-2.03351	-0.96462	-2.03351	-0.96434	-1.43941	-0.9648	-2.55941	-0.9617	-11.4191	-0.95865	-69.4352		-0.96158	-8.59743	-0.96158	-7.21074	-0.96157	-9.0065	-0.96159	-12.5454	-0.95857	-66.4109	-0.95859	-365.394		-0.96375	-1.40128	-0.96329	-1.28754	-0.96334	-1.72181	-0.96381	-1.80393	-0.96366	-4.43199	-0.96069	-34.2434
-0.9632	-1.99249	-0.9632	-1.99249	-0.96359	-1.3937	-0.96355	-2.51731	-0.96092	-11.357	-0.9576	-69.3232		-0.96056	-8.59876	-0.96056	-7.21185	-0.96056	-8.97512	-0.96067	-12.54	-0.95758	-66.2977	-0.95759	-364.94		-0.96296	-1.39295	-0.96265	-1.28594	-0.96275	-1.75087	-0.96276	-1.78614	-0.96257	-4.39632	-0.95965	-34.1842
-0.96213	-2.03638	-0.96213	-2.03638	-0.96267	-1.43	-0.96221	-2.55443	-0.95964	-11.3912	-0.95664	-69.3113		-0.95961	-8.57565	-0.95961	-7.19246	-0.95945	-8.99068	-0.95971	-12.5152	-0.95653	-66.2485	-0.95655	-364.572		-0.96176	-1.37548	-0.96181	-1.30818	-0.96169	-1.72523	-0.96149	-1.77954	-0.96167	-4.42488	-0.95871	-34.1709
-0.96139	-1.9977	-0.96139	-1.9977	-0.96177	-1.41051	-0.96132	-2.52077	-0.95867	-11.3638	-0.95553	-69.1997		-0.95851	-8.58203	-0.95851	-7.19782	-0.95856	-8.98113	-0.95855	-12.5157	-0.95554	-66.2011	-0.95552	-364.239		-0.96086	-1.40471	-0.96089	-1.27585	-0.96079	-1.73568	-0.96043	-1.80363	-0.96067	-4.39402	-0.95772	-34.1327
-0.96087	-2.01529	-0.96087	-2.01529	-0.96043	-1.39236	-0.96024	-2.53386	-0.95802	-11.33	-0.9546	-69.1362		-0.95754	-8.56756	-0.95754	-7.18568	-0.95748	-8.95364	-0.95749	-12.5049	-0.95451	-66.0975	-0.95453	-363.768		-0.96003	-1.37184	-0.95941	-1.30176	-0.95961	-1.74501	-0.9597	-1.77088	-0.9591	-4.40197	-0.95676	-34.0686
-0.95938	-2.02271	-0.95938	-2.02271	-0.95944	-1.43629	-0.95939	-2.54425	-0.95696	-11.3486	-0.9535	-69.0711		-0.95662	-8.54574	-0.95662	-7.16738	-0.95659	-8.96231	-0.95657	-12.4799	-0.95353	-66.0561	-0.95355	-363.423		-0.95858	-1.39518	-0.95874	-1.28182	-0.95851	-1.71335	-0.95883	-1.79533	-0.95845	-4.40772	-0.95564	-34.0608
-0.95829	-1.98494	-0.95829	-1.98494	-0.95859	-1.38636	-0.9589	-2.50626	-0.95589	-11.2979	-0.95259	-68.9831		-0.95553	-8.55722	-0.95553	-7.17701	-0.95557	-8.93687	-0.95558	-12.4838	-0.95256	-65.9522	-0.95255	-362.984		-0.95768	-1.3862	-0.95776	-1.28028	-0.95768	-1.74408	-0.9575	-1.77576	-0.95734	-4.37547	-0.95467	-33.9939
-0.95763	-2.02582	-0.95763	-2.02582	-0.95772	-1.42179	-0.9571	-2.5414	-0.95477	-11.3137	-0.95168	-68.9073		-0.95449	-8.54592	-0.95449	-7.16753	-0.95458	-8.94078	-0.95455	-12.4564	-0.95151	-65.9089	-0.95153	-362.616		-0.95677	-1.36731	-0.95652	-1.30144	-0.95695	-1.71516	-0.95669	-1.77264	-0.95717	-4.39899	-0.95368	-33.9823
-0.95698	-1.98676	-0.95698	-1.98676	-0.95635	-1.40896	-0.95687	-2.50698	-0.95376	-11.3057	-0.95063	-68.8138		-0.95343	-8.54742	-0.95343	-7.16879	-0.9535	-8.92321	-0.95354	-12.4561	-0.95052	-65.8211	-0.95057	-362.239		-0.95614	-1.39475	-0.95565	-1.26802	-0.95546	-1.72316	-0.95596	-1.79463	-0.95548	-4.37069	-0.95247	-33.9487
-0.95611	-2.00235	-0.95611	-2.00235	-0.95525	-1.38764	-0.9551	-2.51885	-0.95264	-11.2453	-0.94964	-68.7657		-0.95255	-8.54386	-0.95255	-7.16581	-0.95265	-8.89942	-0.95253	-12.4407	-0.94952	-65.7793	-0.94957	-361.791		-0.95474	-1.36524	-0.95457	-1.29555	-0.955	-1.73643	-0.95452	-1.75852	-0.95451	-4.38045	-0.95172	-33.8813
-0.95425	-2.01188	-0.95425	-2.01188	-0.95458	-1.42345	-0.9546	-2.53245	-0.95142	-11.3038	-0.94859	-68.7252		-0.95164	-8.5268	-0.95164	-7.15149	-0.95159	-8.91146	-0.95151	-12.4116	-0.94854	-65.6971	-0.94853	-361.414		-0.95351	-1.38706	-0.95352	-1.27663	-0.95338	-1.70486	-0.95363	-1.78681	-0.95385	-4.38268	-0.95078	-33.8826
-0.95335	-1.97391	-0.95335	-1.97391	-0.95283	-1.37911	-0.95344	-2.48905	-0.95058	-11.2576	-0.94763	-68.5923		-0.9505	-8.52726	-0.9505	-7.15188	-0.95062	-8.88851	-0.95038	-12.4126	-0.94759	-65.6208	-0.94757	-361.028		-0.95307	-1.3781	-0.95252	-1.27311	-0.9529	-1.73299	-0.95299	-1.76592	-0.95252	-4.35245	-0.94949	-33.8192
-0.95275	-2.01288	-0.95275	-2.01288	-0.95272	-1.41284	-0.95283	-2.52884	-0.94936	-11.2601	-0.94661	-68.5638		-0.94943	-8.50181	-0.94943	-7.13054	-0.94942	-8.9007	-0.94965	-12.389	-0.94659	-65.5462	-0.94662	-360.654		-0.95193	-1.36041	-0.95175	-1.29289	-0.95146	-1.70627	-0.95214	-1.76163	-0.95189	-4.37991	-0.94876	-33.8032
-0.95187	-1.97704	-0.95187	-1.97704	-0.9517	-1.39973	-0.95152	-2.49152	-0.94882	-11.2486	-0.94565	-68.4473		-0.9485	-8.50812	-0.9485	-7.13583	-0.94851	-8.87833	-0.94865	-12.3895	-0.94558	-65.5068	-0.94562	-360.233		-0.95059	-1.38931	-0.95079	-1.26301	-0.95089	-1.7145	-0.95061	-1.78023	-0.95069	-4.34863	-0.94769	-33.7533
-0.95075	-1.99082	-0.95075	-1.99082	-0.95084	-1.37899	-0.95074	-2.5054	-0.94766	-11.2156	-0.94457	-68.3818		-0.94771	-8.50259	-0.94771	-7.13119	-0.94753	-8.85226	-0.94751	-12.3715	-0.94455	-65.3979	-0.94457	-359.811		-0.94986	-1.35709	-0.94948	-1.28791	-0.94939	-1.72652	-0.94957	-1.75133	-0.94946	-4.35755	-0.94668	-33.6951
-0.94961	-2.00562	-0.94961	-2.00562	-0.94953	-1.41494	-0.94959	-2.51689	-0.94651	-11.233	-0.94362	-68.3266		-0.94654	-8.48695	-0.94654	-7.11808	-0.94652	-8.8627	-0.94662	-12.3503	-0.94362	-65.3415	-0.94356	-359.448		-0.94906	-1.37925	-0.9485	-1.27125	-0.94923	-1.69312	-0.94861	-1.77447	-0.94887	-4.36401	-0.94583	-33.7022
-0.94889	-1.96354	-0.94889	-1.96354	-0.94861	-1.37312	-0.94924	-2.47688	-0.94535	-11.1961	-0.94259	-68.2334		-0.94556	-8.48432	-0.94556	-7.11587	-0.9455	-8.84319	-0.94556	-12.3623	-0.94258	-65.2835	-0.94259	-359.035		-0.9477	-1.36989	-0.94758	-1.26662	-0.94787	-1.72538	-0.94738	-1.75554	-0.94811	-4.33015	-0.94463	-33.6272
-0.94769	-2.00096	-0.94769	-2.00096	-0.94777	-1.40512	-0.94757	-2.51475	-0.94441	-11.2066	-0.94161	-68.1738		-0.94451	-8.46499	-0.94451	-7.09965	-0.94466	-8.84219	-0.94455	-12.3257	-0.94159	-65.1974	-0.94154	-358.618		-0.9468	-1.35279	-0.94671	-1.28916	-0.94666	-1.69609	-0.94668	-1.75134	-0.94641	-4.3564	-0.94365	-33.6151
-0.94692	-1.96657	-0.94692	-1.96657	-0.94665	-1.39168	-0.94656	-2.4812	-0.94359	-11.2173	-0.94063	-68.0341		-0.94369	-8.45813	-0.94369	-7.0939	-0.94364	-8.82914	-0.94358	-12.326	-0.94063	-65.1338	-0.94058	-358.256		-0.9458	-1.38126	-0.94579	-1.25447	-0.94577	-1.70631	-0.9458	-1.77085	-0.94575	-4.32479	-0.94267	-33.5771
-0.94517	-1.98114	-0.94517	-1.98114	-0.94595	-1.36914	-0.94592	-2.4897	-0.94256	-11.1242	-0.93962	-68.0134		-0.9427	-8.42163	-0.9427	-7.06328	-0.94251	-8.81034	-0.9425	-12.3161	-0.93961	-65.043	-0.93956	-357.804		-0.94494	-1.34986	-0.94506	-1.28281	-0.94464	-1.71619	-0.94472	-1.73998	-0.94538	-4.33272	-0.94166	-33.5071
-0.94411	-1.99133	-0.94411	-1.99133	-0.94502	-1.41059	-0.9448	-2.50639	-0.94164	-11.1722	-0.93861	-67.9531		-0.94186	-8.38801	-0.94186	-7.03509	-0.9415	-8.82771	-0.94149	-12.286	-0.93862	-64.9921	-0.93857	-357.452		-0.94372	-1.37463	-0.94327	-1.26296	-0.94341	-1.6854	-0.94379	-1.76623	-0.94369	-4.34011	-0.94068	-33.5087
-0.94407	-1.95005	-0.94407	-1.95005	-0.94323	-1.36876	-0.94378	-2.46156	-0.94087	-11.1377	-0.93759	-67.8575		-0.94048	-8.39193	-0.94048	-7.03838	-0.94064	-8.7991	-0.94059	-12.2878	-0.93756	-64.9013	-0.93759	-357.006		-0.94275	-1.36418	-0.94254	-1.25874	-0.94301	-1.71302	-0.94276	-1.74526	-0.94257	-4.30538	-0.93969	-33.4457
-0.94272	-1.99114	-0.94272	-1.99114	-0.9426	-1.39939	-0.94239	-2.50379	-0.93966	-11.1365	-0.93655	-67.8133		-0.93959	-8.37099	-0.93959	-7.02082	-0.93966	-8.80731	-0.93952	-12.2701	-0.93657	-64.8576	-0.93655	-356.667		-0.94185	-1.3459	-0.94196	-1.28167	-0.94183	-1.68629	-0.94166	-1.74223	-0.94182	-4.33486	-0.93878	-33.4354
-0.94192	-1.95753	-0.94192	-1.95753	-0.9418	-1.38351	-0.94147	-2.46746	-0.93835	-11.1242	-0.93564	-67.7033		-0.93849	-8.3651	-0.93849	-7.01588	-0.9385	-8.78745	-0.93852	-12.2535	-0.93554	-64.7655	-0.93554	-356.291		-0.9411	-1.37713	-0.94045	-1.24793	-0.94072	-1.69375	-0.94041	-1.76441	-0.94099	-4.30216	-0.93799	-33.393
-0.94082	-1.97387	-0.94082	-1.97387	-0.94054	-1.36392	-0.94101	-2.47648	-0.93777	-11.0997	-0.9346	-67.6623		-0.93761	-8.34263	-0.93761	-6.99703	-0.93751	-8.76923	-0.93751	-12.2432	-0.93456	-64.6909	-0.93453	-355.857		-0.93951	-1.34583	-0.93988	-1.27516	-0.94001	-1.70598	-0.93964	-1.73218	-0.93927	-4.30934	-0.93652	-33.3311
-0.93974	-1.98076	-0.93974	-1.98076	-0.93964	-1.40168	-0.93942	-2.4901	-0.93654	-11.1274	-0.93355	-67.6108		-0.93665	-8.33403	-0.93665	-6.98982	-0.93654	-8.77271	-0.93647	-12.2265	-0.93355	-64.638	-0.93357	-355.467		-0.93897	-1.36409	-0.93873	-1.25618	-0.93882	-1.67398	-0.93834	-1.75472	-0.93877	-4.31764	-0.93556	-33.3221
-0.93862	-1.93726	-0.93862	-1.93726	-0.93884	-1.35634	-0.93847	-2.45256	-0.93565	-11.0688	-0.9326	-67.4748		-0.93536	-8.35812	-0.93536	-7.01002	-0.93555	-8.74399	-0.93545	-12.2245	-0.93252	-64.5468	-0.93258	-355.02		-0.93782	-1.35906	-0.93742	-1.2518	-0.93774	-1.70613	-0.93766	-1.73658	-0.93761	-4.28399	-0.93452	-33.2608
-0.93777	-1.98084	-0.93777	-1.98084	-0.93754	-1.39218	-0.93728	-2.49174	-0.93468	-11.0822	-0.93161	-67.4436		-0.93454	-8.32841	-0.93454	-6.9851	-0.93443	-8.75352	-0.93451	-12.2	-0.93153	-64.5016	-0.93156	-354.669		-0.93673	-1.33697	-0.93678	-1.27524	-0.93684	-1.67947	-0.93646	-1.73023	-0.93697	-4.31117	-0.93366	-33.2456
-0.93653	-1.94411	-0.93653	-1.94411	-0.93638	-1.37601	-0.93666	-2.45315	-0.93361	-11.0842	-0.93058	-67.3538		-0.93348	-8.33214	-0.93348	-6.98823	-0.93349	-8.74224	-0.93367	-12.191	-0.93055	-64.4391	-0.93058	-354.267		-0.93595	-1.36475	-0.93524	-1.24318	-0.93561	-1.68584	-0.93572	-1.75475	-0.93568	-4.2801	-0.93279	-33.2069
-0.9356	-1.96241	-0.9356	-1.96241	-0.9355	-1.35705	-0.93516	-2.46156	-0.93281	-11.0149	-0.92957	-67.2959		-0.93248	-8.32605	-0.93248	-6.98313	-0.93271	-8.71808	-0.93242	-12.181	-0.92958	-64.3447	-0.92955	-353.874		-0.93463	-1.33862	-0.93487	-1.26932	-0.93471	-1.6996	-0.93433	-1.7219	-0.93449	-4.28493	-0.93176	-33.1409
-0.93477	-1.9686	-0.93477	-1.9686	-0.93434	-1.3961	-0.93473	-2.48057	-0.93181	-11.0531	-0.92863	-67.2211		-0.93157	-8.31277	-0.93157	-6.97199	-0.93146	-8.73113	-0.93151	-12.1554	-0.92853	-64.3064	-0.92857	-353.51		-0.93393	-1.35744	-0.93359	-1.24776	-0.93406	-1.6667	-0.93373	-1.7483	-0.93376	-4.29415	-0.93061	-33.1478
-0.93376	-1.92732	-0.93376	-1.92732	-0.93378	-1.35106	-0.93341	-2.43707	-0.93056	-11.0075	-0.92761	-67.1017		-0.93057	-8.32834	-0.93057	-6.98504	-0.93072	-8.70114	-0.93043	-12.1677	-0.92756	-64.2347	-0.9276	-353.066		-0.93283	-1.34975	-0.9329	-1.24622	-0.93236	-1.69593	-0.93257	-1.72644	-0.93254	-4.26006	-0.92965	-33.0742
-0.93272	-1.96946	-0.93272	-1.96946	-0.93256	-1.38449	-0.93267	-2.47683	-0.92948	-11.0119	-0.92658	-67.0775		-0.92951	-8.29432	-0.92951	-6.95652	-0.92976	-8.69542	-0.92963	-12.1299	-0.92655	-64.183	-0.92651	-352.664		-0.9318	-1.32812	-0.93167	-1.26826	-0.93156	-1.66827	-0.9313	-1.7258	-0.93149	-4.28776	-0.9288	-33.0557
-0.93165	-1.93287	-0.93165	-1.93287	-0.93165	-1.36973	-0.93149	-2.43923	-0.92847	-11.0092	-0.9256	-66.9936		-0.92857	-8.30112	-0.92857	-6.96222	-0.92863	-8.69327	-0.92853	-12.1329	-0.92555	-64.0954	-0.9256	-352.303		-0.93101	-1.35993	-0.93052	-1.23525	-0.93112	-1.67576	-0.93059	-1.74613	-0.93065	-4.25729	-0.92777	-33.0214
-0.93039	-1.94866	-0.93039	-1.94866	-0.93093	-1.34837	-0.93082	-2.45352	-0.92774	-10.9683	-0.92459	-66.9023		-0.92748	-8.29456	-0.92748	-6.95671	-0.92754	-8.6668	-0.92752	-12.1177	-0.9246	-64.0114	-0.92454	-351.88		-0.93	-1.32823	-0.9298	-1.26143	-0.92967	-1.68932	-0.92982	-1.71305	-0.93003	-4.26182	-0.92658	-32.9664
-0.9295	-1.95968	-0.9295	-1.95968	-0.92984	-1.38897	-0.92962	-2.46691	-0.92649	-10.993	-0.92365	-66.8487		-0.92663	-8.29189	-0.92663	-6.95447	-0.92651	-8.67734	-0.92662	-12.0878	-0.92356	-63.9396	-0.92354	-351.508		-0.92891	-1.34995	-0.92878	-1.24128	-0.92864	-1.65574	-0.92878	-1.73914	-0.92877	-4.27124	-0.92559	-32.9652
-0.92862	-1.91794	-0.92862	-1.91794	-0.92901	-1.34497	-0.92818	-2.42403	-0.9257	-10.9463	-0.92264	-66.7223		-0.92552	-8.29933	-0.92552	-6.96072	-0.9255	-8.64624	-0.92543	-12.0958	-0.9226	-63.859	-0.92253	-351.09		-0.92781	-1.34128	-0.92767	-1.23814	-0.92722	-1.68546	-0.92747	-1.7194	-0.92774	-4.23817	-0.92472	-32.8977
-0.92762	-1.96127	-0.92762	-1.96127	-0.92753	-1.37587	-0.92725	-2.46279	-0.92434	-10.9556	-0.9216	-66.6945		-0.92451	-8.26303	-0.92451	-6.93027	-0.92456	-8.65835	-0.92465	-12.0613	-0.92156	-63.8266	-0.92156	-350.699		-0.9267	-1.32209	-0.92713	-1.2603	-0.92652	-1.65811	-0.92688	-1.71416	-0.92707	-4.26389	-0.92389	-32.8819
-0.92665	-1.92348	-0.92665	-1.92348	-0.92682	-1.36063	-0.92684	-2.42729	-0.924	-10.9499	-0.92058	-66.5873		-0.92361	-8.26706	-0.92361	-6.93365	-0.92343	-8.65863	-0.92353	-12.0645	-0.92058	-63.7524	-0.92058	-350.376		-0.92611	-1.35509	-0.92552	-1.22786	-0.92574	-1.66666	-0.92558	-1.73717	-0.92548	-4.23397	-0.92271	-32.8429
-0.92563	-1.93781	-0.92563	-1.93781	-0.9248	-1.33877	-0.92552	-2.43831	-0.92266	-10.8878	-0.91963	-66.5088		-0.92252	-8.26937	-0.92252	-6.93559	-0.92253	-8.62334	-0.92272	-12.052	-0.91958	-63.6583	-0.91956	-349.94		-0.92445	-1.32051	-0.92479	-1.25646	-0.92444	-1.68151	-0.9249	-1.70366	-0.9246	-4.2402	-0.92184	-32.7731
-0.92472	-1.94843	-0.92472	-1.94843	-0.92487	-1.38342	-0.92446	-2.4513	-0.92135	-10.9372	-0.91858	-66.4769		-0.92163	-8.26168	-0.92163	-6.92914	-0.92151	-8.62463	-0.92154	-12.0277	-0.91859	-63.6283	-0.91857	-349.566		-0.92338	-1.34289	-0.92377	-1.23453	-0.92329	-1.6466	-0.92386	-1.7289	-0.92343	-4.25125	-0.92067	-32.7622
-0.9235	-1.90558	-0.9235	-1.90558	-0.92385	-1.33437	-0.92329	-2.41246	-0.92057	-10.8802	-0.91755	-66.363		-0.92038	-8.2696	-0.92038	-6.93578	-0.92059	-8.60581	-0.92053	-12.0311	-0.91759	-63.4848	-0.91752	-349.095		-0.92249	-1.33554	-0.92246	-1.23035	-0.92225	-1.67682	-0.92266	-1.70824	-0.92288	-4.21659	-0.91969	-32.7096
-0.92256	-1.94914	-0.92256	-1.94914	-0.92288	-1.3677	-0.92229	-2.44994	-0.91948	-10.9178	-0.91658	-66.3453		-0.9196	-8.24131	-0.9196	-6.91205	-0.91962	-8.61098	-0.91945	-12.0037	-0.91656	-63.4489	-0.9165	-348.767		-0.92162	-1.31476	-0.92167	-1.25286	-0.92175	-1.65124	-0.92186	-1.705	-0.92171	-4.24226	-0.91884	-32.6964
-0.92149	-1.91335	-0.92149	-1.91335	-0.92141	-1.35455	-0.92137	-2.41461	-0.91907	-10.9043	-0.91554	-66.2284		-0.91855	-8.24817	-0.91855	-6.91781	-0.91844	-8.59907	-0.91855	-11.9949	-0.91553	-63.4098	-0.91554	-348.359		-0.92082	-1.34772	-0.9208	-1.22119	-0.92052	-1.65804	-0.92036	-1.72682	-0.92067	-4.2118	-0.91767	-32.667
-0.92106	-1.92988	-0.92106	-1.92988	-0.92089	-1.33254	-0.92038	-2.42483	-0.91781	-10.8398	-0.91463	-66.1616		-0.91749	-8.23844	-0.91749	-6.90965	-0.91761	-8.58063	-0.91743	-11.9848	-0.91451	-63.2906	-0.91449	-347.911		-0.91965	-1.3154	-0.91962	-1.24951	-0.91971	-1.66993	-0.91986	-1.69701	-0.91977	-4.21706	-0.91667	-32.6013
-0.92003	-1.93545	-0.92003	-1.93545	-0.91934	-1.37203	-0.91992	-2.43804	-0.91672	-10.8666	-0.91352	-66.1235		-0.91665	-8.2201	-0.91665	-6.89427	-0.91653	-8.59496	-0.91661	-11.967	-0.91356	-63.2527	-0.91353	-347.56		-0.91854	-1.33669	-0.91836	-1.22985	-0.91842	-1.63739	-0.9186	-1.71987	-0.91865	-4.22536	-0.91578	-32.5887
-0.91851	-1.89834	-0.91851	-1.89834	-0.91898	-1.32781	-0.91831	-2.39829	-0.91528	-10.8355	-0.91257	-65.9894		-0.91551	-8.2339	-0.91551	-6.90584	-0.91555	-8.55937	-0.91553	-11.9642	-0.91256	-63.1426	-0.91254	-347.142		-0.91764	-1.32801	-0.91746	-1.22472	-0.91764	-1.66593	-0.91802	-1.69845	-0.91759	-4.19424	-0.91464	-32.5416
-0.91774	-1.93818	-0.91774	-1.93818	-0.91745	-1.35899	-0.91734	-2.43885	-0.9145	-10.8358	-0.91164	-65.9565		-0.91443	-8.21724	-0.91443	-6.89186	-0.91427	-8.55853	-0.91463	-11.937	-0.91152	-63.1024	-0.9115	-346.779		-0.91623	-1.30981	-0.91678	-1.24824	-0.91673	-1.64018	-0.91631	-1.69333	-0.9164	-4.21989	-0.91373	-32.5294
-0.91648	-1.90143	-0.91648	-1.90143	-0.917	-1.34796	-0.91668	-2.40254	-0.91381	-10.8386	-0.91058	-65.863		-0.91363	-8.22095	-0.91363	-6.89498	-0.91357	-8.54482	-0.91342	-11.9348	-0.91056	-63.0405	-0.91054	-346.389		-0.91577	-1.33828	-0.9154	-1.21673	-0.91525	-1.64901	-0.91516	-1.71751	-0.91575	-4.18854	-0.91271	-32.4932
-0.91535	-1.91868	-0.91535	-1.91868	-0.91555	-1.32339	-0.91576	-2.41144	-0.91237	-10.8049	-0.90954	-65.8147		-0.91241	-8.22198	-0.91241	-6.89584	-0.9124	-8.52784	-0.91249	-11.9241	-0.9095	-62.964	-0.90953	-345.956		-0.91464	-1.30707	-0.91483	-1.24069	-0.91459	-1.66284	-0.91463	-1.68536	-0.91469	-4.19493	-0.9118	-32.4155
-0.9144	-1.92642	-0.9144	-1.92642	-0.91432	-1.3639	-0.91464	-2.42585	-0.91155	-10.8101	-0.90864	-65.7347		-0.91158	-8.21292	-0.91158	-6.88824	-0.91155	-8.54636	-0.91165	-11.8983	-0.90854	-62.9031	-0.90859	-345.543		-0.91354	-1.33103	-0.91343	-1.22222	-0.91318	-1.62805	-0.91357	-1.70968	-0.91358	-4.20373	-0.91077	-32.4076
-0.91397	-1.88432	-0.91397	-1.88432	-0.91364	-1.32116	-0.91331	-2.38664	-0.91044	-10.7661	-0.90764	-65.6095		-0.91047	-8.22405	-0.91047	-6.89757	-0.91079	-8.50925	-0.91042	-11.8967	-0.90759	-62.8317	-0.90758	-345.191		-0.91292	-1.32152	-0.91261	-1.218	-0.91226	-1.6584	-0.91232	-1.68947	-0.91266	-4.16883	-0.9099	-32.3462
-0.91252	-1.92764	-0.91252	-1.92764	-0.91248	-1.35437	-0.91249	-2.42494	-0.90942	-10.7781	-0.90662	-65.5961		-0.90959	-8.19405	-0.90959	-6.87242	-0.90948	-8.52555	-0.9096	-11.8697	-0.90658	-62.7475	-0.90662	-344.794		-0.91165	-1.30239	-0.91143	-1.24085	-0.91149	-1.62986	-0.91149	-1.68594	-0.91159	-4.19685	-0.90869	-32.3308
-0.91107	-1.89117	-0.91107	-1.89117	-0.91196	-1.3395	-0.91124	-2.3877	-0.90847	-10.7819	-0.90561	-65.4828		-0.90857	-8.19106	-0.90857	-6.86991	-0.90868	-8.51048	-0.90876	-11.8699	-0.90554	-62.6829	-0.90555	-344.389		-0.91089	-1.33268	-0.91036	-1.2094	-0.91018	-1.63953	-0.91023	-1.70844	-0.91086	-4.16565	-0.90768	-32.3049
-0.91067	-1.90647	-0.91067	-1.90647	-0.91084	-1.31866	-0.91054	-2.39858	-0.90785	-10.7138	-0.90463	-65.4287		-0.90751	-8.18068	-0.90751	-6.86121	-0.90761	-8.48472	-0.90751	-11.8514	-0.90456	-62.6056	-0.90457	-343.983		-0.90967	-1.3007	-0.90931	-1.2366	-0.90952	-1.65214	-0.90938	-1.67607	-0.9095	-4.17288	-0.90685	-32.2338
-0.90975	-1.91835	-0.90975	-1.91835	-0.9099	-1.36039	-0.90983	-2.41449	-0.90645	-10.7559	-0.90359	-65.3815		-0.90651	-8.17159	-0.90651	-6.85358	-0.90659	-8.49339	-0.90663	-11.8247	-0.90352	-62.5576	-0.90355	-343.599		-0.90915	-1.32167	-0.90853	-1.21665	-0.90853	-1.61846	-0.90875	-1.70063	-0.909	-4.17806	-0.90567	-32.2368
-0.90858	-1.87081	-0.90858	-1.87081	-0.90865	-1.31184	-0.90874	-2.37008	-0.90589	-10.7099	-0.90258	-65.2419		-0.90562	-8.16993	-0.90562	-6.85219	-0.90548	-8.46689	-0.90541	-11.8366	-0.90258	-62.4733	-0.90258	-343.162		-0.90832	-1.3133	-0.90807	-1.21125	-0.90755	-1.64883	-0.90796	-1.68176	-0.90801	-4.1486	-0.90475	-32.1725
-0.90739	-1.91934	-0.90739	-1.91934	-0.90794	-1.34506	-0.90735	-2.4092	-0.9047	-10.7107	-0.90165	-65.257		-0.90469	-8.14618	-0.90469	-6.83227	-0.90448	-8.46659	-0.90466	-11.8042	-0.9016	-62.3956	-0.90159	-342.787		-0.9069	-1.29297	-0.90657	-1.23453	-0.90671	-1.62288	-0.90687	-1.67551	-0.90731	-4.17421	-0.9038	-32.1603
-0.906	-1.88086	-0.906	-1.88086	-0.9065	-1.32875	-0.90645	-2.37376	-0.90401	-10.7078	-0.90063	-65.1473		-0.90348	-8.13813	-0.90348	-6.82552	-0.90372	-8.45654	-0.90366	-11.8107	-0.90056	-62.3499	-0.90057	-342.398		-0.90611	-1.32471	-0.90572	-1.20282	-0.9052	-1.63149	-0.90573	-1.69922	-0.90545	-4.14326	-0.90306	-32.1252
-0.906	-1.89633	-0.906	-1.89633	-0.90597	-1.30949	-0.90565	-2.38731	-0.90263	-10.6532	-0.8996	-65.0831		-0.90256	-8.13154	-0.90256	-6.81998	-0.90254	-8.4401	-0.90246	-11.7853	-0.89953	-62.2385	-0.89957	-342.008		-0.90458	-1.29413	-0.90486	-1.2285	-0.90464	-1.64076	-0.90483	-1.66785	-0.90456	-4.15046	-0.90166	-32.0678
-0.90488	-1.9052	-0.90488	-1.9052	-0.90469	-1.34938	-0.9048	-2.40178	-0.90155	-10.7022	-0.89864	-64.9985		-0.90161	-8.12381	-0.90161	-6.8135	-0.90151	-8.46164	-0.90158	-11.7607	-0.89856	-62.2205	-0.89861	-341.624		-0.90342	-1.31569	-0.90343	-1.2095	-0.90373	-1.61057	-0.90375	-1.69217	-0.90406	-4.15854	-0.90081	-32.0666
-0.90292	-1.86536	-0.90292	-1.86536	-0.90308	-1.30734	-0.90352	-2.36083	-0.90046	-10.6584	-0.89758	-64.8747		-0.90052	-8.13727	-0.90052	-6.82479	-0.90047	-8.42032	-0.90056	-11.7724	-0.89755	-62.0911	-0.89756	-341.181		-0.90269	-1.30706	-0.90288	-1.20476	-0.90306	-1.64065	-0.90285	-1.67139	-0.90276	-4.12286	-0.89976	-32.0018
-0.9031	-1.9078	-0.9031	-1.9078	-0.90202	-1.33804	-0.90312	-2.39732	-0.89972	-10.6432	-0.8966	-64.8684		-0.89966	-8.09426	-0.89966	-6.78872	-0.8995	-8.42555	-0.89958	-11.7487	-0.89655	-62.0431	-0.89659	-340.791		-0.90139	-1.28564	-0.90179	-1.22828	-0.90165	-1.6125	-0.90184	-1.66779	-0.90188	-4.15035	-0.89852	-31.9892
-0.90205	-1.86723	-0.90205	-1.86723	-0.90165	-1.32715	-0.90161	-2.36462	-0.89863	-10.6651	-0.89556	-64.7857		-0.89861	-8.10688	-0.89861	-6.79931	-0.89857	-8.41641	-0.8985	-11.7366	-0.89552	-62.0095	-0.89554	-340.414		-0.90109	-1.31749	-0.90041	-1.19669	-0.90045	-1.62142	-0.90119	-1.68881	-0.90058	-4.12131	-0.8977	-31.9483
-0.90071	-1.88298	-0.90071	-1.88298	-0.90067	-1.30269	-0.90081	-2.36976	-0.89753	-10.6222	-0.89455	-64.6952		-0.89748	-8.08566	-0.89748	-6.78151	-0.89766	-8.3905	-0.89757	-11.7249	-0.89454	-61.9016	-0.89453	-339.997		-0.89988	-1.28628	-0.89939	-1.222	-0.89956	-1.63555	-0.89941	-1.65676	-0.89954	-4.12768	-0.89679	-31.8831
-0.89957	-1.89526	-0.89957	-1.89526	-0.89947	-1.34205	-0.89951	-2.39323	-0.8967	-10.6365	-0.89363	-64.6363		-0.89647	-8.07415	-0.89647	-6.77185	-0.89653	-8.38877	-0.89662	-11.7041	-0.89349	-61.8663	-0.89356	-339.616		-0.89851	-1.30587	-0.89855	-1.20124	-0.89869	-1.60109	-0.89854	-1.68255	-0.89889	-4.13417	-0.89568	-31.8746
-0.8984	-1.85551	-0.8984	-1.85551	-0.89865	-1.29952	-0.89871	-2.3439	-0.89539	-10.5955	-0.89261	-64.5365		-0.89552	-8.08766	-0.89552	-6.78318	-0.89564	-8.36999	-0.89551	-11.7079	-0.89252	-61.7474	-0.89255	-339.197		-0.89762	-1.29899	-0.89776	-1.19867	-0.89787	-1.63188	-0.89783	-1.66423	-0.89763	-4.09968	-0.89457	-31.8071
-0.8978	-1.89368	-0.8978	-1.89368	-0.89812	-1.32962	-0.89753	-2.37985	-0.89463	-10.5913	-0.89159	-64.4695		-0.89443	-8.06173	-0.89443	-6.76144	-0.89446	-8.37033	-0.89446	-11.6793	-0.89154	-61.7017	-0.89155	-338.797		-0.89663	-1.28106	-0.89741	-1.22427	-0.89664	-1.60319	-0.89712	-1.65852	-0.8968	-4.12592	-0.89352	-31.7862
-0.89675	-1.85878	-0.89675	-1.85878	-0.89716	-1.3201	-0.89687	-2.35072	-0.89358	-10.617	-0.8906	-64.3847		-0.89355	-8.06088	-0.89355	-6.76073	-0.89346	-8.35722	-0.89365	-11.6766	-0.89055	-61.6429	-0.89057	-338.405		-0.89561	-1.30948	-0.89616	-1.18817	-0.89557	-1.6111	-0.89575	-1.6803	-0.89557	-4.09749	-0.89253	-31.7569
-0.89591	-1.87181	-0.89591	-1.87181	-0.89518	-1.29596	-0.89566	-2.35662	-0.89238	-10.5396	-0.88963	-64.314		-0.89251	-8.045	-0.89251	-6.74741	-0.89258	-8.34419	-0.89269	-11.6566	-0.88952	-61.5512	-0.88956	-338.004		-0.89466	-1.28053	-0.89498	-1.21447	-0.89435	-1.62455	-0.89485	-1.64593	-0.89438	-4.10313	-0.89157	-31.7005
-0.89457	-1.88547	-0.89457	-1.88547	-0.89421	-1.33735	-0.89452	-2.37596	-0.89136	-10.5617	-0.88857	-64.2646		-0.89147	-8.02325	-0.89147	-6.72916	-0.89159	-8.36595	-0.89155	-11.6389	-0.88858	-61.5147	-0.88853	-337.624		-0.8936	-1.30218	-0.89354	-1.1958	-0.89373	-1.59225	-0.89363	-1.67096	-0.89361	-4.11045	-0.89051	-31.6976
-0.89367	-1.84529	-0.89367	-1.84529	-0.89373	-1.29383	-0.89352	-2.33237	-0.89051	-10.5399	-0.8877	-64.1569		-0.89071	-8.0322	-0.89071	-6.73667	-0.89057	-8.32644	-0.89054	-11.6424	-0.88755	-61.4417	-0.88752	-337.224		-0.89248	-1.29314	-0.89256	-1.19102	-0.89258	-1.62066	-0.89266	-1.6545	-0.89268	-4.0795	-0.88952	-31.642
-0.89195	-1.88357	-0.89195	-1.88357	-0.89241	-1.32187	-0.89257	-2.36741	-0.88971	-10.5261	-0.88661	-64.1415		-0.88952	-8.0131	-0.88952	-6.72065	-0.88951	-8.32614	-0.88951	-11.6085	-0.88656	-61.3593	-0.88655	-336.839		-0.89179	-1.27219	-0.89181	-1.21668	-0.89157	-1.59187	-0.89147	-1.64966	-0.89108	-4.10399	-0.88893	-31.6056
-0.89191	-1.84816	-0.89191	-1.84816	-0.89175	-1.30963	-0.89193	-2.33756	-0.88871	-10.5067	-0.88558	-64.0034		-0.88851	-8.01545	-0.88851	-6.72262	-0.88846	-8.32426	-0.88852	-11.6049	-0.88558	-61.3224	-0.88558	-336.479		-0.89059	-1.30263	-0.89058	-1.18326	-0.89139	-1.6018	-0.89053	-1.66963	-0.89078	-4.07369	-0.88768	-31.5762
-0.89034	-1.86134	-0.89034	-1.86134	-0.8907	-1.29076	-0.89063	-2.33891	-0.88758	-10.4792	-0.88453	-63.9484		-0.88754	-8.00037	-0.88754	-6.70997	-0.88758	-8.29327	-0.88768	-11.5908	-0.88457	-61.2211	-0.88453	-336.053		-0.88936	-1.2731	-0.88971	-1.20818	-0.88946	-1.61258	-0.8897	-1.63571	-0.88956	-4.0819	-0.88669	-31.5092
-0.88971	-1.8743	-0.88971	-1.8743	-0.88963	-1.33019	-0.8894	-2.36339	-0.88668	-10.5139	-0.88366	-63.8838		-0.88642	-7.98613	-0.88642	-6.69803	-0.88656	-8.31268	-0.88649	-11.5738	-0.8836	-61.1632	-0.88356	-335.685		-0.88916	-1.29563	-0.88888	-1.19123	-0.88863	-1.58254	-0.88834	-1.66316	-0.88826	-4.08872	-0.88571	-31.5047
-0.88876	-1.83189	-0.88876	-1.83189	-0.88903	-1.28269	-0.88836	-2.319	-0.88551	-10.4846	-0.88261	-63.7759		-0.88559	-7.99669	-0.88559	-6.70689	-0.88542	-8.28739	-0.88565	-11.577	-0.88259	-61.0703	-0.88256	-335.261		-0.88781	-1.28443	-0.88753	-1.1849	-0.88745	-1.61383	-0.88765	-1.64508	-0.88745	-4.05531	-0.8845	-31.4567
-0.88762	-1.87413	-0.88762	-1.87413	-0.88742	-1.31557	-0.88751	-2.35452	-0.88453	-10.4768	-0.88158	-63.7518		-0.88455	-7.97741	-0.88455	-6.69072	-0.88458	-8.28322	-0.88446	-11.547	-0.88152	-61.0179	-0.88159	-334.875		-0.88702	-1.26791	-0.88664	-1.20981	-0.88673	-1.58523	-0.88674	-1.63916	-0.88681	-4.08153	-0.88357	-31.4292
-0.88679	-1.83574	-0.88679	-1.83574	-0.88623	-1.30166	-0.88662	-2.32372	-0.88361	-10.4765	-0.88058	-63.6342		-0.88359	-7.96614	-0.88359	-6.68127	-0.8836	-8.25804	-0.88364	-11.5485	-0.88055	-60.9706	-0.88057	-334.495		-0.886	-1.29634	-0.88587	-1.17514	-0.88558	-1.59195	-0.88545	-1.66292	-0.88535	-4.05109	-0.88265	-31.41
-0.88553	-1.85293	-0.88553	-1.85293	-0.88572	-1.28145	-0.8855	-2.33108	-0.88268	-10.4164	-0.87958	-63.5748		-0.88257	-7.95868	-0.88257	-6.67501	-0.88251	-8.24974	-0.88248	-11.5329	-0.87953	-60.878	-0.87954	-334.07		-0.88473	-1.26436	-0.88471	-1.19999	-0.88478	-1.60482	-0.88466	-1.62689	-0.88424	-4.05774	-0.88161	-31.3374
-0.88484	-1.86269	-0.88484	-1.86269	-0.88447	-1.31728	-0.88489	-2.34992	-0.88143	-10.471	-0.87853	-63.5337		-0.88147	-7.9414	-0.88147	-6.66052	-0.88148	-8.27462	-0.88151	-11.5059	-0.8785	-60.8042	-0.87854	-333.712		-0.88447	-1.28487	-0.88394	-1.18504	-0.8839	-1.57345	-0.88358	-1.65435	-0.88365	-4.06729	-0.88062	-31.323
-0.883	-1.8239	-0.883	-1.8239	-0.8834	-1.27494	-0.88331	-2.30394	-0.88077	-10.405	-0.87754	-63.4043		-0.88053	-7.94701	-0.88053	-6.66522	-0.88064	-8.2249	-0.88051	-11.5096	-0.87752	-60.7257	-0.87755	-333.278		-0.88292	-1.27765	-0.88282	-1.17471	-0.88257	-1.60068	-0.88237	-1.63366	-0.88257	-4.03098	-0.87984	-31.2746
-0.88204	-1.86196	-0.88204	-1.86196	-0.8823	-1.30672	-0.88229	-2.34263	-0.87955	-10.4351	-0.87656	-63.3606		-0.87945	-7.92793	-0.87945	-6.64922	-0.87957	-8.23561	-0.87939	-11.4848	-0.87658	-60.6313	-0.87654	-332.928		-0.88192	-1.25864	-0.88149	-1.20419	-0.88187	-1.57911	-0.88195	-1.62856	-0.88197	-4.05823	-0.87891	-31.2498
-0.88171	-1.82598	-0.88171	-1.82598	-0.8819	-1.29837	-0.88131	-2.31189	-0.87862	-10.4181	-0.87559	-63.2819		-0.87856	-7.93037	-0.87856	-6.65126	-0.87855	-8.2309	-0.87836	-11.4805	-0.87549	-60.6145	-0.87551	-332.52		-0.88099	-1.28981	-0.88105	-1.16556	-0.88069	-1.583	-0.88072	-1.6525	-0.88026	-4.03027	-0.87771	-31.223
-0.88083	-1.8403	-0.88083	-1.8403	-0.88083	-1.27097	-0.88126	-2.31599	-0.8776	-10.3575	-0.87458	-63.2187		-0.87754	-7.9182	-0.87754	-6.64106	-0.87733	-8.20356	-0.87757	-11.4642	-0.87453	-60.5138	-0.87454	-332.123		-0.87937	-1.25654	-0.87956	-1.19286	-0.88007	-1.59989	-0.87991	-1.61863	-0.87944	-4.03398	-0.87672	-31.1582
-0.8793	-1.85382	-0.8793	-1.85382	-0.87941	-1.30982	-0.87922	-2.33703	-0.87637	-10.4033	-0.87358	-63.1748		-0.87651	-7.89746	-0.87651	-6.62366	-0.8765	-8.2116	-0.87646	-11.4487	-0.87355	-60.4413	-0.87349	-331.729		-0.87863	-1.27918	-0.8786	-1.17826	-0.87871	-1.56167	-0.87871	-1.64402	-0.87816	-4.04908	-0.87572	-31.1516
-0.87876	-1.81346	-0.87876	-1.81346	-0.87895	-1.27203	-0.87924	-2.29276	-0.87531	-10.3621	-0.87259	-63.0519		-0.87553	-7.89952	-0.87553	-6.6254	-0.87555	-8.18303	-0.87554	-11.441	-0.87255	-60.3982	-0.87251	-331.303		-0.87776	-1.27321	-0.87786	-1.16767	-0.87804	-1.5933	-0.87755	-1.62382	-0.87708	-4.00871	-0.87455	-31.0847
-0.87782	-1.85047	-0.87782	-1.85047	-0.87741	-1.29844	-0.87755	-2.32957	-0.87471	-10.3609	-0.87155	-63.0344		-0.87454	-7.87498	-0.87454	-6.60481	-0.87462	-8.18098	-0.87453	-11.4154	-0.87157	-60.319	-0.87148	-330.939		-0.87713	-1.25009	-0.87671	-1.19466	-0.87681	-1.56752	-0.87668	-1.6201	-0.87652	-4.03375	-0.87362	-31.0751
-0.87655	-1.81579	-0.87655	-1.81579	-0.87697	-1.28855	-0.87694	-2.29639	-0.87341	-10.362	-0.87059	-62.9051		-0.87356	-7.87899	-0.87356	-6.60817	-0.87347	-8.1853	-0.87357	-11.4124	-0.8705	-60.2618	-0.87049	-330.531		-0.87568	-1.28133	-0.87561	-1.16187	-0.87563	-1.57332	-0.87538	-1.64257	-0.87537	-4.00896	-0.87283	-31.0333
-0.87529	-1.83161	-0.87529	-1.83161	-0.87547	-1.26698	-0.87499	-2.30541	-0.87279	-10.3194	-0.86954	-62.8473		-0.87244	-7.87151	-0.87244	-6.6019	-0.87255	-8.14808	-0.87246	-11.4013	-0.86956	-60.1552	-0.86957	-330.139		-0.87473	-1.25009	-0.87443	-1.18493	-0.87482	-1.58856	-0.87434	-1.60868	-0.87451	-4.00818	-0.87148	-30.9702
-0.87501	-1.84271	-0.87501	-1.84271	-0.87537	-1.30437	-0.87458	-2.32658	-0.87135	-10.3346	-0.86865	-62.7891		-0.8714	-7.8484	-0.8714	-6.58251	-0.87157	-8.15403	-0.87154	-11.378	-0.86857	-60.1011	-0.86856	-329.758		-0.87394	-1.2718	-0.87348	-1.17116	-0.87374	-1.55487	-0.87365	-1.63659	-0.87345	-4.02501	-0.87069	-30.9583
-0.87373	-1.79888	-0.87373	-1.79888	-0.87359	-1.26298	-0.87358	-2.27931	-0.87044	-10.2869	-0.86755	-62.6725		-0.87055	-7.85736	-0.87055	-6.59003	-0.87042	-8.13157	-0.87052	-11.379	-0.86755	-60.0133	-0.86757	-329.373		-0.87275	-1.26433	-0.87253	-1.15659	-0.87277	-1.58355	-0.87247	-1.61459	-0.87251	-3.98749	-0.86968	-30.906
-0.87242	-1.83917	-0.87242	-1.83917	-0.87276	-1.29397	-0.87264	-2.31307	-0.86944	-10.2954	-0.86662	-62.6212		-0.86947	-7.82963	-0.86947	-6.56678	-0.86953	-8.13497	-0.86947	-11.3452	-0.86657	-59.9848	-0.86655	-328.946		-0.87154	-1.24418	-0.87175	-1.18871	-0.87164	-1.55974	-0.87153	-1.61043	-0.87138	-4.01225	-0.86864	-30.8897
-0.87194	-1.80334	-0.87194	-1.80334	-0.87123	-1.28157	-0.87144	-2.28349	-0.86864	-10.3076	-0.86557	-62.5467		-0.86849	-7.83211	-0.86849	-6.56885	-0.86853	-8.13564	-0.86855	-11.3506	-0.86553	-59.901	-0.86554	-328.628		-0.87076	-1.2747	-0.87001	-1.15348	-0.8707	-1.56399	-0.87038	-1.63228	-0.87073	-3.98617	-0.86778	-30.8633
-0.87081	-1.82057	-0.87081	-1.82057	-0.87101	-1.25799	-0.87082	-2.29055	-0.86758	-10.2385	-0.86459	-62.5147		-0.86747	-7.82355	-0.86747	-6.56167	-0.86761	-8.10151	-0.86757	-11.3355	-0.86457	-59.805	-0.86455	-328.246		-0.86965	-1.24218	-0.86993	-1.17942	-0.86963	-1.58061	-0.86942	-1.60115	-0.87011	-3.9859	-0.86679	-30.7999
-0.8696	-1.8289	-0.8696	-1.8289	-0.86928	-1.29658	-0.86947	-2.31256	-0.86649	-10.2777	-0.86364	-62.3695		-0.86664	-7.80054	-0.86664	-6.54238	-0.86658	-8.1177	-0.86647	-11.3194	-0.86359	-59.7689	-0.86357	-327.831		-0.86847	-1.26541	-0.86853	-1.16476	-0.86894	-1.54505	-0.868	-1.62533	-0.86865	-4.00355	-0.86568	-30.7829
-0.86854	-1.79038	-0.86854	-1.79038	-0.86848	-1.25646	-0.86861	-2.26501	-0.86533	-10.2301	-0.86256	-62.3362		-0.86548	-7.8117	-0.86548	-6.55174	-0.86546	-8.07999	-0.86552	-11.3164	-0.86252	-59.6594	-0.86259	-327.455		-0.8675	-1.25714	-0.86722	-1.15375	-0.86751	-1.57485	-0.86755	-1.60563	-0.86751	-3.96419	-0.86456	-30.7346
-0.86784	-1.8313	-0.86784	-1.8313	-0.86733	-1.28477	-0.86722	-2.30329	-0.86461	-10.2586	-0.86163	-62.2734		-0.86458	-7.78931	-0.86458	-6.53296	-0.8646	-8.08312	-0.86448	-11.2784	-0.86157	-59.603	-0.86158	-327.028		-0.86669	-1.23576	-0.86623	-1.18275	-0.86696	-1.54712	-0.86654	-1.60079	-0.8669	-3.98794	-0.86355	-30.7098
-0.86629	-1.79409	-0.86629	-1.79409	-0.867	-1.27409	-0.86665	-2.27049	-0.86324	-10.2433	-0.86063	-62.1923		-0.86356	-7.79133	-0.86356	-6.53465	-0.86348	-8.08591	-0.86366	-11.284	-0.86059	-59.5538	-0.86058	-326.679		-0.86577	-1.26697	-0.86565	-1.14964	-0.86553	-1.55528	-0.86568	-1.62427	-0.86571	-3.9626	-0.86285	-30.6758
-0.86529	-1.80973	-0.86529	-1.80973	-0.86562	-1.24999	-0.86553	-2.27537	-0.86245	-10.2018	-0.8596	-62.096		-0.86263	-7.77106	-0.86263	-6.51765	-0.86264	-8.05905	-0.86276	-11.272	-0.85953	-59.4642	-0.8596	-326.225		-0.8645	-1.2354	-0.8648	-1.17365	-0.86483	-1.57212	-0.8647	-1.59109	-0.86471	-3.96309	-0.86162	-30.6097
-0.86459	-1.81976	-0.86459	-1.81976	-0.86393	-1.28854	-0.86444	-2.29917	-0.86134	-10.2207	-0.8586	-62.0369		-0.86147	-7.76094	-0.86147	-6.50917	-0.86157	-8.07299	-0.86166	-11.2481	-0.85855	-59.3955	-0.8585	-325.841		-0.86376	-1.25781	-0.86348	-1.15815	-0.86358	-1.53592	-0.86355	-1.61806	-0.86355	-3.97988	-0.86055	-30.6239
-0.86335	-1.77793	-0.86335	-1.77793	-0.86364	-1.24702	-0.86359	-2.25306	-0.86052	-10.1713	-0.85756	-61.914		-0.8605	-7.77232	-0.8605	-6.5187	-0.86046	-8.04783	-0.86056	-11.2468	-0.8575	-59.3486	-0.85751	-325.433		-0.86307	-1.2492	-0.86264	-1.14636	-0.86273	-1.56378	-0.8625	-1.59503	-0.86277	-3.93755	-0.85964	-30.5537
-0.86261	-1.81869	-0.86261	-1.81869	-0.86288	-1.27646	-0.86243	-2.29006	-0.85942	-10.179	-0.85653	-61.9025		-0.85944	-7.73917	-0.85944	-6.49091	-0.85948	-8.04975	-0.85965	-11.2161	-0.85655	-59.2786	-0.85653	-325.051		-0.86175	-1.23121	-0.86134	-1.17916	-0.86166	-1.53905	-0.86166	-1.59347	-0.86215	-3.96555	-0.8586	-30.5259
-0.86172	-1.78388	-0.86172	-1.78388	-0.86166	-1.2637	-0.86145	-2.25788	-0.85895	-10.1785	-0.85553	-61.769		-0.85853	-7.75014	-0.85853	-6.5001	-0.85862	-8.03908	-0.85858	-11.22	-0.85552	-59.1714	-0.85553	-324.687		-0.86108	-1.26028	-0.86038	-1.14159	-0.86059	-1.54313	-0.86072	-1.61558	-0.86061	-3.94164	-0.85769	-30.4958
-0.86067	-1.80033	-0.86067	-1.80033	-0.86002	-1.24469	-0.86068	-2.26607	-0.85763	-10.1222	-0.85453	-61.7348		-0.85737	-7.729	-0.85737	-6.48238	-0.85758	-8.01922	-0.85765	-11.2036	-0.85456	-59.1021	-0.85453	-324.268		-0.86005	-1.22822	-0.85909	-1.16684	-0.85991	-1.5592	-0.85958	-1.58159	-0.85986	-3.9418	-0.85661	-30.4472
-0.86008	-1.81033	-0.86008	-1.81033	-0.85992	-1.2828	-0.85951	-2.28525	-0.85651	-10.1498	-0.8537	-61.6581		-0.85663	-7.71252	-0.85663	-6.46855	-0.85649	-8.02851	-0.85652	-11.1809	-0.85351	-59.0656	-0.8535	-323.843		-0.85922	-1.25021	-0.85869	-1.15175	-0.85875	-1.52579	-0.85853	-1.60721	-0.85857	-3.95716	-0.85577	-30.4272
-0.85838	-1.7656	-0.85838	-1.7656	-0.85877	-1.24023	-0.85856	-2.23807	-0.85561	-10.1173	-0.85262	-61.5673		-0.85564	-7.71459	-0.85564	-6.47029	-0.85548	-7.99551	-0.8556	-11.1869	-0.85251	-58.9661	-0.85251	-323.468		-0.85758	-1.24463	-0.85754	-1.14163	-0.85795	-1.55612	-0.85753	-1.58888	-0.85764	-3.91591	-0.85454	-30.361
-0.85767	-1.80805	-0.85767	-1.80805	-0.8576	-1.26963	-0.85773	-2.27451	-0.85462	-10.1069	-0.85157	-61.5602		-0.85448	-7.70205	-0.85448	-6.45977	-0.8546	-8.00431	-0.8546	-11.1523	-0.85153	-58.922	-0.85153	-323.057		-0.85696	-1.22393	-0.85662	-1.17036	-0.85641	-1.5286	-0.85685	-1.5841	-0.85684	-3.94298	-0.85357	-30.3517
-0.85638	-1.7722	-0.85638	-1.7722	-0.8564	-1.26052	-0.85671	-2.24528	-0.85328	-10.1172	-0.85057	-61.453		-0.85358	-7.70504	-0.85358	-6.46228	-0.85351	-7.99633	-0.85351	-11.1495	-0.85053	-58.8431	-0.85058	-322.699		-0.85592	-1.25207	-0.85543	-1.13412	-0.85575	-1.53296	-0.85587	-1.60391	-0.85586	-3.91609	-0.85265	-30.3204
-0.85585	-1.78746	-0.85585	-1.78746	-0.85614	-1.23639	-0.85559	-2.24626	-0.85262	-10.0663	-0.84968	-61.3704		-0.85242	-7.68753	-0.85242	-6.4476	-0.85248	-7.95847	-0.85256	-11.1339	-0.84951	-58.7638	-0.84951	-322.272		-0.85481	-1.22162	-0.85451	-1.16075	-0.85426	-1.552	-0.85464	-1.57317	-0.85481	-3.91824	-0.85155	-30.2642
-0.85477	-1.79568	-0.85477	-1.79568	-0.85477	-1.2746	-0.85481	-2.27193	-0.85137	-10.1089	-0.84851	-61.3451		-0.85146	-7.67844	-0.85146	-6.43997	-0.85157	-7.98079	-0.85152	-11.1159	-0.84848	-58.7219	-0.84853	-321.903		-0.85426	-1.24379	-0.85374	-1.14567	-0.8533	-1.51461	-0.85378	-1.59877	-0.85362	-3.93369	-0.85063	-30.251
-0.85325	-1.75727	-0.85325	-1.75727	-0.85387	-1.23467	-0.85366	-2.22387	-0.85041	-10.0534	-0.84759	-61.2074		-0.85057	-7.68297	-0.85057	-6.44377	-0.85055	-7.95155	-0.85059	-11.1215	-0.84753	-58.6272	-0.84752	-321.508		-0.85296	-1.23604	-0.85241	-1.1338	-0.85296	-1.54384	-0.8529	-1.57788	-0.85283	-3.89375	-0.84962	-30.187
-0.85309	-1.79573	-0.85309	-1.79573	-0.85286	-1.26455	-0.85251	-2.26452	-0.84949	-10.0609	-0.84656	-61.1456		-0.8495	-7.65842	-0.8495	-6.42318	-0.84961	-7.95447	-0.84941	-11.0908	-0.84655	-58.5759	-0.8466	-321.09		-0.85153	-1.21258	-0.8517	-1.16302	-0.85126	-1.52147	-0.85155	-1.57338	-0.8517	-3.92145	-0.84861	-30.1583
-0.85122	-1.76336	-0.85122	-1.76336	-0.85128	-1.25381	-0.85139	-2.23486	-0.8486	-10.0457	-0.84557	-61.0612		-0.84861	-7.65812	-0.84861	-6.42293	-0.84845	-7.94418	-0.84847	-11.088	-0.84555	-58.5062	-0.84557	-320.735		-0.85082	-1.24644	-0.8507	-1.12795	-0.85049	-1.52575	-0.85058	-1.59404	-0.85074	-3.89202	-0.84753	-30.1352
-0.85029	-1.77806	-0.85029	-1.77806	-0.85071	-1.22487	-0.85106	-2.23555	-0.84744	-10.015	-0.84463	-60.9942		-0.84765	-7.65107	-0.84765	-6.41701	-0.84753	-7.92069	-0.84755	-11.0724	-0.84451	-58.4205	-0.84458	-320.306		-0.84945	-1.21297	-0.8495	-1.15245	-0.84967	-1.54255	-0.8494	-1.56229	-0.84973	-3.89438	-0.84659	-30.0736
-0.84953	-1.78794	-0.84953	-1.78794	-0.84949	-1.26773	-0.84927	-2.25607	-0.84644	-10.0285	-0.8436	-60.9307		-0.84649	-7.63533	-0.84649	-6.40381	-0.84636	-7.93359	-0.8464	-11.0537	-0.84346	-58.3618	-0.84354	-319.936		-0.84863	-1.23438	-0.84861	-1.1435	-0.84834	-1.50944	-0.84869	-1.58885	-0.84851	-3.91069	-0.84574	-30.0674
-0.84887	-1.74822	-0.84887	-1.74822	-0.84835	-1.22397	-0.84865	-2.21328	-0.8455	-9.99367	-0.84259	-60.8235		-0.84555	-7.63784	-0.84555	-6.40592	-0.8455	-7.90215	-0.8456	-11.0491	-0.84255	-58.2786	-0.84258	-319.527		-0.84737	-1.22687	-0.84744	-1.12589	-0.8473	-1.53833	-0.84755	-1.56802	-0.84734	-3.87072	-0.84458	-30.0041
-0.84754	-1.78569	-0.84754	-1.78569	-0.84748	-1.25261	-0.84774	-2.24688	-0.84457	-9.99035	-0.84158	-60.7659		-0.84446	-7.61655	-0.84446	-6.38806	-0.84445	-7.90917	-0.84449	-11.0234	-0.84153	-58.1999	-0.84158	-319.148		-0.84643	-1.20963	-0.84618	-1.15666	-0.8469	-1.51154	-0.84652	-1.56332	-0.84679	-3.89537	-0.84372	-29.9876
-0.84634	-1.75028	-0.84634	-1.75028	-0.847	-1.24431	-0.84674	-2.22021	-0.84337	-9.99763	-0.84055	-60.6855		-0.84352	-7.61099	-0.84352	-6.3834	-0.84354	-7.9004	-0.84355	-11.019	-0.84052	-58.1552	-0.84055	-318.771		-0.84561	-1.23825	-0.84528	-1.12193	-0.84542	-1.51778	-0.84555	-1.58503	-0.84525	-3.8706	-0.84273	-29.9606
-0.84563	-1.76238	-0.84563	-1.76238	-0.84522	-1.21812	-0.84541	-2.21775	-0.84252	-9.95356	-0.8396	-60.5858		-0.84246	-7.60355	-0.84246	-6.37716	-0.8425	-7.87131	-0.8425	-11.0048	-0.83951	-58.0288	-0.83953	-318.332		-0.8447	-1.20845	-0.84492	-1.14603	-0.84456	-1.53343	-0.84452	-1.55263	-0.84446	-3.8706	-0.8416	-29.8922
-0.84444	-1.77639	-0.84444	-1.77639	-0.84485	-1.25968	-0.84495	-2.24716	-0.84149	-9.97084	-0.83854	-60.5552		-0.84138	-7.58307	-0.84138	-6.35998	-0.84157	-7.88095	-0.84168	-10.9851	-0.8385	-58.0053	-0.83855	-317.996		-0.84364	-1.22962	-0.84356	-1.13376	-0.8435	-1.50047	-0.84346	-1.57928	-0.84329	-3.88845	-0.84059	-29.8896
-0.84366	-1.73844	-0.84366	-1.73844	-0.8438	-1.21966	-0.84391	-2.20037	-0.84048	-9.93096	-0.83755	-60.4577		-0.84045	-7.59306	-0.84045	-6.36836	-0.84054	-7.84492	-0.84053	-10.9826	-0.8375	-57.9401	-0.83753	-317.579		-0.84224	-1.22187	-0.84236	-1.12207	-0.84259	-1.5273	-0.84247	-1.5585	-0.84207	-3.84751	-0.83978	-29.8302
-0.84212	-1.77643	-0.84212	-1.77643	-0.84303	-1.24892	-0.84269	-2.23707	-0.83938	-9.94918	-0.83653	-60.4062		-0.83947	-7.56671	-0.83947	-6.34626	-0.83938	-7.86057	-0.83944	-10.957	-0.8365	-57.8367	-0.83653	-317.174		-0.8417	-1.20178	-0.84144	-1.15156	-0.84156	-1.50445	-0.84121	-1.55473	-0.84147	-3.8751	-0.83871	-29.7973
-0.8413	-1.74081	-0.8413	-1.74081	-0.84145	-1.23819	-0.84123	-2.2045	-0.8386	-9.93016	-0.83552	-60.3413		-0.83833	-7.56588	-0.83833	-6.34556	-0.83853	-7.85162	-0.83839	-10.9585	-0.83551	-57.7861	-0.83548	-316.812		-0.84086	-1.23207	-0.84052	-1.11452	-0.84042	-1.50973	-0.84016	-1.57777	-0.84035	-3.84732	-0.83756	-29.7809
-0.8407	-1.75419	-0.8407	-1.75419	-0.84045	-1.21204	-0.84032	-2.20783	-0.83761	-9.88685	-0.83453	-60.2619		-0.83745	-7.55398	-0.83745	-6.33558	-0.83757	-7.8245	-0.83757	-10.9354	-0.8345	-57.718	-0.83452	-316.356		-0.83952	-1.20104	-0.83974	-1.13837	-0.83973	-1.52356	-0.83966	-1.5431	-0.83925	-3.84786	-0.83651	-29.7061
-0.83978	-1.77076	-0.83978	-1.77076	-0.83961	-1.25167	-0.8396	-2.23311	-0.83622	-9.91131	-0.83359	-60.234		-0.83636	-7.53818	-0.83636	-6.32233	-0.8364	-7.82208	-0.83636	-10.9189	-0.8335	-57.6717	-0.83352	-316.011		-0.83909	-1.22273	-0.83835	-1.12782	-0.83867	-1.49017	-0.83872	-1.5706	-0.83846	-3.8657	-0.83544	-29.6997
-0.83815	-1.72617	-0.83815	-1.72617	-0.83848	-1.20928	-0.83796	-2.18599	-0.83553	-9.87423	-0.83243	-60.1045		-0.83549	-7.55164	-0.83549	-6.33362	-0.83548	-7.80805	-0.83548	-10.9201	-0.8325	-57.5758	-0.8325	-315.612		-0.8381	-1.21337	-0.83713	-1.11115	-0.83782	-1.51825	-0.83725	-1.55019	-0.83784	-3.82596	-0.83479	-29.6403
-0.83724	-1.76573	-0.83724	-1.76573	-0.83753	-1.2388	-0.83764	-2.22225	-0.83463	-9.87927	-0.83158	-60.0572		-0.83454	-7.51583	-0.83454	-6.30359	-0.83449	-7.81331	-0.83441	-10.89	-0.83154	-57.5267	-0.83152	-315.206		-0.83697	-1.1933	-0.83675	-1.14385	-0.8367	-1.49175	-0.83629	-1.54707	-0.83661	-3.8507	-0.83344	-29.6239
-0.83634	-1.73154	-0.83634	-1.73154	-0.83639	-1.23196	-0.83674	-2.19474	-0.83325	-9.88098	-0.83047	-59.9548		-0.8334	-7.52814	-0.8334	-6.31391	-0.83355	-7.80198	-0.83351	-10.8867	-0.83049	-57.4533	-0.83055	-314.815		-0.83583	-1.22474	-0.83565	-1.10767	-0.83545	-1.50024	-0.83579	-1.56763	-0.83594	-3.82573	-0.83286	-29.5895
-0.83553	-1.74319	-0.83553	-1.74319	-0.83524	-1.20526	-0.83558	-2.19146	-0.83257	-9.83999	-0.82955	-59.8848		-0.83249	-7.51254	-0.83249	-6.30083	-0.83254	-7.7909	-0.8326	-10.8677	-0.82951	-57.3466	-0.82956	-314.42		-0.83464	-1.19262	-0.83433	-1.13386	-0.83458	-1.51225	-0.83481	-1.53473	-0.83446	-3.8265	-0.83165	-29.518
-0.83437	-1.75401	-0.83437	-1.75401	-0.83456	-1.24326	-0.83443	-2.22077	-0.83168	-9.86549	-0.82857	-59.8294		-0.83136	-7.49802	-0.83136	-6.28865	-0.83155	-7.78193	-0.83145	-10.8554	-0.8285	-57.3278	-0.8285	-314.011		-0.83376	-1.21397	-0.83383	-1.12081	-0.83365	-1.4782	-0.83407	-1.55947	-0.83359	-3.84323	-0.83052	-29.525
-0.83379	-1.71377	-0.83379	-1.71377	-0.83389	-1.20607	-0.83322	-2.17104	-0.83044	-9.81203	-0.82756	-59.6932		-0.83065	-7.50347	-0.83065	-6.29322	-0.83052	-7.76714	-0.83041	-10.8626	-0.82756	-57.2339	-0.82752	-313.605		-0.83272	-1.20716	-0.83232	-1.10591	-0.83199	-1.50999	-0.83252	-1.54177	-0.83241	-3.80553	-0.8296	-29.4659
-0.83276	-1.75517	-0.83276	-1.75517	-0.83258	-1.23392	-0.83236	-2.21094	-0.82942	-9.82678	-0.82661	-59.6856		-0.82955	-7.48154	-0.82955	-6.27483	-0.82957	-7.77062	-0.82947	-10.8219	-0.82654	-57.1494	-0.82652	-313.234		-0.83198	-1.18681	-0.83208	-1.13518	-0.83177	-1.4832	-0.83184	-1.53485	-0.8314	-3.82817	-0.82868	-29.4453
-0.83143	-1.72007	-0.83143	-1.72007	-0.83212	-1.22089	-0.83165	-2.18092	-0.82905	-9.82466	-0.82557	-59.5708		-0.82859	-7.48334	-0.82859	-6.27634	-0.82847	-7.76462	-0.82862	-10.8188	-0.82553	-57.1065	-0.82553	-312.866		-0.83069	-1.21773	-0.83063	-1.10127	-0.83083	-1.48933	-0.83046	-1.55905	-0.83079	-3.80316	-0.82758	-29.414
-0.83032	-1.73156	-0.83032	-1.73156	-0.83033	-1.19759	-0.83054	-2.18103	-0.82716	-9.77238	-0.82463	-59.5001		-0.82754	-7.47399	-0.82754	-6.26849	-0.82748	-7.73419	-0.82752	-10.8134	-0.8246	-57.0405	-0.82452	-312.43		-0.82977	-1.18804	-0.8296	-1.12521	-0.82937	-1.50506	-0.82972	-1.52515	-0.82983	-3.80247	-0.82656	-29.3597
-0.82928	-1.74545	-0.82928	-1.74545	-0.82969	-1.23832	-0.82947	-2.20548	-0.82658	-9.80839	-0.82354	-59.4489		-0.82649	-7.45503	-0.82649	-6.25259	-0.82648	-7.74996	-0.82648	-10.7877	-0.82357	-56.9942	-0.82356	-312.031		-0.82843	-1.20756	-0.82877	-1.11396	-0.82819	-1.46994	-0.82806	-1.5517	-0.82865	-3.81915	-0.82575	-29.3415
-0.82819	-1.70622	-0.82819	-1.70622	-0.82843	-1.19618	-0.82857	-2.16179	-0.82589	-9.75031	-0.82255	-59.355		-0.82543	-7.46755	-0.82543	-6.26309	-0.82555	-7.72375	-0.82551	-10.7906	-0.82257	-56.907	-0.82256	-311.642		-0.8277	-1.19846	-0.8272	-1.10021	-0.82774	-1.50017	-0.82751	-1.53095	-0.82752	-3.78068	-0.82454	-29.2781
-0.82811	-1.74191	-0.82811	-1.74191	-0.82803	-1.22533	-0.82752	-2.1937	-0.82473	-9.74886	-0.82156	-59.3138		-0.82442	-7.43579	-0.82442	-6.23645	-0.82471	-7.71111	-0.82461	-10.7562	-0.82151	-56.8424	-0.82156	-311.242		-0.82722	-1.17799	-0.82639	-1.12826	-0.82678	-1.47632	-0.8265	-1.52598	-0.82638	-3.80492	-0.82369	-29.2527
-0.82634	-1.70739	-0.82634	-1.70739	-0.82627	-1.21228	-0.82632	-2.16757	-0.82315	-9.76573	-0.82057	-59.2073		-0.82361	-7.43506	-0.82361	-6.23585	-0.82371	-7.71303	-0.82349	-10.756	-0.8205	-56.7947	-0.82059	-310.848		-0.82551	-1.21195	-0.82564	-1.09489	-0.82541	-1.47947	-0.82594	-1.55004	-0.82557	-3.78281	-0.82257	-29.225
-0.82597	-1.72235	-0.82597	-1.72235	-0.82594	-1.19153	-0.82582	-2.16491	-0.82273	-9.70914	-0.81959	-59.1427		-0.82242	-7.42342	-0.82242	-6.22609	-0.82263	-7.67439	-0.82239	-10.7472	-0.81953	-56.696	-0.81948	-310.433		-0.82492	-1.17802	-0.82464	-1.11644	-0.82464	-1.49703	-0.82473	-1.5185	-0.82456	-3.77648	-0.8215	-29.159
-0.82534	-1.7356	-0.82534	-1.7356	-0.82443	-1.23163	-0.82487	-2.19221	-0.82142	-9.74552	-0.81856	-59.0888		-0.82175	-7.40821	-0.82175	-6.21333	-0.8215	-7.68939	-0.82158	-10.718	-0.81853	-56.6335	-0.81853	-310.066		-0.82412	-1.20076	-0.82351	-1.10888	-0.82351	-1.45986	-0.82381	-1.54112	-0.82365	-3.79656	-0.82074	-29.1551
-0.824	-1.69333	-0.824	-1.69333	-0.82337	-1.18828	-0.82368	-2.14685	-0.82056	-9.69145	-0.81757	-58.9756		-0.8204	-7.40579	-0.8204	-6.2113	-0.8207	-7.66719	-0.82053	-10.7248	-0.81742	-56.5597	-0.81751	-309.663		-0.82295	-1.19573	-0.8227	-1.09062	-0.82278	-1.49047	-0.82272	-1.52083	-0.82263	-3.7579	-0.81968	-29.1025
-0.82243	-1.73026	-0.82243	-1.73026	-0.82266	-1.21739	-0.82222	-2.18271	-0.8193	-9.69103	-0.81659	-58.9151		-0.81941	-7.39251	-0.81941	-6.20016	-0.81958	-7.67199	-0.81945	-10.6874	-0.81654	-56.4937	-0.81651	-309.278		-0.8215	-1.17192	-0.82129	-1.12069	-0.82155	-1.46682	-0.82177	-1.5158	-0.82129	-3.78256	-0.8187	-29.0697
-0.82142	-1.69688	-0.82142	-1.69688	-0.82135	-1.20591	-0.82079	-2.15492	-0.8188	-9.69831	-0.81559	-58.8389		-0.81854	-7.39782	-0.81854	-6.20461	-0.81848	-7.67067	-0.81842	-10.6877	-0.81547	-56.4176	-0.81552	-308.865		-0.82076	-1.20197	-0.82054	-1.08757	-0.82056	-1.46979	-0.82064	-1.54081	-0.82042	-3.76013	-0.81759	-29.0539
-0.82072	-1.7109	-0.82072	-1.7109	-0.82103	-1.18387	-0.82059	-2.15437	-0.81774	-9.64312	-0.8146	-58.7584		-0.81751	-7.38733	-0.81751	-6.19581	-0.81744	-7.64113	-0.81751	-10.6848	-0.81454	-56.3222	-0.81453	-308.426		-0.8198	-1.17062	-0.81923	-1.11196	-0.81939	-1.48862	-0.81986	-1.50452	-0.81933	-3.75484	-0.81644	-28.9848
-0.81888	-1.72342	-0.81888	-1.72342	-0.81938	-1.22381	-0.81993	-2.17708	-0.81672	-9.67138	-0.81349	-58.7347		-0.81651	-7.3645	-0.81651	-6.17666	-0.81668	-7.64625	-0.81647	-10.657	-0.81349	-56.2935	-0.81356	-308.086		-0.81907	-1.18957	-0.81879	-1.10255	-0.81874	-1.45001	-0.81848	-1.53299	-0.81862	-3.77177	-0.81612	-28.971
-0.81822	-1.68321	-0.81822	-1.68321	-0.81832	-1.1815	-0.81803	-2.13296	-0.81539	-9.64084	-0.8125	-58.5817		-0.81562	-7.38443	-0.81562	-6.19338	-0.81555	-7.62499	-0.81549	-10.6585	-0.81253	-56.1891	-0.81252	-307.705		-0.81777	-1.18806	-0.81746	-1.08792	-0.81738	-1.48226	-0.81781	-1.51285	-0.81753	-3.73465	-0.81476	-28.9051
-0.81757	-1.72081	-0.81757	-1.72081	-0.81731	-1.21047	-0.8175	-2.16848	-0.81471	-9.63509	-0.81154	-58.5479		-0.81439	-7.3495	-0.81439	-6.16409	-0.81462	-7.62445	-0.81464	-10.6281	-0.81152	-56.1453	-0.81149	-307.3		-0.81689	-1.16327	-0.81612	-1.11516	-0.81627	-1.45883	-0.81671	-1.50679	-0.81641	-3.76079	-0.81358	-28.8799
-0.81659	-1.68475	-0.81659	-1.68475	-0.8168	-1.19952	-0.81644	-2.14358	-0.81365	-9.6546	-0.81061	-58.432		-0.81368	-7.34112	-0.81368	-6.15705	-0.81355	-7.61576	-0.81341	-10.6292	-0.81051	-56.0889	-0.81053	-306.92		-0.81583	-1.19626	-0.81543	-1.08238	-0.81566	-1.45966	-0.81565	-1.52901	-0.81528	-3.73655	-0.81273	-28.8584
-0.8157	-1.70155	-0.8157	-1.70155	-0.81539	-1.17592	-0.81582	-2.1353	-0.81255	-9.60357	-0.80956	-58.3701		-0.81265	-7.33357	-0.81265	-6.15072	-0.81266	-7.59237	-0.81238	-10.6113	-0.80951	-56.0188	-0.80951	-306.493		-0.81479	-1.16411	-0.81471	-1.10327	-0.81455	-1.47844	-0.81456	-1.49678	-0.81438	-3.73122	-0.81145	-28.8069
-0.81405	-1.71449	-0.81405	-1.71449	-0.81505	-1.21624	-0.81417	-2.16576	-0.81111	-9.63764	-0.80858	-58.3001		-0.81155	-7.31959	-0.81155	-6.139	-0.81147	-7.60761	-0.81146	-10.5968	-0.8085	-55.9611	-0.80854	-306.148		-0.81356	-1.18646	-0.81381	-1.09638	-0.81316	-1.44339	-0.81365	-1.52376	-0.81341	-3.75004	-0.81046	-28.8016
-0.81377	-1.67119	-0.81377	-1.67119	-0.81362	-1.17281	-0.81341	-2.11699	-0.81036	-9.56778	-0.80754	-58.2251		-0.81048	-7.32021	-0.81048	-6.13952	-0.81053	-7.5884	-0.8104	-10.5968	-0.80747	-55.8496	-0.80748	-305.723		-0.81273	-1.17844	-0.81262	-1.07644	-0.81279	-1.46928	-0.81295	-1.50231	-0.81276	-3.71131	-0.80946	-28.7418
-0.81244	-1.71196	-0.81244	-1.71196	-0.81231	-1.2022	-0.81242	-2.15574	-0.80954	-9.57079	-0.80657	-58.1745		-0.80939	-7.29943	-0.80939	-6.12209	-0.8095	-7.58207	-0.80954	-10.5647	-0.80649	-55.8215	-0.80648	-305.342		-0.81197	-1.15718	-0.81181	-1.10685	-0.8118	-1.44877	-0.81125	-1.49765	-0.81168	-3.73659	-0.80863	-28.6968
-0.81146	-1.6748	-0.81146	-1.6748	-0.81135	-1.19059	-0.81108	-2.12966	-0.80845	-9.58546	-0.80553	-58.1099		-0.80844	-7.30184	-0.80844	-6.12411	-0.80845	-7.56754	-0.80847	-10.5655	-0.80549	-55.7491	-0.80555	-304.947		-0.81065	-1.18935	-0.81051	-1.07577	-0.81053	-1.44919	-0.81044	-1.51955	-0.81025	-3.71334	-0.80768	-28.6707
-0.81068	-1.69099	-0.81068	-1.69099	-0.8107	-1.16954	-0.81037	-2.12625	-0.80733	-9.5418	-0.80456	-58.0248		-0.80753	-7.29812	-0.80753	-6.121	-0.80733	-7.55306	-0.80745	-10.5471	-0.8045	-55.6556	-0.80453	-304.551		-0.80954	-1.15785	-0.80959	-1.09852	-0.80941	-1.4718	-0.80963	-1.48795	-0.80937	-3.70733	-0.8068	-28.615
-0.81005	-1.70203	-0.81005	-1.70203	-0.81024	-1.20677	-0.80974	-2.15376	-0.80658	-9.55241	-0.80363	-57.9311		-0.80654	-7.27473	-0.80654	-6.10137	-0.80647	-7.56992	-0.80646	-10.5277	-0.80348	-55.5902	-0.80353	-304.163		-0.80841	-1.17994	-0.8086	-1.09126	-0.80854	-1.43398	-0.80871	-1.51329	-0.80862	-3.72984	-0.80576	-28.6075
-0.80866	-1.66166	-0.80866	-1.66166	-0.80866	-1.16392	-0.80864	-2.1084	-0.80584	-9.52318	-0.80259	-57.8297		-0.8055	-7.27782	-0.8055	-6.10397	-0.8055	-7.52666	-0.8056	-10.5223	-0.80247	-55.5002	-0.80254	-303.771		-0.80739	-1.1708	-0.80759	-1.07234	-0.80779	-1.46029	-0.80766	-1.49418	-0.80781	-3.69021	-0.80467	-28.5414
-0.80769	-1.70273	-0.80769	-1.70273	-0.80782	-1.19567	-0.80768	-2.14299	-0.80462	-9.5265	-0.80159	-57.8129		-0.80452	-7.25989	-0.80452	-6.08893	-0.8045	-7.53096	-0.80455	-10.5047	-0.80154	-55.4477	-0.80154	-303.344		-0.80684	-1.15084	-0.80668	-1.10026	-0.80651	-1.43954	-0.80701	-1.49065	-0.8069	-3.71461	-0.8038	-28.5204
-0.80679	-1.66596	-0.80679	-1.66596	-0.80677	-1.18749	-0.80633	-2.1153	-0.80341	-9.52344	-0.80057	-57.7079		-0.80337	-7.2615	-0.80337	-6.09028	-0.80357	-7.52819	-0.80348	-10.4969	-0.80043	-55.4075	-0.80052	-302.968		-0.80564	-1.18289	-0.80555	-1.06922	-0.80544	-1.44169	-0.80572	-1.51247	-0.80568	-3.69073	-0.80279	-28.4954
-0.80555	-1.68081	-0.80555	-1.68081	-0.80553	-1.15902	-0.80548	-2.1098	-0.80255	-9.46475	-0.79961	-57.6336		-0.80255	-7.24762	-0.80255	-6.07863	-0.80269	-7.48998	-0.80252	-10.4849	-0.79948	-55.2984	-0.79947	-302.554		-0.80458	-1.1502	-0.80475	-1.09094	-0.80459	-1.45959	-0.80461	-1.47901	-0.80465	-3.68541	-0.80174	-28.417
-0.80436	-1.69216	-0.80436	-1.69216	-0.80412	-1.19937	-0.80449	-2.14045	-0.8016	-9.49955	-0.7985	-57.6228		-0.8015	-7.23281	-0.8015	-6.06622	-0.80159	-7.50254	-0.80143	-10.4597	-0.79849	-55.2459	-0.7985	-302.187		-0.80376	-1.17067	-0.80438	-1.08512	-0.80319	-1.42578	-0.80356	-1.50655	-0.80369	-3.70437	-0.80059	-28.448
-0.80353	-1.65059	-0.80353	-1.65059	-0.80361	-1.15846	-0.80383	-2.09294	-0.8004	-9.44961	-0.79753	-57.4903		-0.80051	-7.23536	-0.80051	-6.06836	-0.80059	-7.48391	-0.80042	-10.4604	-0.79753	-55.1791	-0.79749	-301.804		-0.80279	-1.16593	-0.80286	-1.06315	-0.80267	-1.45168	-0.80242	-1.484	-0.80269	-3.66558	-0.79954	-28.3668
-0.80278	-1.68873	-0.80278	-1.68873	-0.80298	-1.18746	-0.80246	-2.12749	-0.7993	-9.44945	-0.79655	-57.4342		-0.79954	-7.20956	-0.79954	-6.04671	-0.79946	-7.48626	-0.79938	-10.4325	-0.79652	-55.0878	-0.79647	-301.384		-0.80143	-1.14429	-0.80146	-1.09272	-0.80182	-1.42949	-0.80163	-1.48003	-0.80158	-3.69117	-0.79856	-28.3486
-0.80109	-1.65357	-0.80109	-1.65357	-0.8017	-1.17584	-0.80082	-2.10101	-0.7984	-9.45152	-0.79555	-57.3339		-0.79848	-7.21382	-0.79848	-6.05029	-0.79845	-7.47758	-0.79834	-10.4231	-0.7955	-55.0294	-0.79551	-300.984		-0.80106	-1.17367	-0.80084	-1.06289	-0.80051	-1.43406	-0.80031	-1.50078	-0.80055	-3.66906	-0.7974	-28.3231
-0.80048	-1.67143	-0.80048	-1.67143	-0.80034	-1.15399	-0.80077	-2.098	-0.79757	-9.4046	-0.79456	-57.2586		-0.79741	-7.20892	-0.79741	-6.04618	-0.7975	-7.44968	-0.79749	-10.4124	-0.7945	-54.947	-0.79447	-300.611		-0.80006	-1.1416	-0.79961	-1.08431	-0.79945	-1.45112	-0.79993	-1.46965	-0.7995	-3.66124	-0.79681	-28.2459
-0.79975	-1.68242	-0.79975	-1.68242	-0.79952	-1.19431	-0.79974	-2.12358	-0.79681	-9.45017	-0.79355	-57.2021		-0.79643	-7.18634	-0.79643	-6.02724	-0.79648	-7.45629	-0.79639	-10.3956	-0.7935	-54.8672	-0.79347	-300.23		-0.79898	-1.16342	-0.79849	-1.07681	-0.79832	-1.4151	-0.79898	-1.49409	-0.79843	-3.68196	-0.79545	-28.254
-0.79827	-1.63796	-0.79827	-1.63796	-0.79839	-1.15163	-0.79867	-2.07869	-0.79539	-9.40856	-0.79252	-57.0826		-0.79537	-7.19675	-0.79537	-6.03598	-0.79544	-7.44473	-0.79549	-10.3915	-0.79252	-54.8063	-0.79248	-299.827		-0.79799	-1.15772	-0.79764	-1.05721	-0.79766	-1.44338	-0.79759	-1.47544	-0.79772	-3.64357	-0.79464	-28.1937
-0.79726	-1.67887	-0.79726	-1.67887	-0.79761	-1.17941	-0.79776	-2.11462	-0.79461	-9.38932	-0.79154	-57.0755		-0.79437	-7.1704	-0.79437	-6.01387	-0.79457	-7.43939	-0.79435	-10.3717	-0.79149	-54.7241	-0.79152	-299.47		-0.79671	-1.13458	-0.79671	-1.08914	-0.79661	-1.42009	-0.79638	-1.47166	-0.79654	-3.66892	-0.79349	-28.1526
-0.79673	-1.64425	-0.79673	-1.64425	-0.79624	-1.17048	-0.79669	-2.08633	-0.79346	-9.40166	-0.79059	-56.9442		-0.79359	-7.17067	-0.79359	-6.0141	-0.7935	-7.43055	-0.79355	-10.3654	-0.79052	-54.6896	-0.79053	-299.026		-0.7956	-1.16669	-0.79542	-1.05616	-0.79508	-1.42407	-0.79552	-1.49213	-0.79531	-3.64572	-0.79251	-28.1474
-0.79552	-1.65776	-0.79552	-1.65776	-0.79562	-1.14802	-0.79515	-2.08209	-0.79252	-9.33592	-0.78957	-56.8914		-0.79226	-7.1782	-0.79226	-6.02042	-0.79249	-7.39854	-0.79256	-10.356	-0.78954	-54.599	-0.78953	-298.624		-0.79508	-1.13417	-0.79473	-1.07787	-0.79417	-1.44292	-0.79474	-1.45907	-0.79461	-3.63877	-0.79146	-28.067
-0.7942	-1.66801	-0.7942	-1.66801	-0.79404	-1.18297	-0.79419	-2.11372	-0.79156	-9.38122	-0.78856	-56.8615		-0.79172	-7.13878	-0.79172	-5.98735	-0.79144	-7.42227	-0.7914	-10.3296	-0.7885	-54.5514	-0.7885	-298.256		-0.7938	-1.15779	-0.7939	-1.07116	-0.79353	-1.40373	-0.79353	-1.48401	-0.79349	-3.65732	-0.79078	-28.065
-0.79319	-1.63008	-0.79319	-1.63008	-0.79355	-1.14535	-0.79377	-2.06402	-0.79052	-9.33172	-0.78757	-56.7304		-0.79046	-7.15748	-0.79046	-6.00303	-0.79042	-7.39809	-0.79039	-10.3307	-0.78749	-54.47	-0.78749	-297.86		-0.79311	-1.14788	-0.79284	-1.05203	-0.79235	-1.43568	-0.79238	-1.46503	-0.79261	-3.62003	-0.78947	-28.0055
-0.79299	-1.66873	-0.79299	-1.66873	-0.79277	-1.17234	-0.79179	-2.0982	-0.78948	-9.33855	-0.78653	-56.7318		-0.78941	-7.1273	-0.78941	-5.97773	-0.78949	-7.3872	-0.78934	-10.3062	-0.78649	-54.3964	-0.78648	-297.47		-0.79154	-1.12632	-0.79175	-1.08196	-0.79153	-1.41038	-0.79142	-1.46173	-0.7915	-3.64624	-0.78863	-27.9749
-0.7913	-1.63312	-0.7913	-1.63312	-0.79233	-1.16539	-0.79176	-2.07426	-0.7882	-9.35761	-0.78559	-56.5901		-0.78861	-7.13028	-0.78861	-5.98022	-0.78846	-7.39092	-0.78848	-10.3041	-0.78549	-54.3472	-0.78553	-297.075		-0.79071	-1.15768	-0.79051	-1.04679	-0.79047	-1.41441	-0.79065	-1.48387	-0.7904	-3.62301	-0.78777	-27.9483
-0.79104	-1.64609	-0.79104	-1.64609	-0.79081	-1.13579	-0.79051	-2.06869	-0.78792	-9.28779	-0.78457	-56.5243		-0.78738	-7.12608	-0.78738	-5.9767	-0.78749	-7.35794	-0.78752	-10.2848	-0.78453	-54.2453	-0.78454	-296.65		-0.78965	-1.12779	-0.78961	-1.07128	-0.7894	-1.43432	-0.78929	-1.45138	-0.78963	-3.61823	-0.78655	-27.8824
-0.78919	-1.6604	-0.78919	-1.6604	-0.78942	-1.17597	-0.78971	-2.09742	-0.78633	-9.33686	-0.78358	-56.4748		-0.78652	-7.09404	-0.78652	-5.94983	-0.78661	-7.36552	-0.78665	-10.2671	-0.78352	-54.2146	-0.78352	-296.313		-0.7882	-1.14854	-0.78852	-1.06504	-0.78832	-1.3967	-0.78844	-1.47789	-0.78833	-3.63493	-0.78541	-27.8966
-0.78883	-1.61793	-0.78883	-1.61793	-0.78853	-1.13584	-0.78803	-2.04999	-0.78537	-9.28395	-0.78251	-56.3681		-0.78567	-7.11192	-0.78567	-5.96482	-0.78545	-7.343	-0.7854	-10.2659	-0.7825	-54.1071	-0.78249	-295.871		-0.78756	-1.14345	-0.78771	-1.04407	-0.78786	-1.4254	-0.78776	-1.45743	-0.78737	-3.60003	-0.78461	-27.8342
-0.78792	-1.6557	-0.78792	-1.6557	-0.78798	-1.1629	-0.78769	-2.08551	-0.78499	-9.27783	-0.78159	-56.3078		-0.7845	-7.08642	-0.7845	-5.94343	-0.78447	-7.35264	-0.78439	-10.2367	-0.78148	-54.0554	-0.78152	-295.481		-0.78693	-1.12058	-0.78658	-1.0736	-0.7864	-1.40221	-0.78664	-1.45226	-0.78657	-3.62471	-0.7835	-27.8009
-0.78637	-1.62209	-0.78637	-1.62209	-0.78705	-1.15653	-0.7863	-2.06243	-0.78336	-9.27516	-0.78047	-56.2367		-0.78354	-7.0866	-0.78354	-5.94359	-0.7836	-7.33789	-0.78347	-10.2338	-0.78054	-53.9672	-0.78048	-295.155		-0.78568	-1.15171	-0.78552	-1.04066	-0.78571	-1.4048	-0.78578	-1.47333	-0.78516	-3.59853	-0.78249	-27.7844
-0.78516	-1.63616	-0.78516	-1.63616	-0.78523	-1.12918	-0.78605	-2.0586	-0.78251	-9.23403	-0.77949	-56.1631		-0.78251	-7.0757	-0.78251	-5.93445	-0.78249	-7.31502	-0.78246	-10.2219	-0.77947	-53.8889	-0.77949	-294.676		-0.78448	-1.12147	-0.78456	-1.0635	-0.78445	-1.42269	-0.7844	-1.44138	-0.78484	-3.59652	-0.7816	-27.7068
-0.78506	-1.6521	-0.78506	-1.6521	-0.78489	-1.16883	-0.78447	-2.08194	-0.78153	-9.26383	-0.77857	-56.1221		-0.78147	-7.04869	-0.78147	-5.9118	-0.78141	-7.31675	-0.78155	-10.1991	-0.77847	-53.8501	-0.77851	-294.347		-0.78375	-1.14223	-0.78374	-1.05678	-0.78389	-1.38641	-0.78341	-1.46687	-0.78352	-3.61319	-0.78043	-27.7085
-0.78345	-1.60582	-0.78345	-1.60582	-0.78363	-1.12917	-0.78366	-2.04128	-0.78057	-9.21219	-0.7775	-55.9958		-0.78037	-7.06753	-0.78037	-5.92759	-0.78047	-7.28904	-0.78044	-10.2048	-0.77746	-53.7511	-0.7775	-293.927		-0.78244	-1.13613	-0.78266	-1.03758	-0.78252	-1.41655	-0.78261	-1.44698	-0.7826	-3.57677	-0.77961	-27.6524
-0.78214	-1.64889	-0.78214	-1.64889	-0.783	-1.15627	-0.78226	-2.07386	-0.77949	-9.21165	-0.77655	-55.9316		-0.77944	-7.03944	-0.77944	-5.90404	-0.77931	-7.289	-0.77948	-10.1742	-0.77647	-53.673	-0.77651	-293.533		-0.7816	-1.11512	-0.78176	-1.06798	-0.78155	-1.39274	-0.78171	-1.44329	-0.78169	-3.60081	-0.77837	-27.6127
-0.78124	-1.61156	-0.78124	-1.61156	-0.78159	-1.14921	-0.78161	-2.05111	-0.77866	-9.24076	-0.77557	-55.8836		-0.77842	-7.04641	-0.77842	-5.90988	-0.77832	-7.29073	-0.77846	-10.1734	-0.77549	-53.6451	-0.77551	-293.15		-0.78077	-1.14492	-0.78073	-1.03664	-0.78053	-1.3958	-0.78084	-1.46638	-0.78054	-3.57751	-0.77745	-27.5981
-0.78091	-1.62351	-0.78091	-1.62351	-0.78052	-1.12227	-0.77998	-2.04535	-0.77766	-9.17358	-0.77455	-55.7687		-0.77739	-7.04056	-0.77739	-5.90497	-0.77744	-7.26546	-0.77738	-10.1522	-0.77452	-53.5502	-0.77449	-292.703		-0.77959	-1.1128	-0.77978	-1.05898	-0.7797	-1.41412	-0.77975	-1.43044	-0.77933	-3.57197	-0.77651	-27.5341
-0.77965	-1.63654	-0.77965	-1.63654	-0.77936	-1.16078	-0.78022	-2.07401	-0.77631	-9.19756	-0.77353	-55.7197		-0.77647	-7.01663	-0.77647	-5.8849	-0.77637	-7.28323	-0.77658	-10.1419	-0.77348	-53.4899	-0.77348	-292.362		-0.77866	-1.13759	-0.77882	-1.05008	-0.77872	-1.37918	-0.7787	-1.45701	-0.77848	-3.58892	-0.77539	-27.5307
-0.77823	-1.59665	-0.77823	-1.59665	-0.77853	-1.12092	-0.77814	-2.02681	-0.77555	-9.15796	-0.77252	-55.6535		-0.77546	-7.01269	-0.77546	-5.8816	-0.77541	-7.25345	-0.77543	-10.139	-0.77249	-53.4138	-0.77245	-291.954		-0.77797	-1.12816	-0.77785	-1.03196	-0.77746	-1.40716	-0.77765	-1.43969	-0.77741	-3.55316	-0.77451	-27.4686
-0.77778	-1.6376	-0.77778	-1.6376	-0.77727	-1.14889	-0.77741	-2.0611	-0.77446	-9.13934	-0.77154	-55.6194		-0.77435	-6.99483	-0.77435	-5.86662	-0.77432	-7.25116	-0.77455	-10.1112	-0.77149	-53.3492	-0.77153	-291.534		-0.77698	-1.10854	-0.77659	-1.06048	-0.77674	-1.38335	-0.7768	-1.43362	-0.7766	-3.57701	-0.77354	-27.4452
[truncated: 22,788 more rows]

[truncated: 13 more sheets: Fig3g, Fig3g_rawIV, Fig3h, Fig3k, Fig3k_rawIV, Fig3n, Fig3n_rawIV, Fig4b, Fig4c, Fig4e, Fig4f, Fig4k, Fig4l]
